# Supplementary material for: Global remapping of the sensory homunculus emerges early in childhood development
Source: Nat Commun. 2026 Feb 24;17:1591. doi: 10.1038/s41467-025-66539-5 (PMC12932738; doi:10.1038/s41467-025-66539-5)
Supplement: Supplementary file 4 — Source data [file 41467_2025_66539_MOESM4_ESM.zip]

Archive with 15 entries (15 files):
- exp-boldkids_fig-01a_data-couse.csv
- exp-boldkids_fig-01b_data-pctTime_desc-savgAcrossTasks.csv
- exp-boldkids_fig-02e1_data-spatialPosition.csv
- exp-boldkids_fig-02e2_data-activity.csv
- exp-boldkids_fig-03a_data-activity.csv
- exp-boldkids_fig-03b_data-distances_desc-separateDistances.csv
- exp-boldkids_fig-03c_data-distances_desc-meanDistances.csv
- exp-boldkids_fig-05_data-spatialPosition.csv
- exp-boldkids_fig-07b_data-rho.csv
- exp-boldkids_fig-S01S02_data-pctUse.csv
- exp-boldkids_fig-S05_data-activityProfile_desc-Thumb.csv
- exp-boldkids_fig-S08_data-activity.csv
- exp-boldkids_fig-S14a_data-activity.csv
- exp-boldkids_fig-S14b_data-distances_desc-separateDistances.csv
- exp-boldkids_fig-S14c_data-distances_desc-meanDistances.csv
