# Supplementary material for: Global remapping of the sensory homunculus emerges early in childhood development
Source: Nat Commun. 2026 Feb 24;17:1591. doi: 10.1038/s41467-025-66539-5 (PMC12932738; doi:10.1038/s41467-025-66539-5)
Supplement: Supplementary file 4 — Source data [file 41467_2025_66539_MOESM4_ESM.zip › exp-boldkids_fig-01a_data-couse.csv]

SubjectNum	Group	SD	meanCoUse	Me	S	N	Min	Max	SE	Group_age	Group_hand
sub-S004	CLD c	0.5958750166500459	3.0902825616350995	2.9892431809450635	46.35423842452649	15	1.928804702808622	3.849731663685152	0.153854267727113	Child	1H
sub-S006	CLD c	0.7242724659272222	2.999351654269585	2.943003971034805	44.99027481404377	15	2	4.585772741580107	0.18700634657684734	Child	1H
sub-S007	CLD c	0.5934261414519841	3.220676653457034	2.980656303972366	48.31014980185551	15	1.986557849255881	3.994029850746269	0.1532219708698441	Child	1H
sub-S008	CLD c	0.825333066041067	2.8641750756538817	3	42.962626134808225	15	1.8857294994675187	3.829451540195342	0.21310008132342392	Child	1H
sub-S009	CLD c	0.6674696559724049	3.032448977256546	2.959205058717254	45.48673465884819	15	1.9800425620263677	4.548742546883848	0.17233992411199453	Child	1H
sub-S010	CLD c	0.55922953460082	2.682358851475994	2.688498762097682	40.23538277213991	15	1.9096884380498913	3.6991869918699187	0.14439244494775336	Child	1H
sub-S011	CLD c	0.644254616568926	2.811514861397211	2.911111111111111	42.172722920958165	15	1.8666666666666667	3.820777777777778	0.1663458267125797	Child	1H
sub-S012	CLD c	0.59436059069646	2.8297395814908604	2.939504739316978	42.44609372236291	15	1.7593360995850622	3.821085714285714	0.15346324462729283	Child	1H
sub-S013	CTR c	0.4336201495205993	2.20250156682403	1.9951793361221812	33.03752350236046	15	1.6865724381625442	2.9649221183800623	0.11196024117821674	Child	2H
sub-S016	CTR c	0.826631659602631	2.4925017094877022	2	37.38752564231554	15	1.9775037267922482	4.519967715899919	0.21343537673925253	Child	2H
sub-S017	CLD c	0.62473673799545415	2.9766978297685887	2.937988676193044	44.65046744652883	15	2	4.575261885576149	0.16130633213468934	Child	1H
sub-S022	CTR c	0.1926224355689943	2.025183881257832	1.9889952153110049	30.377758218867484	15	1.9176791470369452	2.7154102331214047	0.04973489900430841	Child	2H
sub-S023	CTR c	0.7451274167284182	2.4788398343610876	2	37.18259751541631	15	1.7574110671936758	3.868237954426857	0.19239107171944783	Child	2H
sub-S025	CLD c	0.4914406362824011	2.7800665255775057	3	38.920931358085085	15	2	3.728290366350068	0.1268894266647544	Child	1H
sub-S028	CTR c	0.5339790827269111	2.2260534972398243	2	31.16474896135754	15	1.8484736400848252	3.795224312590449	0.13787280630829593	Child	2H
sub-S031	CTR c	0.40106371770406357	2.230991577032337	2	33.46487365548505	15	1.979371713630848	2.9535087719298247	0.10355420662905807	Child	2H
sub-S032	CTR c	0.6683561342910057	2.2821471858706635	2	34.23220778805995	15	1.8507462686567164	3.9060854300760677	0.1725688118296422	Child	2H
sub-S033	CLD c	0.7464380049414779	3.1490749156470303	2.9580875894089598	47.23612373470546	15	1.9519973305367526	4.578600458524385	0.19272946414097555	Child	1H
sub-S034	CLD c	0.6129856982619318	2.5526076226797096	2.504927536231884	38.289114340195646	15	1.708186101295642	3.709020254357042	0.1582722267221191	Child	1H
sub-S035	CLD c	0.6514045466665808	3.1853712574866297	3.269413765900799	44.59519760481282	15	1.9589959109495683	3.94961776187378	0.16819193072556396	Child	1H
sub-S036	CTR c	0.7067906793011923	2.2711457984188552	2	34.06718697628283	15	1.5488496690828868	3.9404311098164873	0.18249256867920965	Child	2H
sub-S038	CLD c	0.8668039145341415	2.744823688437047	2.9854097213647774	41.17235532655571	15	1	4.4145121193287755	0.22380780836120848	Child	1H
sub-S043	CTR c	0.5847878913425201	2.397896403525243	2	35.96844605287864	15	1.9842754482145504	3.966506451892266	0.15099158428222217	Child	2H
sub-S046	CLD c	0.5906280329480557	2.9829028622313603	2.9296531447616876	44.7435429334704	15	1.8152952303742738	4.384609420430316	0.15249950236073767	Child	1H
sub-S047	CTR c	0.32968369898431926	2.122657152228761	2	31.839857283431414	15	1.9709057639524246	2.9371279761904763	0.0851239650454885	Child	2H
sub-S051	CTR c	0.669860481448328	2.372615496330924	2	35.589232444963855	15	1.7412177985948478	3.868323269856015	0.17295723259545712	Child	2H
sub-S053	CTR c	0.07629400827784229	1.9746498642675672	2	29.61974796401351	15	1.7008695652173913	2	0.019699028231699597	Child	2H
sub-S054	CTR c	0.6082748284765955	2.3559743768948516	2	35.33961565342277	15	1.8435386927122464	3.9310641435242073	0.15705588537380183	Child	2H
sub-S055	CTR c	0.3762356208644109	2.1754119801484806	2	32.63117970222721	15	1.9628048780487806	2.958130464373593	0.09714361959052474	Child	2H
sub-S057	CLD c	0.5327244228772781	3.106843511983419	2.9811165845648606	46.60265267975128	15	1.890551517742625	3.937888198757764	0.13754885452811036	Child	1H
sub-S061	CTR c	0.4525003163086727	2.2539118647252216	2	33.80867797087833	15	1.703659976387249	3	0.11683507928113852	Child	2H
sub-S063	CTR c	0.2551729977920504	2.021382485008557	2	30.320737275128355	15	1.7477477477477477	2.908860759493671	0.06588538472336221	Child	2H
sub-S065	CTR c	0.6556129472333877	2.316940944606359	2	34.75411416909539	15	1.7490196078431373	3.818455940988836	0.16927853507952484	Child	2H
sub-S502	CLD a	0.4337031563907055	2.283159947457389	2	34.24739921186083	15	1.8918918918918919	3	0.11198167345991955	Adult	1H
sub-S504	CLD a	0.4789643122742879	2.257104910097509	1.9788930581613509	31.599468741365122	15	1.6167407634523991	3	0.1236680536577337	Adult	1H
sub-S506	CLD a	0.3279643942764827	2.0564522255275834	2	30.84678338291375	15	1.6058558558558558	2.8457538994800693	0.08468004247878803	Adult	1H
sub-S507	CLD a	0.5721523510197062	2.415100016751534	2	36.22650025127301	15	1.80032589621459	3.5762565686549803	0.14772910179951615	Adult	1H
sub-S508	CLD a	0.8022132212541535	2.5348420778975305	2.7313915857605178	38.02263116846296	15	1	3.713581746996085	0.20713056306831615	Adult	1H
sub-S509	CLD a	0.7815406487123505	2.841194578660131	2.928905139142799	42.61791867990197	15	1.960165825522711	4.572393098274569	0.20179292778980495	Adult	1H
sub-S510	CLD a	0.8157047833291386	2.0870425879970513	1.8792292180147883	31.305638819955767	15	1	3.672225935828877	0.21061406941703223	Adult	1H
sub-S511	CLD a	0.5905249100528163	2.758466237173338	2.926894701542589	41.376993557600066	15	1.81875	3.7333660864682763	0.15247287614367935	Adult	1H
sub-S513	CLD a	0.520000878734743	2.3264645119074565	1.9945482348248122	34.89696767861185	15	1.6560770156438025	2.9725318580904414	0.1342636495568588	Adult	1H
sub-S514	CLD a	0.7700463176504009	2.656420423460406	2.8071042107739355	39.846306351906094	15	1.748416050686378	4.055056179775281	0.19882510427122327	Adult	1H
sub-S515	CTR a	0.07295647028384868	1.9488481612897035	1.9735249621785176	29.232722419345553	15	1.797029702970297	2	0.01883727962716148	Adult	2H
sub-S516	CTR a	0.5545908382375703	2.155164932609558	2	32.32747398914337	15	1.8047138047138047	3.8958594730238394	0.14319473869688806	Adult	2H
sub-S517	CTR a	0.3880839740167155	1.9409318671283564	1.9658723747980615	29.113978006925347	15	1	3	0.10020285121978206	Adult	2H
sub-S518	CLD a	0.2528962173967209	2.7511891629931418	2.7763783510369247	41.267837444897125	15	1.9244592875318065	3	0.06529752255309003	Adult	1H
sub-S519	CLD a	0.413554965445645	2.9042565289232556	2.911111111111111	43.563847933848834	15	1.8044444444444445	3.641981132075472	0.10677943292749112	Adult	1H
sub-S520	CLD a	0.46353319902310564	2.578004379351502	2.8228647391159853	38.67006569027253	15	1.6740196078431373	3	0.11968375734871574	Adult	1H
sub-S521	CTR a	0.4600063699075313	2.058241335641263	1.9540322580645162	30.873620034618945	15	1.802325581395349	3.7047560762371043	0.11877313398674649	Adult	2H
sub-S522	CTR a	0.36211810065188454	2.1038064798975693	2	31.557097198463538	15	1.8834325396825398	3	0.09349849154566733	Adult	2H
sub-S523	CLD a	0.4747700882999188	2.4544037544686432	2.6129823296069237	36.81605631702965	15	1.7993262752646775	3	0.12258510968420068	Adult	1H
sub-S524	CLD a	0.5764596246040639	2.300227290976216	2	34.50340936464324	15	1.8181278839815425	3.888882755575182	0.14884123505683458	Adult	1H
sub-S526	CTR a	0.3692766811063708	2.062692281036342	1.9451656729671907	28.87769193450879	15	1.7444352844187963	2.930841121495327	0.0953468290711814	Adult	2H
sub-S527	CTR a	0.24354885087434547	2.0449138194836878	2	30.673707292255315	15	1.821743388834476	2.908675799086758	0.0628840428949529	Adult	2H
sub-S528	CTR a	0.23975958732792954	2.027450234058887	2	30.4117535108833	15	1.7598010532475132	2.864410762542592	0.06190565925430893	Adult	2H
sub-S529	CTR a	0.03516122508385669	1.9892496009546539	2	29.838744014319808	15	1.8644166424207158	2	0.009078589278801829	Adult	2H
sub-S530	CTR a	0.5016221049156053	2.11746680487555	2	31.762002073133253	15	1.7246610716591348	3.6037689672050908	0.12951827056184326	Adult	2H
sub-S531	CTR a	0.5521391454375505	2.1898916351715654	1.9706698853349427	32.84837452757348	15	1.8474646716541978	3.831283991487349	0.14256171433792186	Adult	2H
sub-S532	CTR a	0.022638810745330674	1.9857659993236598	2	29.786489989854896	15	1.9376672613737733	2	0.005845315799640481	Adult	2H
sub-S533	CTR a	0.264554188553102	2.0498249326437334	2	30.747373989656	15	1.9195881343466537	3	0.06830759776237205	Adult	2H
sub-S534	CTR a	0.36385324051475404	2.1111514482110656	2	31.667271723165985	15	1.833846153846154	3	0.09394650273181628	Adult	2H
sub-S535	CTR a	0.03584313383805512	1.9764370841771635	2	29.64655626265745	15	1.8846214511041008	2	0.009254657362044734	Adult	2H
sub-S536	CTR a	0.4228039765638298	2.0747559924965753	2	31.12133988744863	15	1.7957142857142858	3.589491237248234	0.10916751732946559	Adult	2H
