# Supplementary material for: Global remapping of the sensory homunculus emerges early in childhood development
Source: Nat Commun. 2026 Feb 24;17:1591. doi: 10.1038/s41467-025-66539-5 (PMC12932738; doi:10.1038/s41467-025-66539-5)
Supplement: Supplementary file 4 — Source data [file 41467_2025_66539_MOESM4_ESM.zip › exp-boldkids_fig-01b_data-pctTime_desc-savgAcrossTasks.csv]

SubjectNum	Group	Body_part	SD	meanPctUse	Me	S	N	Min	Max	SE	Group_age	Group_hand
sub-S004	1H_Child	Feet	0.3098921697455174	0.13189822853231595	0	1.9784734279847394	15	0	1	0.0800138141696314	Child	1H
sub-S004	1H_Child	Legs	0.3517083514202053	0.6214070887030213	0.754874651810585	9.32110633054532	15	0	1	0.09081070585150139	Child	1H
sub-S004	1H_Child	Torso	0.2281641169243761	0.0931574021048391	0	1.3973610315725864	15	0	0.8067978533094812	0.05891172167001536	Child	1H
sub-S004	1H_Child	Arm	0.28301288330567903	0.7473911446892314	0.8576094056172436	11.21086717033847	15	0	1	0.07307361225366919	Child	1H
sub-S004	1H_Child	Hand	0	1	1	15	15	1	1	0	Child	1H
sub-S004	1H_Child	Lower face	0.06318020923091779	0.01631305987741631	0	0.24469589816124468	15	0	0.24469589816124468	0.01631305987741631	Child	1H
sub-S006	1H_Child	Feet	0	0	0	0	15	0	0	0	Child	1H
sub-S006	1H_Child	Legs	0.32287589463512545	0.197752619449598	0	2.96628929174397	15	0	0.9693926351028216	0.08336619752091076	Child	1H
sub-S006	1H_Child	Torso	0.42998405821792257	0.5034327491645162	0.6820083682008368	7.551491237467743	15	0	0.9802935227920966	0.11102140644084629	Child	1H
sub-S006	1H_Child	Arm	0.11810381322170083	0.9179835630635468	0.9635599159074982	13.769753445953201	15	0.6485355648535565	1	0.03049427344874924	Child	1H
sub-S006	1H_Child	Hand	0	1	1	15	15	1	1	0	Child	1H
sub-S006	1H_Child	Lower face	0.022349604872668967	0.005770643164410869	0	0.08655964746616304	15	0	0.08655964746616304	0.005770643164410869	Child	1H
sub-S007	1H_Child	Feet	0	0	0	0	15	0	0	0	Child	1H
sub-S007	1H_Child	Legs	0.34439738294896177	0.6253713037432221	0.7855323484462557	9.380569556148332	15	0	0.9880597014925373	0.0889230219092498	Child	1H
sub-S007	1H_Child	Torso	0.3720992605452502	0.2691612273293823	0.039563222028802025	4.037418409940734	15	0	0.9880597014925373	0.09607561594852324	Child	1H
sub-S007	1H_Child	Arm	0.1849188287798499	0.8658996957901512	0.9477308294209703	12.988495436852268	15	0.393939393939394	1	0.04774583628430262	Child	1H
sub-S007	1H_Child	Hand	0.0012486302094854085	0.9996776050662061	1	14.995164075993092	15	0.9951640759930915	1	3.2239493379389766e-4	Child	1H
sub-S007	1H_Child	Lower face	0	0	0	0	15	0	0	0	Child	1H
sub-S008	1H_Child	Feet	0.25694607336289865	0.07547410884784143	0	1.1321116327176215	15	0	1	0.06634319086719304	Child	1H
sub-S008	1H_Child	Legs	0.2836486873040852	0.19534330297348956	0	2.9301495446023433	15	0	0.6953759265795976	0.07323777614015448	Child	1H
sub-S008	1H_Child	Torso	0.27948363379189917	0.15431898687676845	0	2.314784803151527	15	0	0.8099173553719008	0.07216236394757053	Child	1H
sub-S008	1H_Child	Arm	0.08997849171868585	0.8947534925911403	0.8958120531154239	13.421302388867105	15	0.7714589989350372	1	0.023232346662888818	Child	1H
sub-S008	1H_Child	Hand	0	1	1	15	15	1	1	0	Child	1H
sub-S008	1H_Child	Lower face	0	0	0	0	15	0	0	0	Child	1H
sub-S009	1H_Child	Feet	0.10484268288238945	0.027070264318346648	0	0.4060539647751997	15	0	0.4060539647751997	0.027070264318346648	Child	1H
sub-S009	1H_Child	Legs	0.39395851160774437	0.3312900608501139	0.05115799847690722	4.969350912751708	15	0	1	0.10171965030356368	Child	1H
sub-S009	1H_Child	Torso	0.40888389854027457	0.34664124314935296	0.061390360081276435	5.199618647240294	15	0	1	0.10557336863858977	Child	1H
sub-S009	1H_Child	Arm	0.18961998782697692	0.867571129112922	0.9600851240527355	13.013566936693831	15	0.4568324757004002	1	0.048959670330795645	Child	1H
sub-S009	1H_Child	Hand	0	1	1	15	15	1	1	0	Child	1H
sub-S009	1H_Child	Lower face	0.02843361412025298	0.007341527597348523	0	0.11012291396022784	15	0	0.11012291396022784	0.007341527597348523	Child	1H
sub-S010	1H_Child	Feet	0.30212654845509607	0.17183777366418954	0	2.577566604962843	15	0	1	0.07800873937424768	Child	1H
sub-S010	1H_Child	Legs	0.33612975157032643	0.2502782413634563	0	3.7541736204518443	15	0	0.9054022175041284	0.08678832866644737	Child	1H
sub-S010	1H_Child	Torso	0	0	0	0	15	0	0	0	Child	1H
sub-S010	1H_Child	Arm	0.20033380595107775	0.8615980843784624	0.9224515322076298	12.923971265676936	15	0.31972789115646255	1	0.05172596627539149	Child	1H
sub-S010	1H_Child	Hand	0	1	1	15	15	1	1	0	Child	1H
sub-S010	1H_Child	Lower face	0	0	0	0	15	0	0	0	Child	1H
sub-S011	1H_Child	Feet	0.2433237530577483	0.09187911842856775	0	1.3781867764285163	15	0	0.7430260958992158	0.06282592288862301	Child	1H
sub-S011	1H_Child	Legs	0.43570482003571637	0.3228337338290463	0	4.842506007435695	15	0	1	0.11249850079070861	Child	1H
sub-S011	1H_Child	Torso	0.31242862946413463	0.21295023907990215	0	3.194253586198532	15	0	0.8626262626262625	0.08066872525286675	Child	1H
sub-S011	1H_Child	Arm	0.11036535488082783	0.9070188052149506	0.9377777777777778	13.605282078224258	15	0.6030534351145038	1	0.028496212096781173	Child	1H
sub-S011	1H_Child	Hand	0.0031767464220430145	0.9991797676008203	1	14.987696514012303	15	0.9876965140123034	1	8.202323991797728e-4	Child	1H
sub-S011	1H_Child	Lower face	0	0	0	0	15	0	0	0	Child	1H
sub-S012	1H_Child	Feet	0	0	0	0	15	0	0	0	Child	1H
sub-S012	1H_Child	Legs	0.43339274703361436	0.567227111978773	0.8121911037891267	8.508406679681594	15	0	1	0.11190152610855147	Child	1H
sub-S012	1H_Child	Torso	0.34100290082535056	0.17973972682271244	0	2.6960959023406867	15	0	0.9347837207772752	0.08804657039366681	Child	1H
sub-S012	1H_Child	Arm	0.12847701827465685	0.8804928305337496	0.9275123558484349	13.207392458006245	15	0.5186721991701244	1	0.03317262347654213	Child	1H
sub-S012	1H_Child	Hand	0	1	1	15	15	1	1	0	Child	1H
sub-S012	1H_Child	Lower face	0	0	0	0	15	0	0	0	Child	1H
sub-S013	2H_Child	Feet	0	0	0	0	15	0	0	0	Child	2H
sub-S013	2H_Child	Legs	0.38018525240242484	0.1822426239785199	0	2.7336393596777984	15	0	1	0.09816341006855031	Child	2H
sub-S013	2H_Child	Torso	0.048741200960035105	0.012584923972824328	0	0.18877385959236492	15	0	0.18877385959236492	0.012584923972824328	Child	2H
sub-S013	2H_Child	Arm	0.16233535599021245	0.9210894343569018	0.9802505461192099	13.816341515353527	15	0.37314487632508836	1	0.041914808683383015	Child	2H
sub-S013	2H_Child	Hand	0.027826529386936527	0.9908770485850628	1	14.863155728775942	15	0.8922080635053269	1	0.007184778993223763	Child	2H
sub-S013	2H_Child	Lower face	0	0	0	0	15	0	0	0	Child	2H
sub-S016	2H_Child	Feet	0.08406815290988777	0.02805290061311471	0	0.42079350919672065	15	0	0.31578947368421056	0.021706303744427596	Child	2H
sub-S016	2H_Child	Legs	0.27471093650009215	0.11886408825515583	0	1.7829613238273374	15	0	1.0360288230584467	0.07093005880572667	Child	2H
sub-S016	2H_Child	Torso	0.18113567404084582	0.07904522731766277	0	1.1856784097649415	15	0	0.5772586546580355	0.046769029930950064	Child	2H
sub-S016	2H_Child	Arm	0.19053630785794648	0.9476810413411816	1	14.215215620117723	15	0.2602081665332266	1	0.04919626314544507	Child	2H
sub-S016	2H_Child	Hand	0	1	1	15	15	1	1	0	Child	2H
sub-S016	2H_Child	Lower face	0	0	0	0	15	0	0	0	Child	2H
sub-S017	1H_Child	Feet	0	0	0	0	15	0	0	0	Child	1H
sub-S017	1H_Child	Legs	0.44282331956131193	0.5022870868351276	0.6781758957654723	7.534306302526913	15	0	1	0.11433648946488308	Child	1H
sub-S017	1H_Child	Torso	0.3704721115906713	0.24644873127899333	0	3.6967309691849	15	0	1	0.0956554878949977	Child	1H
sub-S017	1H_Child	Arm	0.08275896358249643	0.9661950073483424	1	14.492925110225137	15	0.7194244604316548	1	0.02136827251362632	Child	1H
sub-S017	1H_Child	Hand	0	1	1	15	15	1	1	0	Child	1H
sub-S017	1H_Child	Lower face	0.08031004951039822	0.02073596561912436	0	0.3110394842868654	15	0	0.3110394842868654	0.02073596561912436	Child	1H
sub-S022	2H_Child	Feet	0	0	0	0	15	0	0	0	Child	2H
sub-S022	2H_Child	Legs	0.03775660422279104	0.009748713290947623	0	0.14623069936421434	15	0	0.14623069936421434	0.009748713290947623	Child	2H
sub-S022	2H_Child	Torso	0	0	0	0	15	0	0	0	Child	2H
sub-S022	2H_Child	Arm	0.04114600981918104	0.9615257269696318	0.9779904306220096	14.422885904544476	15	0.8811410459587956	1	0.010623854052838335	Child	2H
sub-S022	2H_Child	Hand	0.025352531698456714	0.9934540044631788	1	14.901810066947682	15	0.9018100669476815	1	0.006545995536821232	Child	2H
sub-S022	2H_Child	Lower face	0	0	0	0	15	0	0	0	Child	2H
sub-S023	2H_Child	Feet	0	0	0	0	15	0	0	0	Child	2H
sub-S023	2H_Child	Legs	0.3124064076801699	0.18004637772079954	0	2.7006956658119927	15	0	0.8146195108646241	0.08066298761291886	Child	2H
sub-S023	2H_Child	Torso	0.25280546632360607	0.1160849683722785	0	1.7412745255841773	15	0	0.80987997912680465	0.06527409072676842	Child	2H
sub-S023	2H_Child	Arm	0.1296306102704583	0.9223939627883464	0.9730595435565979	13.835909441825196	15	0.5148221343873518	1	0.033470479649079274	Child	2H
sub-S023	2H_Child	Hand	0.007136121683103641	0.9975019276448001	1	14.962528914672	15	0.9740359159197474	1	0.0018425386956780027	Child	2H
sub-S023	2H_Child	Lower face	0	0	0	0	15	0	0	0	Child	2H
sub-S025	1H_Child	Feet	0	0	0	0	15	0	0	0	Child	1H
sub-S025	1H_Child	Legs	0.45510982938678973	0.5900681082888273	0.7782258064516129	8.260953516043582	15	0	1	0.11750885266068903	Child	1H
sub-S025	1H_Child	Torso	0.25341624655102724	0.09582480103020963	0	1.3415472144229348	15	0	0.849009900990099	0.06543179350336809	Child	1H
sub-S025	1H_Child	Arm	0.1915729802119426	0.9206131221527711	1	12.888583710138796	15	0.38530999567057495	1	0.04946393079627845	Child	1H
sub-S025	1H_Child	Hand	0	1	1	14	15	1	1	0	Child	1H
sub-S025	1H_Child	Lower face	0	0	0	0	15	0	0	0	Child	1H
sub-S028	2H_Child	Feet	0	0	0	0	15	0	0	0	Child	2H
sub-S028	2H_Child	Legs	0.12486941277518787	0.04099249767195831	0	0.5738949674074163	15	0	0.46237337192474676	0.03224114374193349	Child	2H
sub-S028	2H_Child	Torso	0.2219726674007288	0.08528674698218769	0	1.1940144577506278	15	0	0.7185238784370478	0.05731309627708404	Child	2H
sub-S028	2H_Child	Arm	0.08077851422545503	0.977217227214525	1	13.68104118100335	15	0.6969472801696502	1	0.020856922688437748	Child	2H
sub-S028	2H_Child	Hand	0	1	1	14	15	1	1	0	Child	2H
sub-S028	2H_Child	Lower face	0	0	0	0	15	0	0	0	Child	2H
sub-S031	2H_Child	Feet	0	0	0	0	15	0	0	0	Child	2H
sub-S031	2H_Child	Legs	0.2909106645536838	0.1354157332793347	0	2.0312359991900206	15	0	0.8605263157894737	0.07511281060336998	Child	2H
sub-S031	2H_Child	Torso	0.10980419701237204	0.028351321758173006	0	0.4252698263725951	15	0	0.4252698263725951	0.028351321758173006	Child	2H
sub-S031	2H_Child	Arm	0.010652401275803108	0.9972495618174464	1	14.958743427261696	15	0.9587434272616959	1	0.002750438182553605	Child	2H
sub-S031	2H_Child	Hand	0	1	1	15	15	1	1	0	Child	2H
sub-S031	2H_Child	Lower face	0	0	0	0	15	0	0	0	Child	2H
sub-S032	2H_Child	Feet	0	0	0	0	15	0	0	0	Child	2H
sub-S032	2H_Child	Legs	0.2506183718301101	0.09365783262437459	0	1.404867489365619	15	0	0.8121708601521357	0.06470938535677563	Child	2H
sub-S032	2H_Child	Torso	0.2522957819690034	0.11039723412063394	0	1.655958511809509	15	0	0.8121708601521357	0.0651424907922885	Child	2H
sub-S032	2H_Child	Arm	0.07853273301721292	0.9705880492305571	1	14.558820738458357	15	0.7014925373134329	1	0.0202770644738546	Child	2H
sub-S032	2H_Child	Hand	0	1	1	15	15	1	1	0	Child	2H
sub-S032	2H_Child	Lower face	0	0	0	0	15	0	0	0	Child	2H
sub-S033	1H_Child	Feet	0.3762784252670773	0.18875330823874165	0	2.831299623581125	15	0	1	0.09715467163976949	Child	1H
sub-S033	1H_Child	Legs	0.39799586505981516	0.4334777357242571	0.46758401693569723	6.502166035863857	15	0	0.9717544812601847	0.10276209048240523	Child	1H
sub-S033	1H_Child	Torso	0.1886932335197534	0.10136888285583691	0	1.5205332428375538	15	0	0.6604338070306657	0.04872038339760213	Child	1H
sub-S033	1H_Child	Arm	0.16551466460982386	0.8624799921036184	0.9120786167433761	12.937199881554276	15	0.4293512265636799	1	0.04273570263913026	Child	1H
sub-S033	1H_Child	Hand	0	1	1	15	15	1	1	0	Child	1H
sub-S033	1H_Child	Lower face	0	0	0	0	15	0	0	0	Child	1H
sub-S034	1H_Child	Feet	0.44761961682996326	0.33115924894831517	0	4.967388734224727	15	0	1	0.11557488809454619	Child	1H
sub-S034	1H_Child	Legs	0.4121443191750232	0.34675368654072597	0.1836201459590954	5.20130529811089	15	0	1	0.1064152056265906	Child	1H
sub-S034	1H_Child	Torso	0.17244617019232825	0.059489456402274606	0	0.892341846034119	15	0	0.634950541686293	0.04452540968480914	Child	1H
sub-S034	1H_Child	Arm	0.40996063414415396	0.42607703536420205	0.2573913043478261	6.39115553046303	15	0	1	0.10585138057606266	Child	1H
sub-S034	1H_Child	Hand	0	1	1	15	15	1	1	0	Child	1H
sub-S034	1H_Child	Lower face	0	0	0	0	15	0	0	0	Child	1H
sub-S035	1H_Child	Feet	0.41643423792912176	0.3516022631574939	0.09145266286760553	4.9224316842049145	15	0	0.95354574094989	0.10752285788600437	Child	1H
sub-S035	1H_Child	Legs	0.41627864149807203	0.5491100645467857	0.6613085182406118	7.687540903655	15	0	1	0.10748268306025871	Child	1H
sub-S035	1H_Child	Torso	0.39205351575701136	0.19676769404361583	0	2.7547477166106216	15	0	1	0.10122778248993147	Child	1H
sub-S035	1H_Child	Arm	0.4030566558315874	0.6073126023906461	0.734648018046989	8.502376433469045	15	0	1	0.1040687810409195	Child	1H
sub-S035	1H_Child	Hand	0	1	1	14	15	1	1	0	Child	1H
sub-S035	1H_Child	Lower face	0	0	0	0	15	0	0	0	Child	1H
sub-S036	2H_Child	Feet	0.21446648364584497	0.055375007965334865	0	0.8306251194800229	15	0	0.8306251194800229	0.05537500796533486	Child	2H
sub-S036	2H_Child	Legs	0.30723396889112387	0.11872470553174383	0	1.7808705829761575	15	0	0.9175648121176814	0.07932746966030202	Child	2H
sub-S036	2H_Child	Torso	0.21796107849906	0.05627730847655112	0	0.8441596271482669	15	0	0.8441596271482669	0.05627730847655112	Child	2H
sub-S036	2H_Child	Arm	0	1	1	15	15	1	1	0	Child	2H
sub-S036	2H_Child	Hand	0.23254878933697287	0.9378510786133571	1	14.067766179200357	15	0.09769933816577371	1	0.060043839218852854	Child	2H
sub-S036	2H_Child	Lower face	0	0	0	0	15	0	0	0	Child	2H
sub-S038	1H_Child	Feet	0.3516823930864467	0.2008159079620174	0	3.012238619430261	15	0	1	0.09080400343854524	Child	1H
sub-S038	1H_Child	Legs	0.4783994864428001	0.5181391019824308	0.5607433750143398	7.7720865297364625	15	0	1	0.12352221625514305	Child	1H
sub-S038	1H_Child	Torso	0.26784436725520555	0.11060060352552488	0	1.6590090528828734	15	0	0.8143725516682425	0.06915711825032494	Child	1H
sub-S038	1H_Child	Arm	0.44403505345778443	0.5634836822721451	0.7121007647323436	8.452255234082175	15	0	1	0.11464935781162128	Child	1H
sub-S038	1H_Child	Hand	0	1	1	15	15	1	1	0	Child	1H
sub-S038	1H_Child	Lower face	0	0	0	0	15	0	0	0	Child	1H
sub-S043	2H_Child	Feet	0	0	0	0	15	0	0	0	Child	2H
sub-S043	2H_Child	Legs	0.33799348513879496	0.20358781205443438	0	3.0538171808165155	15	0	0.9634104096302069	0.08726954260461046	Child	2H
sub-S043	2H_Child	Torso	0.2330542936165053	0.060174359862590565	0	0.9026153979388585	15	0	0.9026153979388585	0.060174359862590565	Child	2H
sub-S043	2H_Child	Arm	0.008120123625549695	0.9979033930952734	1	14.9685508964291	15	0.9685508964291006	1	0.002096606904726624	Child	2H
sub-S043	2H_Child	Hand	0.006440222695934308	0.9983371416501853	1	14.97505712475278	15	0.9750571247527794	1	0.0016628583498147073	Child	2H
sub-S043	2H_Child	Lower face	0	0	0	0	15	0	0	0	Child	2H
sub-S046	1H_Child	Feet	0.2593341438129427	0.0792926989917414	0	1.189390484876121	15	0	1	0.06695978800603242	Child	1H
sub-S046	1H_Child	Legs	0.44322929408896783	0.5343829247765661	0.7946496428028575	8.015743871648493	15	0	1	0.11444131163718946	Child	1H
sub-S046	1H_Child	Torso	0.3398349658336277	0.17553509349779475	0	2.633026402466921	15	0	1	0.08774501087550711	Child	1H
sub-S046	1H_Child	Arm	0.353137327953606	0.5972271496845477	0.7889594342850624	8.958407245268216	15	0	1	0.09117966600590019	Child	1H
sub-S046	1H_Child	Hand	0	1	1	15	15	1	1	0	Child	1H
sub-S046	1H_Child	Lower face	0.11006925448773613	0.04829906075255839	0	0.7244859112883759	15	0	0.3286489629773212	0.028419759304031202	Child	1H
sub-S047	2H_Child	Feet	0	0	0	0	15	0	0	0	Child	2H
sub-S047	2H_Child	Legs	0.2827145579308747	0.10712363722913086	0	1.606854558436963	15	0	0.8113839285714285	0.0729965849731113	Child	2H
sub-S047	2H_Child	Torso	0	0	0	0	15	0	0	0	Child	2H
sub-S047	2H_Child	Arm	0.015024198891051624	0.9961207685269899	1	14.94181152790485	15	0.9418115279048491	1	0.0038792314730100586	Child	2H
sub-S047	2H_Child	Hand	0	1	1	15	15	1	1	0	Child	2H
sub-S047	2H_Child	Lower face	0	0	0	0	15	0	0	0	Child	2H
sub-S051	2H_Child	Feet	0.22180962774858745	0.05727099961991638	0	0.8590649942987457	15	0	0.8590649942987457	0.05727099961991638	Child	2H
sub-S051	2H_Child	Legs	0.23921282114274248	0.083806535925571607	0	1.257098038883574	15	0	0.8952624245239201	0.061764484832342335	Child	2H
sub-S051	2H_Child	Torso	0.18737458332169482	0.08717660780490243	0	1.3076491170735365	15	0	0.5780306549001393	0.048379909380498534	Child	2H
sub-S051	2H_Child	Arm	0.024843417777035557	0.9912913651212597	1	14.869370476818895	15	0.9097222222222222	1	0.006414542887555466	Child	2H
sub-S051	2H_Child	Hand	0.13392836763267488	0.9596673183977592	1	14.395009775966388	15	0.48243559718969553	1	0.03458015582840628	Child	2H
sub-S051	2H_Child	Lower face	0	0	0	0	15	0	0	0	Child	2H
sub-S053	2H_Child	Feet	0	0	0	0	15	0	0	0	Child	2H
sub-S053	2H_Child	Legs	0	0	0	0	15	0	0	0	Child	2H
sub-S053	2H_Child	Torso	0	0	0	0	15	0	0	0	Child	2H
sub-S053	2H_Child	Arm	0.018336112368037328	0.9911893776692581	1	14.867840665038871	15	0.9502492424982895	1	0.004734363855706428	Child	2H
sub-S053	2H_Child	Hand	0.154070640861676	0.9581103508658765	1	14.371655262988147	15	0.40173913043478265	1	0.039780868413118335	Child	2H
sub-S053	2H_Child	Lower face	0	0	0	0	15	0	0	0	Child	2H
sub-S054	2H_Child	Feet	0	0	0	0	15	0	0	0	Child	2H
sub-S054	2H_Child	Legs	0.41268286781357577	0.252752894720435	0	3.7912934208065248	15	0	1	0.10655425828713971	Child	2H
sub-S054	2H_Child	Torso	0.22260056653552254	0.057475219136560986	0	0.8621282870484148	15	0	0.8621282870484148	0.057475219136560986	Child	2H
sub-S054	2H_Child	Arm	0.08368474941528112	0.9677194009112814	1	14.51579101366922	15	0.6870773854244928	1.005707937480846	0.021607309387794975	Child	2H
sub-S054	2H_Child	Hand	0.005918861196665901	0.998927350336702	1	14.98391025505053	15	0.9782023175696838	1.005707937480846	0.001528243389546689	Child	2H
sub-S054	2H_Child	Lower face	0	0	0	0	15	0	0	0	Child	2H
sub-S055	2H_Child	Feet	0	0	0	0	15	0	0	0	Child	2H
sub-S055	2H_Child	Legs	0.305221529612272	0.11565399007544469	0	1.7348098511316703	15	0	0.874391393120779	0.0788078600728189	Child	2H
sub-S055	2H_Child	Torso	0.09071852883008365	0.023423423423423424	0	0.35135135135135137	15	0	0.35135135135135137	0.023423423423423424	Child	2H
sub-S055	2H_Child	Arm	0.021176622201333133	0.9914390179643824	1	14.871585269465736	15	0.925609756097561	1	0.005467780340979298	Child	2H
sub-S055	2H_Child	Hand	0	1	1	15	15	1	1	0	Child	2H
sub-S055	2H_Child	Lower face	0	0	0	0	15	0	0	0	Child	2H
sub-S057	1H_Child	Feet	0	0	0	0	15	0	0	0	Child	1H
sub-S057	1H_Child	Legs	0.3341049553922397	0.7791345536895671	0.9398496240601504	11.687018305343507	15	0	1	0.08626552854130108	Child	1H
sub-S057	1H_Child	Torso	0.35204329385599914	0.20407247076955287	0	3.0610870615432932	15	0	0.8840579710144927	0.09089718761655256	Child	1H
sub-S057	1H_Child	Arm	0.13773931476200624	0.8984673608096356	0.9504021447721179	13.477010412144535	15	0.46808510638297873	1	0.03556413814608477	Child	1H
sub-S057	1H_Child	Hand	0	1	1	15	15	1	1	0	Child	1H
sub-S057	1H_Child	Lower face	0	0	0	0	15	0	0	0	Child	1H
sub-S061	2H_Child	Feet	0	0	0	0	15	0	0	0	Child	2H
sub-S061	2H_Child	Legs	0.2642743686149303	0.08673523946263456	0	1.3010285919395184	15	0	1	0.068235348565007	Child	2H
sub-S061	2H_Child	Torso	0.27428631438659834	0.11101644734247054	0	1.6652467101370583	15	0	0.7898796667695155	0.07082042184746047	Child	2H
sub-S061	2H_Child	Arm	0.1699192844213784	0.9284314216287399	1	13.926471324431098	15	0.40731995277449823	1	0.04387297058423199	Child	2H
sub-S061	2H_Child	Hand	0	1	1	15	15	1	1	0	Child	2H
sub-S061	2H_Child	Lower face	0	0	0	0	15	0	0	0	Child	2H
sub-S063	2H_Child	Feet	0	0	0	0	15	0	0	0	Child	2H
sub-S063	2H_Child	Legs	0.20590544372241962	0.05316455696202531	0	0.7974683544303797	15	0	0.7974683544303797	0.05316455696202531	Child	2H
sub-S063	2H_Child	Torso	0	0	0	0	15	0	0	0	Child	2H
sub-S063	2H_Child	Arm	0.13029231438225317	0.9522461959986228	1	14.283692939979343	15	0.4954954954954955	1	0.03364133091608584	Child	2H
sub-S063	2H_Child	Hand	0.07747430850825761	0.9646116010227105	1	14.469174015340657	15	0.7545605306799336	1	0.020003780440761152	Child	2H
sub-S063	2H_Child	Lower face	0	0	0	0	15	0	0	0	Child	2H
sub-S065	2H_Child	Feet	0	0	0	0	15	0	0	0	Child	2H
sub-S065	2H_Child	Legs	0.27818832382716435	0.12683346834671871	0	1.902502025200781	15	0	0.8870614035087718	0.07182791635279756	Child	2H
sub-S065	2H_Child	Torso	0.1421502482559551	0.06732798348588724	0	1.0099197522883085	15	0	0.386762360446571	0.036703036276970934	Child	2H
sub-S065	2H_Child	Arm	0.019628962558276036	0.9943405510633766	1	14.915108265950648	15	0.9238548483045805	1	0.005068176339435468	Child	2H
sub-S065	2H_Child	Hand	0.1289081042756271	0.9533346607364694	1	14.300019911047041	15	0.4980392156862745	1	0.03328392940337819	Child	2H
sub-S065	2H_Child	Lower face	0	0	0	0	15	0	0	0	Child	2H
sub-S502	1H_Adult	Feet	0	0	0	0	15	0	0	0	Adult	1H
sub-S502	1H_Adult	Legs	0.3646803798659395	0.2737630729711865	0	4.106446094567798	15	0	1	0.09416006919395854	Adult	1H
sub-S502	1H_Adult	Torso	0	0	0	0	15	0	0	0	Adult	1H
sub-S502	1H_Adult	Arm	0.26191810433171026	0.9162573099415204	1	13.743859649122808	15	0	1	0.0676269637431287	Adult	1H
sub-S502	1H_Adult	Hand	0	1	1	15	15	1	1	0	Adult	1H
sub-S502	1H_Adult	Lower face	0	0	0	0	15	0	0	0	Adult	1H
sub-S504	1H_Adult	Feet	0	0	0	0	15	0	0	0	Adult	1H
sub-S504	1H_Adult	Legs	0.2672612419124244	0.07142857142857142	0	1	15	0	1	0.06900655593423542	Adult	1H
sub-S504	1H_Adult	Torso	0.24980825913126703	0.15437115730812048	0	2.161196202313687	15	0	0.7447434819175778	0.06450021515736427	Adult	1H
sub-S504	1H_Adult	Arm	0.23896068426948325	0.7621887544475615	0.8424735566451844	10.670642562265861	15	0.2334815269047984	1	0.06169938337160248	Adult	1H
sub-S504	1H_Adult	Hand	0	1	1	14	15	1	1	0	Adult	1H
sub-S504	1H_Adult	Lower face	0	0	0	0	15	0	0	0	Adult	1H
sub-S506	1H_Adult	Feet	0	0	0	0	15	0	0	0	Adult	1H
sub-S506	1H_Adult	Legs	0.13872037404093582	0.03581744656268054	0	0.5372616984402081	15	0	0.5372616984402081	0.03581744656268054	Adult	1H
sub-S506	1H_Adult	Torso	0.1914233148125505	0.04942528735632184	0	0.7413793103448276	15	0	0.7413793103448276	0.049425287356321845	Adult	1H
sub-S506	1H_Adult	Arm	0.21321739908354034	0.8772525872035758	1	13.158788808053638	15	0.2117117117117117	1	0.055052495718147486	Adult	1H
sub-S506	1H_Adult	Hand	0.02414455266719637	0.993765903307888	1	14.90648854961832	15	0.9064885496183206	1	0.00623409669211196	Adult	1H
sub-S506	1H_Adult	Lower face	0	0	0	0	15	0	0	0	Adult	1H
sub-S507	1H_Adult	Feet	0	0	0	0	15	0	0	0	Adult	1H
sub-S507	1H_Adult	Legs	0.38704122610733915	0.24099342244212218	0	3.6149013366318328	15	0	1	0.09993361486729492	Adult	1H
sub-S507	1H_Adult	Torso	0.25961146600985857	0.09813044441941707	0	1.471956666291256	15	0	0.78439906260462	0.06703139228937834	Adult	1H
sub-S507	1H_Adult	Arm	0.15404957541062783	0.8423360221232267	0.8670476452767834	12.635040331848401	15	0.5349488764369477	1	0.03977542933704568	Adult	1H
sub-S507	1H_Adult	Hand	0	1	1	15	15	1	1	0	Adult	1H
sub-S507	1H_Adult	Lower face	0.0253237709267042	0.006538569537486462	0	0.09807854306229692	15	0	0.09807854306229692	0.006538569537486462	Adult	1H
sub-S508	1H_Adult	Feet	0	0	0	0	15	0	0	0	Adult	1H
sub-S508	1H_Adult	Legs	0.419071513511049	0.372113649930958	0.12464183381088824	5.581704748964371	15	0	1.0004050222762253	0.10820379951321528	Adult	1H
sub-S508	1H_Adult	Torso	0.17755797575736007	0.045845272206303724	0	0.6876790830945558	15	0	0.6876790830945558	0.04584527220630372	Adult	1H
sub-S508	1H_Adult	Arm	0.2723115639607687	0.7900158797823204	0.8272733870382466	11.850238196734805	15	0	1.001596593932943	0.07031054347998354	Adult	1H
sub-S508	1H_Adult	Hand	0	1	1	15	15	1	1	0	Adult	1H
sub-S508	1H_Adult	Lower face	0.058372655433408235	0.021455804497725495	0	0.3218370674658824	15	0	0.19846091535034427	0.015071754824499599	Adult	1H
sub-S509	1H_Adult	Feet	0	0	0	0	15	0	0	0	Adult	1H
sub-S509	1H_Adult	Legs	0.38172465852355525	0.25658461931603077	0	3.8487692897404617	15	0	1	0.09856088301989617	Adult	1H
sub-S509	1H_Adult	Torso	0.26035723114277204	0.17705283606829025	0	2.655792541024354	15	0	0.7985446189199541	0.06722394801870873	Adult	1H
sub-S509	1H_Adult	Arm	0.14018201718490947	0.9527616282825814	1	14.29142442423872	15	0.45698924731182794	1	0.036194841199661085	Adult	1H
sub-S509	1H_Adult	Hand	0	1	1	15	15	1	1	0	Adult	1H
sub-S509	1H_Adult	Lower face	0.017771601059208417	0.006450044009081656	0	0.09675066013622484	15	0	0.061890472618154536	0.004588607662517086	Adult	1H
sub-S510	1H_Adult	Feet	0.14763860825826244	0.04876927852845298	0	0.7315391779267947	15	0	0.5571619537275064	0.038120124736099416	Adult	1H
sub-S510	1H_Adult	Legs	0.40875392738113286	0.3134866843467794	0	4.702300265201691	15	0	1	0.10553981022960023	Adult	1H
sub-S510	1H_Adult	Torso	0.0950512396321967	0.024542124542124545	0	0.36813186813186816	15	0	0.36813186813186816	0.024542124542124545	Adult	1H
sub-S510	1H_Adult	Arm	0.40503534522585505	0.40234935146290185	0.2967032967032967	6.035240271943528	15	0	1	0.10457967644567388	Adult	1H
sub-S510	1H_Adult	Hand	0	1	1	15	15	1	1	0	Adult	1H
sub-S510	1H_Adult	Lower face	0.013347179683899594	0.00344622697563874	0	0.0516934046345811	15	0	0.0516934046345811	0.00344622697563874	Adult	1H
sub-S511	1H_Adult	Feet	0.05569740278897624	0.0143810075619141	0	0.2157151134287115	15	0	0.2157151134287115	0.0143810075619141	Adult	1H
sub-S511	1H_Adult	Legs	0.45075006062020845	0.5082642975481497	0.704098820887142	7.623964463222245	15	0	1	0.11638316520560339	Adult	1H
sub-S511	1H_Adult	Torso	0.20599286828588126	0.06733664197424864	0	1.0100496296137296	15	0	0.7806841046277666	0.05318712988724774	Adult	1H
sub-S511	1H_Adult	Arm	0.12133825223847533	0.9224109748356624	1	13.836164622534936	15	0.6375000000000001	1	0.03132940201183532	Adult	1H
sub-S511	1H_Adult	Hand	0	1	1	15	15	1	1	0	Adult	1H
sub-S511	1H_Adult	Lower face	0.03283855113667432	0.008478877444394685	0	0.12718316166592028	15	0	0.12718316166592028	0.008478877444394685	Adult	1H
sub-S513	1H_Adult	Feet	0	0	0	0	15	0	0	0	Adult	1H
sub-S513	1H_Adult	Legs	0.3741562803677696	0.20717611915089937	0	3.1076417872634905	15	0	0.9611097349516968	0.09660673618288565	Adult	1H
sub-S513	1H_Adult	Torso	0.23967776337986899	0.10727225900306846	0	1.6090838850460267	15	0	0.8114093959731544	0.06188453240176496	Adult	1H
sub-S513	1H_Adult	Arm	0.21089180736224555	0.8018694888342575	0.8937330949433825	12.028042332513863	15	0.31215403128760527	1	0.05445203051770398	Adult	1H
sub-S513	1H_Adult	Hand	0	1	1	15	15	1	1	0	Adult	1H
sub-S513	1H_Adult	Lower face	0	0	0	0	15	0	0	0	Adult	1H
sub-S514	1H_Adult	Feet	0	0	0	0	15	0	0	0	Adult	1H
sub-S514	1H_Adult	Legs	0.47181802080823176	0.3855790706863981	0	5.783686060295971	15	0	1	0.1218228891353884	Adult	1H
sub-S514	1H_Adult	Torso	0.30140022562017565	0.16822998305927453	0	2.523449745889118	15	0	0.7332327297116029	0.07782120362467322	Adult	1H
sub-S514	1H_Adult	Arm	0.20964109708958956	0.9407366069737789	0.9811627151672621	14.111049104606684	15	0.4968321013727561	1.4921348314606742	0.05412909851390883	Adult	1H
sub-S514	1H_Adult	Hand	0	1	1	15	15	1	1	0	Adult	1H
sub-S514	1H_Adult	Lower face	0	0	0	0	15	0	0	0	Adult	1H
sub-S515	2H_Adult	Feet	0	0	0	0	15	0	0	0	Adult	2H
sub-S515	2H_Adult	Legs	0	0	0	0	15	0	0	0	Adult	2H
sub-S515	2H_Adult	Torso	0	0	0	0	15	0	0	0	Adult	2H
sub-S515	2H_Adult	Arm	0.05885590770294452	0.9687921084683747	1	14.531881627025621	15	0.8236331569664903	1	0.015196530023961662	Adult	2H
sub-S515	2H_Adult	Hand	0.1320373100643335	0.9289042141110323	1	13.933563211665485	15	0.5940594059405941	1	0.03409188686381257	Adult	2H
sub-S515	2H_Adult	Lower face	0	0	0	0	15	0	0	0	Adult	2H
sub-S516	2H_Adult	Feet	0.2044209528613032	0.05278126306984525	0	0.7917189460476788	15	0	0.7917189460476788	0.05278126306984525	Adult	2H
sub-S516	2H_Adult	Legs	0.3176702885018372	0.11944792973651192	0	1.7917189460476788	15	0	1	0.08202211579683473	Adult	2H
sub-S516	2H_Adult	Torso	0	0	0	0	15	0	0	0	Adult	2H
sub-S516	2H_Adult	Arm	0.12108521517393253	0.9242152688159379	1	13.863229032239067	15	0.6094276094276094	1	0.031264068122705484	Adult	2H
sub-S516	2H_Adult	Hand	0	1	1	15	15	1	1	0	Adult	2H
sub-S516	2H_Adult	Lower face	0	0	0	0	15	0	0	0	Adult	2H
sub-S517	2H_Adult	Feet	0	0	0	0	15	0	0	0	Adult	2H
sub-S517	2H_Adult	Legs	0.2581988897471611	0.06666666666666667	0	1	15	0	1	0.06666666666666665	Adult	2H
sub-S517	2H_Adult	Torso	0	0	0	0	15	0	0	0	Adult	2H
sub-S517	2H_Adult	Arm	0.28678420806972976	0.8197474176169712	0.975257731958763	12.296211264254568	15	0	1	0.07404736412062307	Adult	2H
sub-S517	2H_Adult	Hand	0.01762342987369555	0.9954496499730748	1	14.931744749596122	15	0.9317447495961229	1	0.0045503500269251426	Adult	2H
sub-S517	2H_Adult	Lower face	0	0	0	0	15	0	0	0	Adult	2H
sub-S518	1H_Adult	Feet	0	0	0	0	15	0	0	0	Adult	1H
sub-S518	1H_Adult	Legs	0.36651543086497307	0.4012245719580926	0.36500000000000005	6.018368579371388	15	0	1	0.09463387732453843	Adult	1H
sub-S518	1H_Adult	Torso	0.1750813266009317	0.06584475084363291	0	0.9876712626544936	15	0	0.5505555555555556	0.04520580414382067	Adult	1H
sub-S518	1H_Adult	Arm	0.10276774909378872	0.9248675470089133	0.9446321213856285	13.873013205133699	15	0.5922222222222222	1	0.02653451871783107	Adult	1H
sub-S518	1H_Adult	Hand	0	1	1	15	15	1	1	0	Adult	1H
sub-S518	1H_Adult	Lower face	0	0	0	0	15	0	0	0	Adult	1H
sub-S519	1H_Adult	Feet	0	0	0	0	15	0	0	0	Adult	1H
sub-S519	1H_Adult	Legs	0.3835461488709926	0.5034307790884454	0.5240384615384616	7.551461686326681	15	0	0.9554794520547946	0.09903118980528966	Adult	1H
sub-S519	1H_Adult	Torso	0.31279167258000246	0.19391360061577106	0	2.9087040092365664	15	0	0.752442996742671	0.08076246258231418	Adult	1H
sub-S519	1H_Adult	Arm	0.1887292409255587	0.8458413219723664	0.9196787148594378	12.687619829585497	15	0.30538922155688625	1	0.04872968046980374	Adult	1H
sub-S519	1H_Adult	Hand	0	1	1	15	15	1	1	0	Adult	1H
sub-S519	1H_Adult	Lower face	0	0	0	0	15	0	0	0	Adult	1H
sub-S520	1H_Adult	Feet	0	0	0	0	15	0	0	0	Adult	1H
sub-S520	1H_Adult	Legs	0.3783028886499322	0.4364069775574949	0.49014247579841125	6.546104663362423	15	0	1	0.09767738583755642	Adult	1H
sub-S520	1H_Adult	Torso	0	0	0	0	15	0	0	0	Adult	1H
sub-S520	1H_Adult	Arm	0.16652433762698435	0.8691411167349681	0.9046733317833062	13.03711675102452	15	0.3480392156862745	1	0.042996399091168765	Adult	1H
sub-S520	1H_Adult	Hand	0	1	1	15	15	1	1	0	Adult	1H
sub-S520	1H_Adult	Lower face	0	0	0	0	15	0	0	0	Adult	1H
sub-S521	2H_Adult	Feet	0	0	0	0	15	0	0	0	Adult	2H
sub-S521	2H_Adult	Legs	0.12009250685914472	0.031007751937984496	0	0.46511627906976744	15	0	0.46511627906976744	0.031007751937984496	Adult	2H
sub-S521	2H_Adult	Torso	0.09137865935447703	0.02359386839191001	0	0.3539080258786501	15	0	0.3539080258786501	0.02359386839191001	Adult	2H
sub-S521	2H_Adult	Arm	0	1	1	15	15	1	1	0	Adult	2H
sub-S521	2H_Adult	Hand	0.13214395670068657	0.8891818611175785	0.9080645161290322	13.337727916763676	15	0.6046511627906977	1	0.03411942290691421	Adult	2H
sub-S521	2H_Adult	Lower face	0	0	0	0	15	0	0	0	Adult	2H
sub-S522	2H_Adult	Feet	0	0	0	0	15	0	0	0	Adult	2H
sub-S522	2H_Adult	Legs	0.34161019498765277	0.12937739638488224	0	1.9406609457732333	15	0	1	0.08820337307212317	Adult	2H
sub-S522	2H_Adult	Torso	0	0	0	0	15	0	0	0	Adult	2H
sub-S522	2H_Adult	Arm	0.01268769876617669	0.9967240502651268	1	14.950860753976901	15	0.9508607539769013	1	0.0032759497348732475	Adult	2H
sub-S522	2H_Adult	Hand	0.0852305286145732	0.9468595341623125	1	14.202893012434687	15	0.7668650793650794	1	0.022006427860846445	Adult	2H
sub-S522	2H_Adult	Lower face	0	0	0	0	15	0	0	0	Adult	2H
sub-S523	1H_Adult	Feet	0	0	0	0	15	0	0	0	Adult	1H
sub-S523	1H_Adult	Legs	0.42253509095776043	0.37975235633882126	0.24793329020199842	5.696285345082319	15	0	1	0.10909809136450947	Adult	1H
sub-S523	1H_Adult	Torso	0	0	0	0	15	0	0	0	Adult	1H
sub-S523	1H_Adult	Arm	0.20034646885046184	0.8167770979967149	0.8617142857142857	12.251656469950724	15	0.29655172413793107	1	0.05172923582195345	Adult	1H
sub-S523	1H_Adult	Hand	0	1	1	15	15	1	1	0	Adult	1H
sub-S523	1H_Adult	Lower face	0	0	0	0	15	0	0	0	Adult	1H
sub-S524	1H_Adult	Feet	0	0	0	0	15	0	0	0	Adult	1H
sub-S524	1H_Adult	Legs	0.3617592463410586	0.18776716564488766	0	2.816507484673315	15	0	1	0.09340583576103109	Adult	1H
sub-S524	1H_Adult	Torso	0.2374608117433051	0.08431028952814848	0	1.2646543429222272	15	0	0.8518436741002429	0.061312117950581016	Adult	1H
sub-S524	1H_Adult	Arm	0.2041922488304142	0.846934073580732	0.9497851546044317	12.70401110371098	15	0.4128106688219843	1	0.052722211942989004	Adult	1H
sub-S524	1H_Adult	Hand	0	1	1	15	15	1	1	0	Adult	1H
sub-S524	1H_Adult	Lower face	0	0	0	0	15	0	0	0	Adult	1H
sub-S526	2H_Adult	Feet	0	0	0	0	15	0	0	0	Adult	2H
sub-S526	2H_Adult	Legs	0.2729567787150044	0.1071825829626811	0	1.5005561614775353	15	0	0.7925233644859814	0.07047713721317568	Adult	2H
sub-S526	2H_Adult	Torso	0	0	0	0	15	0	0	0	Adult	2H
sub-S526	2H_Adult	Arm	0.16211134938052155	0.8743220315902526	0.9296583268488714	12.240508442263534	15	0.48887056883759267	1	0.041856970425464796	Adult	2H
sub-S526	2H_Adult	Hand	0.04066700889526764	0.9891312846977871	1	13.84783798576902	15	0.8478379857690203	1	0.010500176546096031	Adult	2H
sub-S526	2H_Adult	Lower face	0	0	0	0	15	0	0	0	Adult	2H
sub-S527	2H_Adult	Feet	0.18745946789862383	0.048401826484018265	0	0.726027397260274	15	0	0.726027397260274	0.048401826484018265	Adult	2H
sub-S527	2H_Adult	Legs	0	0	0	0	15	0	0	0	Adult	2H
sub-S527	2H_Adult	Torso	0	0	0	0	15	0	0	0	Adult	2H
sub-S527	2H_Adult	Arm	0.029285896992794852	0.9924384139112107	1	14.88657620866816	15	0.8865762086681597	1	0.0075615860887893556	Adult	2H
sub-S527	2H_Adult	Hand	0.09205131818605937	0.9762324518445968	1	14.643486777668953	15	0.6434867776689521	1	0.02376754815540319	Adult	2H
sub-S527	2H_Adult	Lower face	0	0	0	0	15	0	0	0	Adult	2H
sub-S528	2H_Adult	Feet	0	0	0	0	15	0	0	0	Adult	2H
sub-S528	2H_Adult	Legs	0.15317191802766025	0.03954881917518505	0	0.5932322876277758	15	0	0.5932322876277758	0.03954881917518505	Adult	2H
sub-S528	2H_Adult	Torso	0	0	0	0	15	0	0	0	Adult	2H
sub-S528	2H_Adult	Arm	0.1256094787552661	0.9396456997787612	1	14.094685496681418	15	0.5196021064950264	1	0.03243222795632933	Adult	2H
sub-S528	2H_Adult	Hand	0	1	1	15	15	1	1	0	Adult	2H
sub-S528	2H_Adult	Lower face	0	0	0	0	15	0	0	0	Adult	2H
sub-S529	2H_Adult	Feet	0	0	0	0	15	0	0	0	Adult	2H
sub-S529	2H_Adult	Legs	0	0	0	0	15	0	0	0	Adult	2H
sub-S529	2H_Adult	Torso	0	0	0	0	15	0	0	0	Adult	2H
sub-S529	2H_Adult	Arm	0.07032245016771341	0.9784992019093078	1	14.677488028639617	15	0.7288332848414315	1	0.018157178557603664	Adult	2H
sub-S529	2H_Adult	Hand	0	1	1	15	15	1	1	0	Adult	2H
sub-S529	2H_Adult	Lower face	0	0	0	0	15	0	0	0	Adult	2H
sub-S530	2H_Adult	Feet	0	0	0	0	15	0	0	0	Adult	2H
sub-S530	2H_Adult	Legs	0.25798235248312856	0.07533039647577093	0	1.1299559471365639	15	0	1	0.06661075698550457	Adult	2H
sub-S530	2H_Adult	Torso	0.0868245899443464	0.02241801272638277	0	0.33627019089574156	15	0	0.33627019089574156	0.02241801272638277	Adult	2H
sub-S530	2H_Adult	Arm	0.17578404015032698	0.8843543961762919	0.9488497307880567	13.265315942644378	15	0.44932214331826986	1	0.04538724400208482	Adult	2H
sub-S530	2H_Adult	Hand	0	1	1	15	15	1	1	0	Adult	2H
sub-S530	2H_Adult	Lower face	0	0	0	0	15	0	0	0	Adult	2H
sub-S531	2H_Adult	Feet	0	0	0	0	15	0	0	0	Adult	2H
sub-S531	2H_Adult	Legs	0.3140938121232186	0.1398131497365258	0	2.0971972460478874	15	0	1	0.08109867356666844	Adult	2H
sub-S531	2H_Adult	Torso	0.15135375920624555	0.039079372586111764	0	0.5861905887916765	15	0	0.5861905887916765	0.039079372586111764	Adult	2H
sub-S531	2H_Adult	Arm	0.13452206760198826	0.8871424573532674	0.9200922694741822	13.30713686029901	15	0.5503162737205289	1	0.03473344850132592	Adult	2H
sub-S531	2H_Adult	Hand	0	1	1	15	15	1	1	0	Adult	2H
sub-S531	2H_Adult	Lower face	0	0	0	0	15	0	0	0	Adult	2H
sub-S532	2H_Adult	Feet	0	0	0	0	15	0	0	0	Adult	2H
sub-S532	2H_Adult	Legs	0	0	0	0	15	0	0	0	Adult	2H
sub-S532	2H_Adult	Torso	0	0	0	0	15	0	0	0	Adult	2H
sub-S532	2H_Adult	Arm	0.03405695201380439	0.988162026265745	1	14.822430393986176	15	0.8753345227475468	1	0.008793467198136637	Adult	2H
sub-S532	2H_Adult	Hand	0.036222125527027124	0.9833699723815745	1	14.750549585723618	15	0.896978021978022	1	0.009352512595360707	Adult	2H
sub-S532	2H_Adult	Lower face	0	0	0	0	15	0	0	0	Adult	2H
sub-S533	2H_Adult	Feet	0	0	0	0	15	0	0	0	Adult	2H
sub-S533	2H_Adult	Legs	0.2581988897471611	0.06666666666666667	0	1	15	0	1	0.06666666666666665	Adult	2H
sub-S533	2H_Adult	Torso	0	0	0	0	15	0	0	0	Adult	2H
sub-S533	2H_Adult	Arm	0.06054056527807976	0.9663165319541334	1	14.494747979312	15	0.8391762686933072	1	0.015631506739465725	Adult	2H
sub-S533	2H_Adult	Hand	0	1	1	15	15	1	1	0	Adult	2H
sub-S533	2H_Adult	Lower face	0	0	0	0	15	0	0	0	Adult	2H
sub-S534	2H_Adult	Feet	0	0	0	0	15	0	0	0	Adult	2H
sub-S534	2H_Adult	Legs	0.3518657752744984	0.13333333333333333	0	2	15	0	1	0.09085135251589958	Adult	2H
sub-S534	2H_Adult	Torso	0	0	0	0	15	0	0	0	Adult	2H
sub-S534	2H_Adult	Arm	0.08580147720828739	0.9778461538461538	1	14.667692307692308	15	0.6676923076923077	1	0.022153846153846152	Adult	2H
sub-S534	2H_Adult	Hand	0.0515787667618015	0.9777900759093111	1	14.666851138639666	15	0.8281399350028675	1	0.013317580312424925	Adult	2H
sub-S534	2H_Adult	Lower face	0	0	0	0	15	0	0	0	Adult	2H
sub-S535	2H_Adult	Feet	0	0	0	0	15	0	0	0	Adult	2H
sub-S535	2H_Adult	Legs	0	0	0	0	15	0	0	0	Adult	2H
sub-S535	2H_Adult	Torso	0	0	0	0	15	0	0	0	Adult	2H
sub-S535	2H_Adult	Arm	0.0602684442145757	0.978199053632111	1	14.672985804481664	15	0.7692429022082019	1	0.015561245382992162	Adult	2H
sub-S535	2H_Adult	Hand	0.04834103871103219	0.974675114722216	1	14.620126720833241	15	0.8411253620190319	1	0.012481602524413047	Adult	2H
sub-S535	2H_Adult	Lower face	0	0	0	0	15	0	0	0	Adult	2H
sub-S536	2H_Adult	Feet	0	0	0	0	15	0	0	0	Adult	2H
sub-S536	2H_Adult	Legs	0.048965261592124464	0.012642776179265847	0	0.1896416426889877	15	0	0.1896416426889877	0.012642776179265847	Adult	2H
sub-S536	2H_Adult	Torso	0.04346089080625116	0.01122155375359665	0	0.16832330630394976	15	0	0.16832330630394976	0.01122155375359665	Adult	2H
sub-S536	2H_Adult	Arm	0.11646519129701739	0.9441205785861666	1	14.161808678792498	15	0.5914285714285714	1	0.030071183087080622	Adult	2H
sub-S536	2H_Adult	Hand	0.013989632172787063	0.9934592414405532	1	14.901888621608299	15	0.9584621329211747	1	0.0036121074949847847	Adult	2H
sub-S536	2H_Adult	Lower face	0	0	0	0	15	0	0	0	Adult	2H
