# Supplementary material for: Global remapping of the sensory homunculus emerges early in childhood development
Source: Nat Commun. 2026 Feb 24;17:1591. doi: 10.1038/s41467-025-66539-5 (PMC12932738; doi:10.1038/s41467-025-66539-5)
Supplement: Supplementary file 4 — Source data [file 41467_2025_66539_MOESM4_ESM.zip › exp-boldkids_fig-02e1_data-spatialPosition.csv]

SubjectNum	Group	Group_age	Group_hand	Contrast	hemisphere	side	bands	Zstat	bands_inv	x	y	z	Group_labels
sub-S001	2H_Child	Child	2H	Thumb vs Rest	lh	Intact|Dominant	49	-1.4656622935173726	1	-66	-8	16	CTR-Children
sub-S001	2H_Child	Child	2H	Thumb vs Rest	lh	Intact|Dominant	48	-1.6046973057898786	2	-66	-10	20	CTR-Children
sub-S001	2H_Child	Child	2H	Thumb vs Rest	lh	Intact|Dominant	47	-1.4297960261726033	3	-66	-10	24	CTR-Children
sub-S001	2H_Child	Child	2H	Thumb vs Rest	lh	Intact|Dominant	46	-0.9614365366642319	4	-64	-10	28	CTR-Children
sub-S001	2H_Child	Child	2H	Thumb vs Rest	lh	Intact|Dominant	45	-0.1373996340007374	5	-62	-10	32	CTR-Children
sub-S001	2H_Child	Child	2H	Thumb vs Rest	lh	Intact|Dominant	44	0.7991666701936739	6	-62	-12	34	CTR-Children
sub-S001	2H_Child	Child	2H	Thumb vs Rest	lh	Intact|Dominant	43	1.5644755944074866	7	-60	-14	36	CTR-Children
sub-S001	2H_Child	Child	2H	Thumb vs Rest	lh	Intact|Dominant	42	1.9153410398591997	8	-58	-16	36	CTR-Children
sub-S001	2H_Child	Child	2H	Thumb vs Rest	lh	Intact|Dominant	41	2.0095155858615006	9	-56	-18	38	CTR-Children
sub-S001	2H_Child	Child	2H	Thumb vs Rest	lh	Intact|Dominant	40	2.0435676947447625	10	-54	-20	40	CTR-Children
sub-S001	2H_Child	Child	2H	Thumb vs Rest	lh	Intact|Dominant	39	2.142168845522939	11	-56	-20	42	CTR-Children
sub-S001	2H_Child	Child	2H	Thumb vs Rest	lh	Intact|Dominant	38	2.592474672300508	12	-54	-20	44	CTR-Children
sub-S001	2H_Child	Child	2H	Thumb vs Rest	lh	Intact|Dominant	37	3.197548062704967	13	-54	-20	46	CTR-Children
sub-S001	2H_Child	Child	2H	Thumb vs Rest	lh	Intact|Dominant	36	3.8086569316638412	14	-52	-22	48	CTR-Children
sub-S001	2H_Child	Child	2H	Thumb vs Rest	lh	Intact|Dominant	35	4.135089283142133	15	-50	-22	48	CTR-Children
sub-S001	2H_Child	Child	2H	Thumb vs Rest	lh	Intact|Dominant	34	3.8921193973496804	16	-50	-24	50	CTR-Children
sub-S001	2H_Child	Child	2H	Thumb vs Rest	lh	Intact|Dominant	33	3.2622681179906463	17	-48	-24	50	CTR-Children
sub-S001	2H_Child	Child	2H	Thumb vs Rest	lh	Intact|Dominant	32	2.6923764075865115	18	-46	-26	50	CTR-Children
sub-S001	2H_Child	Child	2H	Thumb vs Rest	lh	Intact|Dominant	31	2.5416363475759827	19	-46	-28	52	CTR-Children
sub-S001	2H_Child	Child	2H	Thumb vs Rest	lh	Intact|Dominant	30	2.546992744692762	20	-46	-28	54	CTR-Children
sub-S001	2H_Child	Child	2H	Thumb vs Rest	lh	Intact|Dominant	29	2.268063801517712	21	-44	-30	56	CTR-Children
sub-S001	2H_Child	Child	2H	Thumb vs Rest	lh	Intact|Dominant	28	1.6880146548910286	22	-44	-32	56	CTR-Children
sub-S001	2H_Child	Child	2H	Thumb vs Rest	lh	Intact|Dominant	27	1.1277113830342234	23	-42	-32	58	CTR-Children
sub-S001	2H_Child	Child	2H	Thumb vs Rest	lh	Intact|Dominant	26	0.7298684979979594	24	-42	-36	58	CTR-Children
sub-S001	2H_Child	Child	2H	Thumb vs Rest	lh	Intact|Dominant	25	0.2925038377195107	25	-38	-36	60	CTR-Children
sub-S001	2H_Child	Child	2H	Thumb vs Rest	lh	Intact|Dominant	24	-0.10572602671685924	26	-38	-36	60	CTR-Children
sub-S001	2H_Child	Child	2H	Thumb vs Rest	lh	Intact|Dominant	23	-0.21298727522803032	27	-36	-36	62	CTR-Children
sub-S001	2H_Child	Child	2H	Thumb vs Rest	lh	Intact|Dominant	22	0.06713377400852347	28	-34	-38	62	CTR-Children
sub-S001	2H_Child	Child	2H	Thumb vs Rest	lh	Intact|Dominant	21	0.5160254883630969	29	-30	-38	64	CTR-Children
sub-S001	2H_Child	Child	2H	Thumb vs Rest	lh	Intact|Dominant	20	0.879921364719509	30	-28	-38	60	CTR-Children
sub-S001	2H_Child	Child	2H	Thumb vs Rest	lh	Intact|Dominant	19	1.053095829719684	31	-28	-38	62	CTR-Children
sub-S001	2H_Child	Child	2H	Thumb vs Rest	lh	Intact|Dominant	18	1.1373160455202571	32	-26	-38	64	CTR-Children
sub-S001	2H_Child	Child	2H	Thumb vs Rest	lh	Intact|Dominant	17	1.1725652276573892	33	-24	-38	64	CTR-Children
sub-S001	2H_Child	Child	2H	Thumb vs Rest	lh	Intact|Dominant	16	1.2053962731250434	34	-22	-38	66	CTR-Children
sub-S001	2H_Child	Child	2H	Thumb vs Rest	lh	Intact|Dominant	15	1.2655126122731954	35	-22	-40	66	CTR-Children
sub-S001	2H_Child	Child	2H	Thumb vs Rest	lh	Intact|Dominant	14	1.4544446053251399	36	-20	-40	66	CTR-Children
sub-S001	2H_Child	Child	2H	Thumb vs Rest	lh	Intact|Dominant	13	1.7796980446781703	37	-18	-40	66	CTR-Children
sub-S001	2H_Child	Child	2H	Thumb vs Rest	lh	Intact|Dominant	12	2.1481252318266586	38	-18	-40	68	CTR-Children
sub-S001	2H_Child	Child	2H	Thumb vs Rest	lh	Intact|Dominant	11	2.476109166423935	39	-18	-40	72	CTR-Children
sub-S001	2H_Child	Child	2H	Thumb vs Rest	lh	Intact|Dominant	10	2.350452740573849	40	-18	-42	72	CTR-Children
sub-S001	2H_Child	Child	2H	Thumb vs Rest	lh	Intact|Dominant	9	1.6295148904700194	41	-16	-44	74	CTR-Children
sub-S001	2H_Child	Child	2H	Thumb vs Rest	lh	Intact|Dominant	8	0.5746640339071838	42	-14	-46	74	CTR-Children
sub-S001	2H_Child	Child	2H	Thumb vs Rest	lh	Intact|Dominant	7	-0.35378284886447664	43	-12	-46	72	CTR-Children
sub-S001	2H_Child	Child	2H	Thumb vs Rest	lh	Intact|Dominant	6	-0.7318982760408881	44	-10	-48	72	CTR-Children
sub-S001	2H_Child	Child	2H	Thumb vs Rest	lh	Intact|Dominant	5	-0.662137132328271	45	-10	-46	68	CTR-Children
sub-S001	2H_Child	Child	2H	Thumb vs Rest	lh	Intact|Dominant	4	-0.3999488874479629	46	-10	-46	66	CTR-Children
sub-S001	2H_Child	Child	2H	Thumb vs Rest	lh	Intact|Dominant	3	-0.10392156485634299	47	-10	-44	64	CTR-Children
sub-S001	2H_Child	Child	2H	Thumb vs Rest	lh	Intact|Dominant	2	0.27996937792411536	48	-12	-44	62	CTR-Children
sub-S001	2H_Child	Child	2H	Thumb vs Rest	lh	Intact|Dominant	1	0.7392873413519602	49	-14	-44	60	CTR-Children
sub-S002	2H_Child	Child	2H	Thumb vs Rest	lh	Intact|Dominant	49	0.1750490281000493	1	-66	-8	16	CTR-Children
sub-S002	2H_Child	Child	2H	Thumb vs Rest	lh	Intact|Dominant	48	0.12533294143258614	2	-66	-10	20	CTR-Children
sub-S002	2H_Child	Child	2H	Thumb vs Rest	lh	Intact|Dominant	47	0.10982511190171085	3	-66	-10	24	CTR-Children
sub-S002	2H_Child	Child	2H	Thumb vs Rest	lh	Intact|Dominant	46	0.13120328725730124	4	-64	-10	28	CTR-Children
sub-S002	2H_Child	Child	2H	Thumb vs Rest	lh	Intact|Dominant	45	0.17330541999270002	5	-62	-10	32	CTR-Children
sub-S002	2H_Child	Child	2H	Thumb vs Rest	lh	Intact|Dominant	44	0.1807303000883687	6	-62	-12	34	CTR-Children
sub-S002	2H_Child	Child	2H	Thumb vs Rest	lh	Intact|Dominant	43	0.5543178842825709	7	-60	-14	36	CTR-Children
sub-S002	2H_Child	Child	2H	Thumb vs Rest	lh	Intact|Dominant	42	1.4767567843971308	8	-58	-16	36	CTR-Children
sub-S002	2H_Child	Child	2H	Thumb vs Rest	lh	Intact|Dominant	41	2.585567622533115	9	-56	-18	38	CTR-Children
sub-S002	2H_Child	Child	2H	Thumb vs Rest	lh	Intact|Dominant	40	3.156712386129409	10	-54	-20	40	CTR-Children
sub-S002	2H_Child	Child	2H	Thumb vs Rest	lh	Intact|Dominant	39	2.888179641120347	11	-56	-20	42	CTR-Children
sub-S002	2H_Child	Child	2H	Thumb vs Rest	lh	Intact|Dominant	38	2.31540565264187	12	-54	-20	44	CTR-Children
sub-S002	2H_Child	Child	2H	Thumb vs Rest	lh	Intact|Dominant	37	2.1109632931036644	13	-54	-20	46	CTR-Children
sub-S002	2H_Child	Child	2H	Thumb vs Rest	lh	Intact|Dominant	36	2.5064322890199904	14	-52	-22	48	CTR-Children
sub-S002	2H_Child	Child	2H	Thumb vs Rest	lh	Intact|Dominant	35	3.1961548627749994	15	-50	-22	48	CTR-Children
sub-S002	2H_Child	Child	2H	Thumb vs Rest	lh	Intact|Dominant	34	3.5049005527931016	16	-50	-24	50	CTR-Children
sub-S002	2H_Child	Child	2H	Thumb vs Rest	lh	Intact|Dominant	33	3.1307020304699926	17	-48	-24	50	CTR-Children
sub-S002	2H_Child	Child	2H	Thumb vs Rest	lh	Intact|Dominant	32	2.2488764668453514	18	-46	-26	50	CTR-Children
sub-S002	2H_Child	Child	2H	Thumb vs Rest	lh	Intact|Dominant	31	1.2052849067588471	19	-46	-28	52	CTR-Children
sub-S002	2H_Child	Child	2H	Thumb vs Rest	lh	Intact|Dominant	30	0.3704417425473746	20	-46	-28	54	CTR-Children
sub-S002	2H_Child	Child	2H	Thumb vs Rest	lh	Intact|Dominant	29	-0.30989848066697845	21	-44	-30	56	CTR-Children
sub-S002	2H_Child	Child	2H	Thumb vs Rest	lh	Intact|Dominant	28	-0.8492974375368045	22	-44	-32	56	CTR-Children
sub-S002	2H_Child	Child	2H	Thumb vs Rest	lh	Intact|Dominant	27	-1.1260677688798952	23	-42	-32	58	CTR-Children
sub-S002	2H_Child	Child	2H	Thumb vs Rest	lh	Intact|Dominant	26	-1.2350437590220509	24	-42	-36	58	CTR-Children
sub-S002	2H_Child	Child	2H	Thumb vs Rest	lh	Intact|Dominant	25	-1.228026751451439	25	-38	-36	60	CTR-Children
sub-S002	2H_Child	Child	2H	Thumb vs Rest	lh	Intact|Dominant	24	-1.194738103801849	26	-38	-36	60	CTR-Children
sub-S002	2H_Child	Child	2H	Thumb vs Rest	lh	Intact|Dominant	23	-1.0676499873481777	27	-36	-36	62	CTR-Children
sub-S002	2H_Child	Child	2H	Thumb vs Rest	lh	Intact|Dominant	22	-0.7291822538749977	28	-34	-38	62	CTR-Children
sub-S002	2H_Child	Child	2H	Thumb vs Rest	lh	Intact|Dominant	21	-0.3921296102834997	29	-30	-38	64	CTR-Children
sub-S002	2H_Child	Child	2H	Thumb vs Rest	lh	Intact|Dominant	20	-0.24118176546524808	30	-28	-38	60	CTR-Children
sub-S002	2H_Child	Child	2H	Thumb vs Rest	lh	Intact|Dominant	19	-0.33838048791913505	31	-28	-38	62	CTR-Children
sub-S002	2H_Child	Child	2H	Thumb vs Rest	lh	Intact|Dominant	18	-0.5282198981808773	32	-26	-38	64	CTR-Children
sub-S002	2H_Child	Child	2H	Thumb vs Rest	lh	Intact|Dominant	17	-0.610220133095567	33	-24	-38	64	CTR-Children
sub-S002	2H_Child	Child	2H	Thumb vs Rest	lh	Intact|Dominant	16	-0.6679492125970115	34	-22	-38	66	CTR-Children
sub-S002	2H_Child	Child	2H	Thumb vs Rest	lh	Intact|Dominant	15	-0.754776572493124	35	-22	-40	66	CTR-Children
sub-S002	2H_Child	Child	2H	Thumb vs Rest	lh	Intact|Dominant	14	-0.9559532196050027	36	-20	-40	66	CTR-Children
sub-S002	2H_Child	Child	2H	Thumb vs Rest	lh	Intact|Dominant	13	-1.2889289455339599	37	-18	-40	66	CTR-Children
sub-S002	2H_Child	Child	2H	Thumb vs Rest	lh	Intact|Dominant	12	-1.5118480314781593	38	-18	-40	68	CTR-Children
sub-S002	2H_Child	Child	2H	Thumb vs Rest	lh	Intact|Dominant	11	-1.5469153185573863	39	-18	-40	72	CTR-Children
sub-S002	2H_Child	Child	2H	Thumb vs Rest	lh	Intact|Dominant	10	-1.5194139302136729	40	-18	-42	72	CTR-Children
sub-S002	2H_Child	Child	2H	Thumb vs Rest	lh	Intact|Dominant	9	-1.6044007437705514	41	-16	-44	74	CTR-Children
sub-S002	2H_Child	Child	2H	Thumb vs Rest	lh	Intact|Dominant	8	-1.6268759063597953	42	-14	-46	74	CTR-Children
sub-S002	2H_Child	Child	2H	Thumb vs Rest	lh	Intact|Dominant	7	-1.2630106954131186	43	-12	-46	72	CTR-Children
sub-S002	2H_Child	Child	2H	Thumb vs Rest	lh	Intact|Dominant	6	-0.6393322351685824	44	-10	-48	72	CTR-Children
sub-S002	2H_Child	Child	2H	Thumb vs Rest	lh	Intact|Dominant	5	-0.3102245389363605	45	-10	-46	68	CTR-Children
sub-S002	2H_Child	Child	2H	Thumb vs Rest	lh	Intact|Dominant	4	-0.5986472764542934	46	-10	-46	66	CTR-Children
sub-S002	2H_Child	Child	2H	Thumb vs Rest	lh	Intact|Dominant	3	-0.6118715096457644	47	-10	-44	64	CTR-Children
sub-S002	2H_Child	Child	2H	Thumb vs Rest	lh	Intact|Dominant	2	-0.4958298495033601	48	-12	-44	62	CTR-Children
sub-S002	2H_Child	Child	2H	Thumb vs Rest	lh	Intact|Dominant	1	-0.21810441315633794	49	-14	-44	60	CTR-Children
sub-S003	2H_Child	Child	2H	Thumb vs Rest	lh	Intact|Dominant	49	-0.6929185471264758	1	-66	-8	16	CTR-Children
sub-S003	2H_Child	Child	2H	Thumb vs Rest	lh	Intact|Dominant	48	-1.1186621767427014	2	-66	-10	20	CTR-Children
sub-S003	2H_Child	Child	2H	Thumb vs Rest	lh	Intact|Dominant	47	-1.2600887001628331	3	-66	-10	24	CTR-Children
sub-S003	2H_Child	Child	2H	Thumb vs Rest	lh	Intact|Dominant	46	-1.1406963347535044	4	-64	-10	28	CTR-Children
sub-S003	2H_Child	Child	2H	Thumb vs Rest	lh	Intact|Dominant	45	-0.6740739306198811	5	-62	-10	32	CTR-Children
sub-S003	2H_Child	Child	2H	Thumb vs Rest	lh	Intact|Dominant	44	-0.2758422282112746	6	-62	-12	34	CTR-Children
sub-S003	2H_Child	Child	2H	Thumb vs Rest	lh	Intact|Dominant	43	-0.0388761279710349	7	-60	-14	36	CTR-Children
sub-S003	2H_Child	Child	2H	Thumb vs Rest	lh	Intact|Dominant	42	0.01135638492146085	8	-58	-16	36	CTR-Children
sub-S003	2H_Child	Child	2H	Thumb vs Rest	lh	Intact|Dominant	41	-0.17819159575770546	9	-56	-18	38	CTR-Children
sub-S003	2H_Child	Child	2H	Thumb vs Rest	lh	Intact|Dominant	40	-0.5481201940146087	10	-54	-20	40	CTR-Children
sub-S003	2H_Child	Child	2H	Thumb vs Rest	lh	Intact|Dominant	39	-0.922899186918714	11	-56	-20	42	CTR-Children
sub-S003	2H_Child	Child	2H	Thumb vs Rest	lh	Intact|Dominant	38	-1.12317106986186	12	-54	-20	44	CTR-Children
sub-S003	2H_Child	Child	2H	Thumb vs Rest	lh	Intact|Dominant	37	-1.0384785683092193	13	-54	-20	46	CTR-Children
sub-S003	2H_Child	Child	2H	Thumb vs Rest	lh	Intact|Dominant	36	-0.6578774699875527	14	-52	-22	48	CTR-Children
sub-S003	2H_Child	Child	2H	Thumb vs Rest	lh	Intact|Dominant	35	0.06707696327851743	15	-50	-22	48	CTR-Children
sub-S003	2H_Child	Child	2H	Thumb vs Rest	lh	Intact|Dominant	34	0.8437905712449982	16	-50	-24	50	CTR-Children
sub-S003	2H_Child	Child	2H	Thumb vs Rest	lh	Intact|Dominant	33	1.2281242677606234	17	-48	-24	50	CTR-Children
sub-S003	2H_Child	Child	2H	Thumb vs Rest	lh	Intact|Dominant	32	1.2379351044506768	18	-46	-26	50	CTR-Children
sub-S003	2H_Child	Child	2H	Thumb vs Rest	lh	Intact|Dominant	31	0.9776588512260289	19	-46	-28	52	CTR-Children
sub-S003	2H_Child	Child	2H	Thumb vs Rest	lh	Intact|Dominant	30	0.4082980554845561	20	-46	-28	54	CTR-Children
sub-S003	2H_Child	Child	2H	Thumb vs Rest	lh	Intact|Dominant	29	-0.4125241076629629	21	-44	-30	56	CTR-Children
sub-S003	2H_Child	Child	2H	Thumb vs Rest	lh	Intact|Dominant	28	-1.371328133672419	22	-44	-32	56	CTR-Children
sub-S003	2H_Child	Child	2H	Thumb vs Rest	lh	Intact|Dominant	27	-2.029674695116323	23	-42	-32	58	CTR-Children
sub-S003	2H_Child	Child	2H	Thumb vs Rest	lh	Intact|Dominant	26	-2.2817915453857394	24	-42	-36	58	CTR-Children
sub-S003	2H_Child	Child	2H	Thumb vs Rest	lh	Intact|Dominant	25	-2.4969582617112307	25	-38	-36	60	CTR-Children
sub-S003	2H_Child	Child	2H	Thumb vs Rest	lh	Intact|Dominant	24	-2.7876440454463713	26	-38	-36	60	CTR-Children
sub-S003	2H_Child	Child	2H	Thumb vs Rest	lh	Intact|Dominant	23	-2.9962760875000827	27	-36	-36	62	CTR-Children
sub-S003	2H_Child	Child	2H	Thumb vs Rest	lh	Intact|Dominant	22	-2.9910737855161145	28	-34	-38	62	CTR-Children
sub-S003	2H_Child	Child	2H	Thumb vs Rest	lh	Intact|Dominant	21	-2.7585015861144386	29	-30	-38	64	CTR-Children
sub-S003	2H_Child	Child	2H	Thumb vs Rest	lh	Intact|Dominant	20	-2.310161710764387	30	-28	-38	60	CTR-Children
sub-S003	2H_Child	Child	2H	Thumb vs Rest	lh	Intact|Dominant	19	-1.7928860921957481	31	-28	-38	62	CTR-Children
sub-S003	2H_Child	Child	2H	Thumb vs Rest	lh	Intact|Dominant	18	-1.3781238476875122	32	-26	-38	64	CTR-Children
sub-S003	2H_Child	Child	2H	Thumb vs Rest	lh	Intact|Dominant	17	-1.1655369404761564	33	-24	-38	64	CTR-Children
sub-S003	2H_Child	Child	2H	Thumb vs Rest	lh	Intact|Dominant	16	-1.1350609608823365	34	-22	-38	66	CTR-Children
sub-S003	2H_Child	Child	2H	Thumb vs Rest	lh	Intact|Dominant	15	-1.1020140761461859	35	-22	-40	66	CTR-Children
sub-S003	2H_Child	Child	2H	Thumb vs Rest	lh	Intact|Dominant	14	-0.9788893410469108	36	-20	-40	66	CTR-Children
sub-S003	2H_Child	Child	2H	Thumb vs Rest	lh	Intact|Dominant	13	-0.8764577361252561	37	-18	-40	66	CTR-Children
sub-S003	2H_Child	Child	2H	Thumb vs Rest	lh	Intact|Dominant	12	-0.8726440860787046	38	-18	-40	68	CTR-Children
sub-S003	2H_Child	Child	2H	Thumb vs Rest	lh	Intact|Dominant	11	-1.1027109701643234	39	-18	-40	72	CTR-Children
sub-S003	2H_Child	Child	2H	Thumb vs Rest	lh	Intact|Dominant	10	-1.4748811008914955	40	-18	-42	72	CTR-Children
sub-S003	2H_Child	Child	2H	Thumb vs Rest	lh	Intact|Dominant	9	-1.6636342439034113	41	-16	-44	74	CTR-Children
sub-S003	2H_Child	Child	2H	Thumb vs Rest	lh	Intact|Dominant	8	-1.6064692706399573	42	-14	-46	74	CTR-Children
sub-S003	2H_Child	Child	2H	Thumb vs Rest	lh	Intact|Dominant	7	-1.4210449647593344	43	-12	-46	72	CTR-Children
sub-S003	2H_Child	Child	2H	Thumb vs Rest	lh	Intact|Dominant	6	-1.358174192467741	44	-10	-48	72	CTR-Children
sub-S003	2H_Child	Child	2H	Thumb vs Rest	lh	Intact|Dominant	5	-1.4857736593298467	45	-10	-46	68	CTR-Children
sub-S003	2H_Child	Child	2H	Thumb vs Rest	lh	Intact|Dominant	4	-1.5159647314414666	46	-10	-46	66	CTR-Children
sub-S003	2H_Child	Child	2H	Thumb vs Rest	lh	Intact|Dominant	3	-1.5623413687367824	47	-10	-44	64	CTR-Children
sub-S003	2H_Child	Child	2H	Thumb vs Rest	lh	Intact|Dominant	2	-1.6152993416411476	48	-12	-44	62	CTR-Children
sub-S003	2H_Child	Child	2H	Thumb vs Rest	lh	Intact|Dominant	1	-1.675444589108415	49	-14	-44	60	CTR-Children
sub-S004	1H_Child	Child	1H	Thumb vs Rest	lh	Intact|Dominant	49	-1.676083082022733	1	-66	-8	16	CLD-Children
sub-S004	1H_Child	Child	1H	Thumb vs Rest	lh	Intact|Dominant	48	-1.0993737379971973	2	-66	-10	20	CLD-Children
sub-S004	1H_Child	Child	1H	Thumb vs Rest	lh	Intact|Dominant	47	-0.6127308680234471	3	-66	-10	24	CLD-Children
sub-S004	1H_Child	Child	1H	Thumb vs Rest	lh	Intact|Dominant	46	-0.19183435524368594	4	-64	-10	28	CLD-Children
sub-S004	1H_Child	Child	1H	Thumb vs Rest	lh	Intact|Dominant	45	0.08825723002665306	5	-62	-10	32	CLD-Children
sub-S004	1H_Child	Child	1H	Thumb vs Rest	lh	Intact|Dominant	44	0.47739972002831443	6	-62	-12	34	CLD-Children
sub-S004	1H_Child	Child	1H	Thumb vs Rest	lh	Intact|Dominant	43	0.9920714995971338	7	-60	-14	36	CLD-Children
sub-S004	1H_Child	Child	1H	Thumb vs Rest	lh	Intact|Dominant	42	1.2225649928645208	8	-58	-16	36	CLD-Children
sub-S004	1H_Child	Child	1H	Thumb vs Rest	lh	Intact|Dominant	41	1.04790820480918	9	-56	-18	38	CLD-Children
sub-S004	1H_Child	Child	1H	Thumb vs Rest	lh	Intact|Dominant	40	0.6847378641406244	10	-54	-20	40	CLD-Children
sub-S004	1H_Child	Child	1H	Thumb vs Rest	lh	Intact|Dominant	39	0.5830066504505755	11	-56	-20	42	CLD-Children
sub-S004	1H_Child	Child	1H	Thumb vs Rest	lh	Intact|Dominant	38	0.929994680765917	12	-54	-20	44	CLD-Children
sub-S004	1H_Child	Child	1H	Thumb vs Rest	lh	Intact|Dominant	37	1.341754662932566	13	-54	-20	46	CLD-Children
sub-S004	1H_Child	Child	1H	Thumb vs Rest	lh	Intact|Dominant	36	1.2156850196952682	14	-52	-22	48	CLD-Children
sub-S004	1H_Child	Child	1H	Thumb vs Rest	lh	Intact|Dominant	35	0.4972903896927253	15	-50	-22	48	CLD-Children
sub-S004	1H_Child	Child	1H	Thumb vs Rest	lh	Intact|Dominant	34	-0.28587938402931645	16	-50	-24	50	CLD-Children
sub-S004	1H_Child	Child	1H	Thumb vs Rest	lh	Intact|Dominant	33	-0.7899116757056742	17	-48	-24	50	CLD-Children
sub-S004	1H_Child	Child	1H	Thumb vs Rest	lh	Intact|Dominant	32	-0.9180356956000852	18	-46	-26	50	CLD-Children
sub-S004	1H_Child	Child	1H	Thumb vs Rest	lh	Intact|Dominant	31	-0.9426635699221508	19	-46	-28	52	CLD-Children
sub-S004	1H_Child	Child	1H	Thumb vs Rest	lh	Intact|Dominant	30	-1.0654502462851427	20	-46	-28	54	CLD-Children
sub-S004	1H_Child	Child	1H	Thumb vs Rest	lh	Intact|Dominant	29	-1.338281124688895	21	-44	-30	56	CLD-Children
sub-S004	1H_Child	Child	1H	Thumb vs Rest	lh	Intact|Dominant	28	-1.6467868738436109	22	-44	-32	56	CLD-Children
sub-S004	1H_Child	Child	1H	Thumb vs Rest	lh	Intact|Dominant	27	-1.7447796885132445	23	-42	-32	58	CLD-Children
sub-S004	1H_Child	Child	1H	Thumb vs Rest	lh	Intact|Dominant	26	-1.6836744093777147	24	-42	-36	58	CLD-Children
sub-S004	1H_Child	Child	1H	Thumb vs Rest	lh	Intact|Dominant	25	-1.5292158508805644	25	-38	-36	60	CLD-Children
sub-S004	1H_Child	Child	1H	Thumb vs Rest	lh	Intact|Dominant	24	-1.4677511164347719	26	-38	-36	60	CLD-Children
sub-S004	1H_Child	Child	1H	Thumb vs Rest	lh	Intact|Dominant	23	-1.7143048697981527	27	-36	-36	62	CLD-Children
sub-S004	1H_Child	Child	1H	Thumb vs Rest	lh	Intact|Dominant	22	-2.044859470805836	28	-34	-38	62	CLD-Children
sub-S004	1H_Child	Child	1H	Thumb vs Rest	lh	Intact|Dominant	21	-2.290140693329083	29	-30	-38	64	CLD-Children
sub-S004	1H_Child	Child	1H	Thumb vs Rest	lh	Intact|Dominant	20	-2.3751688531313286	30	-28	-38	60	CLD-Children
sub-S004	1H_Child	Child	1H	Thumb vs Rest	lh	Intact|Dominant	19	-2.43189273117067	31	-28	-38	62	CLD-Children
sub-S004	1H_Child	Child	1H	Thumb vs Rest	lh	Intact|Dominant	18	-2.68492407545129	32	-26	-38	64	CLD-Children
sub-S004	1H_Child	Child	1H	Thumb vs Rest	lh	Intact|Dominant	17	-2.9338022321707453	33	-24	-38	64	CLD-Children
sub-S004	1H_Child	Child	1H	Thumb vs Rest	lh	Intact|Dominant	16	-2.827184293369311	34	-22	-38	66	CLD-Children
sub-S004	1H_Child	Child	1H	Thumb vs Rest	lh	Intact|Dominant	15	-2.383925830601246	35	-22	-40	66	CLD-Children
sub-S004	1H_Child	Child	1H	Thumb vs Rest	lh	Intact|Dominant	14	-1.9026287032733467	36	-20	-40	66	CLD-Children
sub-S004	1H_Child	Child	1H	Thumb vs Rest	lh	Intact|Dominant	13	-1.759556911627003	37	-18	-40	66	CLD-Children
sub-S004	1H_Child	Child	1H	Thumb vs Rest	lh	Intact|Dominant	12	-1.9391665334521737	38	-18	-40	68	CLD-Children
sub-S004	1H_Child	Child	1H	Thumb vs Rest	lh	Intact|Dominant	11	-2.1596948386605	39	-18	-40	72	CLD-Children
sub-S004	1H_Child	Child	1H	Thumb vs Rest	lh	Intact|Dominant	10	-2.336621867015489	40	-18	-42	72	CLD-Children
sub-S004	1H_Child	Child	1H	Thumb vs Rest	lh	Intact|Dominant	9	-2.5476737452239746	41	-16	-44	74	CLD-Children
sub-S004	1H_Child	Child	1H	Thumb vs Rest	lh	Intact|Dominant	8	-2.792354639309681	42	-14	-46	74	CLD-Children
sub-S004	1H_Child	Child	1H	Thumb vs Rest	lh	Intact|Dominant	7	-2.953227382223146	43	-12	-46	72	CLD-Children
sub-S004	1H_Child	Child	1H	Thumb vs Rest	lh	Intact|Dominant	6	-2.825935618225423	44	-10	-48	72	CLD-Children
sub-S004	1H_Child	Child	1H	Thumb vs Rest	lh	Intact|Dominant	5	-2.37708172651337	45	-10	-46	68	CLD-Children
sub-S004	1H_Child	Child	1H	Thumb vs Rest	lh	Intact|Dominant	4	-1.9094793249456985	46	-10	-46	66	CLD-Children
sub-S004	1H_Child	Child	1H	Thumb vs Rest	lh	Intact|Dominant	3	-1.6783787940199622	47	-10	-44	64	CLD-Children
sub-S004	1H_Child	Child	1H	Thumb vs Rest	lh	Intact|Dominant	2	-1.6098108608306478	48	-12	-44	62	CLD-Children
sub-S004	1H_Child	Child	1H	Thumb vs Rest	lh	Intact|Dominant	1	-1.725129107105284	49	-14	-44	60	CLD-Children
sub-S501	1H_Adult	Adult	1H	Thumb vs Rest	lh	Intact|Dominant	49	-0.8448812279467082	1	-66	-8	16	CLD-Adults
sub-S501	1H_Adult	Adult	1H	Thumb vs Rest	lh	Intact|Dominant	48	-0.10182927660702557	2	-66	-10	20	CLD-Adults
sub-S501	1H_Adult	Adult	1H	Thumb vs Rest	lh	Intact|Dominant	47	0.4970218083839065	3	-66	-10	24	CLD-Adults
sub-S501	1H_Adult	Adult	1H	Thumb vs Rest	lh	Intact|Dominant	46	0.9429843434830956	4	-64	-10	28	CLD-Adults
sub-S501	1H_Adult	Adult	1H	Thumb vs Rest	lh	Intact|Dominant	45	1.2522615532709398	5	-62	-10	32	CLD-Adults
sub-S501	1H_Adult	Adult	1H	Thumb vs Rest	lh	Intact|Dominant	44	1.2830941198491632	6	-62	-12	34	CLD-Adults
sub-S501	1H_Adult	Adult	1H	Thumb vs Rest	lh	Intact|Dominant	43	0.7976953968693091	7	-60	-14	36	CLD-Adults
sub-S501	1H_Adult	Adult	1H	Thumb vs Rest	lh	Intact|Dominant	42	-0.17983448648031142	8	-58	-16	36	CLD-Adults
sub-S501	1H_Adult	Adult	1H	Thumb vs Rest	lh	Intact|Dominant	41	-1.1510556500937936	9	-56	-18	38	CLD-Adults
sub-S501	1H_Adult	Adult	1H	Thumb vs Rest	lh	Intact|Dominant	40	-1.7565102056163453	10	-54	-20	40	CLD-Adults
sub-S501	1H_Adult	Adult	1H	Thumb vs Rest	lh	Intact|Dominant	39	-1.4922546800099794	11	-56	-20	42	CLD-Adults
sub-S501	1H_Adult	Adult	1H	Thumb vs Rest	lh	Intact|Dominant	38	-0.2280149028045736	12	-54	-20	44	CLD-Adults
sub-S501	1H_Adult	Adult	1H	Thumb vs Rest	lh	Intact|Dominant	37	1.3917529321756945	13	-54	-20	46	CLD-Adults
sub-S501	1H_Adult	Adult	1H	Thumb vs Rest	lh	Intact|Dominant	36	2.8646360033048426	14	-52	-22	48	CLD-Adults
sub-S501	1H_Adult	Adult	1H	Thumb vs Rest	lh	Intact|Dominant	35	3.8188224548187364	15	-50	-22	48	CLD-Adults
sub-S501	1H_Adult	Adult	1H	Thumb vs Rest	lh	Intact|Dominant	34	4.173243429834928	16	-50	-24	50	CLD-Adults
sub-S501	1H_Adult	Adult	1H	Thumb vs Rest	lh	Intact|Dominant	33	4.122376564144527	17	-48	-24	50	CLD-Adults
sub-S501	1H_Adult	Adult	1H	Thumb vs Rest	lh	Intact|Dominant	32	3.6462442472573233	18	-46	-26	50	CLD-Adults
sub-S501	1H_Adult	Adult	1H	Thumb vs Rest	lh	Intact|Dominant	31	2.9299549574685626	19	-46	-28	52	CLD-Adults
sub-S501	1H_Adult	Adult	1H	Thumb vs Rest	lh	Intact|Dominant	30	2.1059841056210087	20	-46	-28	54	CLD-Adults
sub-S501	1H_Adult	Adult	1H	Thumb vs Rest	lh	Intact|Dominant	29	1.2575333568322495	21	-44	-30	56	CLD-Adults
sub-S501	1H_Adult	Adult	1H	Thumb vs Rest	lh	Intact|Dominant	28	0.551688526996877	22	-44	-32	56	CLD-Adults
sub-S501	1H_Adult	Adult	1H	Thumb vs Rest	lh	Intact|Dominant	27	0.043036583552222285	23	-42	-32	58	CLD-Adults
sub-S501	1H_Adult	Adult	1H	Thumb vs Rest	lh	Intact|Dominant	26	-0.27447684602773276	24	-42	-36	58	CLD-Adults
sub-S501	1H_Adult	Adult	1H	Thumb vs Rest	lh	Intact|Dominant	25	-0.5646699816970718	25	-38	-36	60	CLD-Adults
sub-S501	1H_Adult	Adult	1H	Thumb vs Rest	lh	Intact|Dominant	24	-0.8201034403253717	26	-38	-36	60	CLD-Adults
sub-S501	1H_Adult	Adult	1H	Thumb vs Rest	lh	Intact|Dominant	23	-0.8454038931317732	27	-36	-36	62	CLD-Adults
sub-S501	1H_Adult	Adult	1H	Thumb vs Rest	lh	Intact|Dominant	22	-0.38929879189165817	28	-34	-38	62	CLD-Adults
sub-S501	1H_Adult	Adult	1H	Thumb vs Rest	lh	Intact|Dominant	21	0.3695139473391522	29	-30	-38	64	CLD-Adults
sub-S501	1H_Adult	Adult	1H	Thumb vs Rest	lh	Intact|Dominant	20	0.7774587076897513	30	-28	-38	60	CLD-Adults
sub-S501	1H_Adult	Adult	1H	Thumb vs Rest	lh	Intact|Dominant	19	0.467358122218829	31	-28	-38	62	CLD-Adults
sub-S501	1H_Adult	Adult	1H	Thumb vs Rest	lh	Intact|Dominant	18	-0.24021467492717571	32	-26	-38	64	CLD-Adults
sub-S501	1H_Adult	Adult	1H	Thumb vs Rest	lh	Intact|Dominant	17	-0.7308974045448777	33	-24	-38	64	CLD-Adults
sub-S501	1H_Adult	Adult	1H	Thumb vs Rest	lh	Intact|Dominant	16	-0.7546699241895831	34	-22	-38	66	CLD-Adults
sub-S501	1H_Adult	Adult	1H	Thumb vs Rest	lh	Intact|Dominant	15	-0.6815977299385108	35	-22	-40	66	CLD-Adults
sub-S501	1H_Adult	Adult	1H	Thumb vs Rest	lh	Intact|Dominant	14	-0.7020113941979749	36	-20	-40	66	CLD-Adults
sub-S501	1H_Adult	Adult	1H	Thumb vs Rest	lh	Intact|Dominant	13	-0.8234010360048765	37	-18	-40	66	CLD-Adults
sub-S501	1H_Adult	Adult	1H	Thumb vs Rest	lh	Intact|Dominant	12	-0.9841294293452578	38	-18	-40	68	CLD-Adults
sub-S501	1H_Adult	Adult	1H	Thumb vs Rest	lh	Intact|Dominant	11	-1.0667002932079286	39	-18	-40	72	CLD-Adults
sub-S501	1H_Adult	Adult	1H	Thumb vs Rest	lh	Intact|Dominant	10	-1.141791135138948	40	-18	-42	72	CLD-Adults
sub-S501	1H_Adult	Adult	1H	Thumb vs Rest	lh	Intact|Dominant	9	-1.357900533348718	41	-16	-44	74	CLD-Adults
sub-S501	1H_Adult	Adult	1H	Thumb vs Rest	lh	Intact|Dominant	8	-1.759452513864586	42	-14	-46	74	CLD-Adults
sub-S501	1H_Adult	Adult	1H	Thumb vs Rest	lh	Intact|Dominant	7	-2.0730193576331177	43	-12	-46	72	CLD-Adults
sub-S501	1H_Adult	Adult	1H	Thumb vs Rest	lh	Intact|Dominant	6	-1.9931249218880356	44	-10	-48	72	CLD-Adults
sub-S501	1H_Adult	Adult	1H	Thumb vs Rest	lh	Intact|Dominant	5	-1.6864070191086968	45	-10	-46	68	CLD-Adults
sub-S501	1H_Adult	Adult	1H	Thumb vs Rest	lh	Intact|Dominant	4	-1.527750593931989	46	-10	-46	66	CLD-Adults
sub-S501	1H_Adult	Adult	1H	Thumb vs Rest	lh	Intact|Dominant	3	-1.4222756767731686	47	-10	-44	64	CLD-Adults
sub-S501	1H_Adult	Adult	1H	Thumb vs Rest	lh	Intact|Dominant	2	-1.3759144601641784	48	-12	-44	62	CLD-Adults
sub-S501	1H_Adult	Adult	1H	Thumb vs Rest	lh	Intact|Dominant	1	-1.3873810135123574	49	-14	-44	60	CLD-Adults
sub-S006	1H_Child	Child	1H	Thumb vs Rest	lh	Intact|Dominant	49	-0.9075631401276322	1	-66	-8	16	CLD-Children
sub-S006	1H_Child	Child	1H	Thumb vs Rest	lh	Intact|Dominant	48	-1.360564846729178	2	-66	-10	20	CLD-Children
sub-S006	1H_Child	Child	1H	Thumb vs Rest	lh	Intact|Dominant	47	-1.6036031723823436	3	-66	-10	24	CLD-Children
sub-S006	1H_Child	Child	1H	Thumb vs Rest	lh	Intact|Dominant	46	-1.627564913692321	4	-64	-10	28	CLD-Children
sub-S006	1H_Child	Child	1H	Thumb vs Rest	lh	Intact|Dominant	45	-1.4675242143592198	5	-62	-10	32	CLD-Children
sub-S006	1H_Child	Child	1H	Thumb vs Rest	lh	Intact|Dominant	44	-0.9006282604956155	6	-62	-12	34	CLD-Children
sub-S006	1H_Child	Child	1H	Thumb vs Rest	lh	Intact|Dominant	43	-0.10259638652265665	7	-60	-14	36	CLD-Children
sub-S006	1H_Child	Child	1H	Thumb vs Rest	lh	Intact|Dominant	42	0.7900490458795444	8	-58	-16	36	CLD-Children
sub-S006	1H_Child	Child	1H	Thumb vs Rest	lh	Intact|Dominant	41	1.8196709285909498	9	-56	-18	38	CLD-Children
sub-S006	1H_Child	Child	1H	Thumb vs Rest	lh	Intact|Dominant	40	2.7773065304251334	10	-54	-20	40	CLD-Children
sub-S006	1H_Child	Child	1H	Thumb vs Rest	lh	Intact|Dominant	39	3.8925238208248065	11	-56	-20	42	CLD-Children
sub-S006	1H_Child	Child	1H	Thumb vs Rest	lh	Intact|Dominant	38	4.915656301579049	12	-54	-20	44	CLD-Children
sub-S006	1H_Child	Child	1H	Thumb vs Rest	lh	Intact|Dominant	37	5.053481540086261	13	-54	-20	46	CLD-Children
sub-S006	1H_Child	Child	1H	Thumb vs Rest	lh	Intact|Dominant	36	4.267006928487421	14	-52	-22	48	CLD-Children
sub-S006	1H_Child	Child	1H	Thumb vs Rest	lh	Intact|Dominant	35	2.8678866785399513	15	-50	-22	48	CLD-Children
sub-S006	1H_Child	Child	1H	Thumb vs Rest	lh	Intact|Dominant	34	1.6486342371678973	16	-50	-24	50	CLD-Children
sub-S006	1H_Child	Child	1H	Thumb vs Rest	lh	Intact|Dominant	33	0.9410995245118415	17	-48	-24	50	CLD-Children
sub-S006	1H_Child	Child	1H	Thumb vs Rest	lh	Intact|Dominant	32	0.3875915060232659	18	-46	-26	50	CLD-Children
sub-S006	1H_Child	Child	1H	Thumb vs Rest	lh	Intact|Dominant	31	0.04006522399708795	19	-46	-28	52	CLD-Children
sub-S006	1H_Child	Child	1H	Thumb vs Rest	lh	Intact|Dominant	30	0.14723894948701396	20	-46	-28	54	CLD-Children
sub-S006	1H_Child	Child	1H	Thumb vs Rest	lh	Intact|Dominant	29	0.7605729132748663	21	-44	-30	56	CLD-Children
sub-S006	1H_Child	Child	1H	Thumb vs Rest	lh	Intact|Dominant	28	1.3751787259268435	22	-44	-32	56	CLD-Children
sub-S006	1H_Child	Child	1H	Thumb vs Rest	lh	Intact|Dominant	27	1.4669788986770271	23	-42	-32	58	CLD-Children
sub-S006	1H_Child	Child	1H	Thumb vs Rest	lh	Intact|Dominant	26	0.9851304633897595	24	-42	-36	58	CLD-Children
sub-S006	1H_Child	Child	1H	Thumb vs Rest	lh	Intact|Dominant	25	0.3157130177684664	25	-38	-36	60	CLD-Children
sub-S006	1H_Child	Child	1H	Thumb vs Rest	lh	Intact|Dominant	24	-0.0501061474519634	26	-38	-36	60	CLD-Children
sub-S006	1H_Child	Child	1H	Thumb vs Rest	lh	Intact|Dominant	23	-0.2100375881900492	27	-36	-36	62	CLD-Children
sub-S006	1H_Child	Child	1H	Thumb vs Rest	lh	Intact|Dominant	22	-0.41338180459947316	28	-34	-38	62	CLD-Children
sub-S006	1H_Child	Child	1H	Thumb vs Rest	lh	Intact|Dominant	21	-0.6514995355352118	29	-30	-38	64	CLD-Children
sub-S006	1H_Child	Child	1H	Thumb vs Rest	lh	Intact|Dominant	20	-0.8502482140977233	30	-28	-38	60	CLD-Children
sub-S006	1H_Child	Child	1H	Thumb vs Rest	lh	Intact|Dominant	19	-0.9500429052117565	31	-28	-38	62	CLD-Children
sub-S006	1H_Child	Child	1H	Thumb vs Rest	lh	Intact|Dominant	18	-0.9907225141618896	32	-26	-38	64	CLD-Children
sub-S006	1H_Child	Child	1H	Thumb vs Rest	lh	Intact|Dominant	17	-1.0465008574747712	33	-24	-38	64	CLD-Children
sub-S006	1H_Child	Child	1H	Thumb vs Rest	lh	Intact|Dominant	16	-1.106062787091958	34	-22	-38	66	CLD-Children
sub-S006	1H_Child	Child	1H	Thumb vs Rest	lh	Intact|Dominant	15	-1.0892765375529216	35	-22	-40	66	CLD-Children
sub-S006	1H_Child	Child	1H	Thumb vs Rest	lh	Intact|Dominant	14	-0.9856909627654042	36	-20	-40	66	CLD-Children
sub-S006	1H_Child	Child	1H	Thumb vs Rest	lh	Intact|Dominant	13	-0.9074368330849927	37	-18	-40	66	CLD-Children
sub-S006	1H_Child	Child	1H	Thumb vs Rest	lh	Intact|Dominant	12	-0.9117355402654888	38	-18	-40	68	CLD-Children
sub-S006	1H_Child	Child	1H	Thumb vs Rest	lh	Intact|Dominant	11	-0.9570954968734986	39	-18	-40	72	CLD-Children
sub-S006	1H_Child	Child	1H	Thumb vs Rest	lh	Intact|Dominant	10	-0.9754306691417327	40	-18	-42	72	CLD-Children
sub-S006	1H_Child	Child	1H	Thumb vs Rest	lh	Intact|Dominant	9	-1.0490289047072014	41	-16	-44	74	CLD-Children
sub-S006	1H_Child	Child	1H	Thumb vs Rest	lh	Intact|Dominant	8	-1.2484453864505076	42	-14	-46	74	CLD-Children
sub-S006	1H_Child	Child	1H	Thumb vs Rest	lh	Intact|Dominant	7	-1.3417297595404278	43	-12	-46	72	CLD-Children
sub-S006	1H_Child	Child	1H	Thumb vs Rest	lh	Intact|Dominant	6	-1.1965559697305816	44	-10	-48	72	CLD-Children
sub-S006	1H_Child	Child	1H	Thumb vs Rest	lh	Intact|Dominant	5	-0.9190344158580388	45	-10	-46	68	CLD-Children
sub-S006	1H_Child	Child	1H	Thumb vs Rest	lh	Intact|Dominant	4	-0.6853084216953443	46	-10	-46	66	CLD-Children
sub-S006	1H_Child	Child	1H	Thumb vs Rest	lh	Intact|Dominant	3	-0.5431096851526881	47	-10	-44	64	CLD-Children
sub-S006	1H_Child	Child	1H	Thumb vs Rest	lh	Intact|Dominant	2	-0.4828804992743946	48	-12	-44	62	CLD-Children
sub-S006	1H_Child	Child	1H	Thumb vs Rest	lh	Intact|Dominant	1	-0.5017353925745308	49	-14	-44	60	CLD-Children
sub-S007	1H_Child	Child	1H	Thumb vs Rest	lh	Intact|Dominant	49	0.26181777120152483	1	-66	-8	16	CLD-Children
sub-S007	1H_Child	Child	1H	Thumb vs Rest	lh	Intact|Dominant	48	0.4070208534219149	2	-66	-10	20	CLD-Children
sub-S007	1H_Child	Child	1H	Thumb vs Rest	lh	Intact|Dominant	47	0.5231891578605871	3	-66	-10	24	CLD-Children
sub-S007	1H_Child	Child	1H	Thumb vs Rest	lh	Intact|Dominant	46	0.5964484042604568	4	-64	-10	28	CLD-Children
sub-S007	1H_Child	Child	1H	Thumb vs Rest	lh	Intact|Dominant	45	0.6503048226529181	5	-62	-10	32	CLD-Children
sub-S007	1H_Child	Child	1H	Thumb vs Rest	lh	Intact|Dominant	44	0.28601347092999896	6	-62	-12	34	CLD-Children
sub-S007	1H_Child	Child	1H	Thumb vs Rest	lh	Intact|Dominant	43	0.10432469475039452	7	-60	-14	36	CLD-Children
sub-S007	1H_Child	Child	1H	Thumb vs Rest	lh	Intact|Dominant	42	0.6871024651728513	8	-58	-16	36	CLD-Children
sub-S007	1H_Child	Child	1H	Thumb vs Rest	lh	Intact|Dominant	41	2.5133739961820623	9	-56	-18	38	CLD-Children
sub-S007	1H_Child	Child	1H	Thumb vs Rest	lh	Intact|Dominant	40	4.985148282766525	10	-54	-20	40	CLD-Children
sub-S007	1H_Child	Child	1H	Thumb vs Rest	lh	Intact|Dominant	39	6.953717766541188	11	-56	-20	42	CLD-Children
sub-S007	1H_Child	Child	1H	Thumb vs Rest	lh	Intact|Dominant	38	7.770179726515327	12	-54	-20	44	CLD-Children
sub-S007	1H_Child	Child	1H	Thumb vs Rest	lh	Intact|Dominant	37	7.112634812477321	13	-54	-20	46	CLD-Children
sub-S007	1H_Child	Child	1H	Thumb vs Rest	lh	Intact|Dominant	36	5.509284275942479	14	-52	-22	48	CLD-Children
sub-S007	1H_Child	Child	1H	Thumb vs Rest	lh	Intact|Dominant	35	3.6781681932080876	15	-50	-22	48	CLD-Children
sub-S007	1H_Child	Child	1H	Thumb vs Rest	lh	Intact|Dominant	34	2.1891817109275915	16	-50	-24	50	CLD-Children
sub-S007	1H_Child	Child	1H	Thumb vs Rest	lh	Intact|Dominant	33	1.510677464231514	17	-48	-24	50	CLD-Children
sub-S007	1H_Child	Child	1H	Thumb vs Rest	lh	Intact|Dominant	32	1.1730680571153382	18	-46	-26	50	CLD-Children
sub-S007	1H_Child	Child	1H	Thumb vs Rest	lh	Intact|Dominant	31	0.7157376869464978	19	-46	-28	52	CLD-Children
sub-S007	1H_Child	Child	1H	Thumb vs Rest	lh	Intact|Dominant	30	0.18162981122939187	20	-46	-28	54	CLD-Children
sub-S007	1H_Child	Child	1H	Thumb vs Rest	lh	Intact|Dominant	29	-0.07966628493589517	21	-44	-30	56	CLD-Children
sub-S007	1H_Child	Child	1H	Thumb vs Rest	lh	Intact|Dominant	28	0.0936934416128167	22	-44	-32	56	CLD-Children
sub-S007	1H_Child	Child	1H	Thumb vs Rest	lh	Intact|Dominant	27	0.37041641137375725	23	-42	-32	58	CLD-Children
sub-S007	1H_Child	Child	1H	Thumb vs Rest	lh	Intact|Dominant	26	0.6686866562605465	24	-42	-36	58	CLD-Children
sub-S007	1H_Child	Child	1H	Thumb vs Rest	lh	Intact|Dominant	25	1.1367260327929585	25	-38	-36	60	CLD-Children
sub-S007	1H_Child	Child	1H	Thumb vs Rest	lh	Intact|Dominant	24	1.3019866305765397	26	-38	-36	60	CLD-Children
sub-S007	1H_Child	Child	1H	Thumb vs Rest	lh	Intact|Dominant	23	0.7306227789661401	27	-36	-36	62	CLD-Children
sub-S007	1H_Child	Child	1H	Thumb vs Rest	lh	Intact|Dominant	22	-0.1730402489553513	28	-34	-38	62	CLD-Children
sub-S007	1H_Child	Child	1H	Thumb vs Rest	lh	Intact|Dominant	21	-0.8923121377974275	29	-30	-38	64	CLD-Children
sub-S007	1H_Child	Child	1H	Thumb vs Rest	lh	Intact|Dominant	20	-1.1697984439848945	30	-28	-38	60	CLD-Children
sub-S007	1H_Child	Child	1H	Thumb vs Rest	lh	Intact|Dominant	19	-1.0999966486467498	31	-28	-38	62	CLD-Children
sub-S007	1H_Child	Child	1H	Thumb vs Rest	lh	Intact|Dominant	18	-0.7846202576270225	32	-26	-38	64	CLD-Children
sub-S007	1H_Child	Child	1H	Thumb vs Rest	lh	Intact|Dominant	17	-0.14872037043881917	33	-24	-38	64	CLD-Children
sub-S007	1H_Child	Child	1H	Thumb vs Rest	lh	Intact|Dominant	16	0.4881023900782658	34	-22	-38	66	CLD-Children
sub-S007	1H_Child	Child	1H	Thumb vs Rest	lh	Intact|Dominant	15	0.6667249145026081	35	-22	-40	66	CLD-Children
sub-S007	1H_Child	Child	1H	Thumb vs Rest	lh	Intact|Dominant	14	0.5636403234636334	36	-20	-40	66	CLD-Children
sub-S007	1H_Child	Child	1H	Thumb vs Rest	lh	Intact|Dominant	13	0.6257624510494529	37	-18	-40	66	CLD-Children
sub-S007	1H_Child	Child	1H	Thumb vs Rest	lh	Intact|Dominant	12	0.9978740666146813	38	-18	-40	68	CLD-Children
sub-S007	1H_Child	Child	1H	Thumb vs Rest	lh	Intact|Dominant	11	1.2786682333235149	39	-18	-40	72	CLD-Children
sub-S007	1H_Child	Child	1H	Thumb vs Rest	lh	Intact|Dominant	10	0.8780237006301538	40	-18	-42	72	CLD-Children
sub-S007	1H_Child	Child	1H	Thumb vs Rest	lh	Intact|Dominant	9	-0.023208937739374602	41	-16	-44	74	CLD-Children
sub-S007	1H_Child	Child	1H	Thumb vs Rest	lh	Intact|Dominant	8	-0.634439283022659	42	-14	-46	74	CLD-Children
sub-S007	1H_Child	Child	1H	Thumb vs Rest	lh	Intact|Dominant	7	-0.6149202304591319	43	-12	-46	72	CLD-Children
sub-S007	1H_Child	Child	1H	Thumb vs Rest	lh	Intact|Dominant	6	-0.26967148776883076	44	-10	-48	72	CLD-Children
sub-S007	1H_Child	Child	1H	Thumb vs Rest	lh	Intact|Dominant	5	-0.046807907670366536	45	-10	-46	68	CLD-Children
sub-S007	1H_Child	Child	1H	Thumb vs Rest	lh	Intact|Dominant	4	-0.011716555841100096	46	-10	-46	66	CLD-Children
sub-S007	1H_Child	Child	1H	Thumb vs Rest	lh	Intact|Dominant	3	-0.03414353560428178	47	-10	-44	64	CLD-Children
sub-S007	1H_Child	Child	1H	Thumb vs Rest	lh	Intact|Dominant	2	-0.119742110905834	48	-12	-44	62	CLD-Children
sub-S007	1H_Child	Child	1H	Thumb vs Rest	lh	Intact|Dominant	1	-0.2687813018730697	49	-14	-44	60	CLD-Children
sub-S008	1H_Child	Child	1H	Thumb vs Rest	lh	Intact|Dominant	49	-1.3390250006106938	1	-66	-8	16	CLD-Children
sub-S008	1H_Child	Child	1H	Thumb vs Rest	lh	Intact|Dominant	48	-1.068107351850506	2	-66	-10	20	CLD-Children
sub-S008	1H_Child	Child	1H	Thumb vs Rest	lh	Intact|Dominant	47	-0.928623291536409	3	-66	-10	24	CLD-Children
sub-S008	1H_Child	Child	1H	Thumb vs Rest	lh	Intact|Dominant	46	-0.9081442380825313	4	-64	-10	28	CLD-Children
sub-S008	1H_Child	Child	1H	Thumb vs Rest	lh	Intact|Dominant	45	-1.0296289619987582	5	-62	-10	32	CLD-Children
sub-S008	1H_Child	Child	1H	Thumb vs Rest	lh	Intact|Dominant	44	-1.5651554194239854	6	-62	-12	34	CLD-Children
sub-S008	1H_Child	Child	1H	Thumb vs Rest	lh	Intact|Dominant	43	-1.3578610511182598	7	-60	-14	36	CLD-Children
sub-S008	1H_Child	Child	1H	Thumb vs Rest	lh	Intact|Dominant	42	0.054395098823168064	8	-58	-16	36	CLD-Children
sub-S008	1H_Child	Child	1H	Thumb vs Rest	lh	Intact|Dominant	41	2.067642839875925	9	-56	-18	38	CLD-Children
sub-S008	1H_Child	Child	1H	Thumb vs Rest	lh	Intact|Dominant	40	3.746390185776497	10	-54	-20	40	CLD-Children
sub-S008	1H_Child	Child	1H	Thumb vs Rest	lh	Intact|Dominant	39	4.9276584206639384	11	-56	-20	42	CLD-Children
sub-S008	1H_Child	Child	1H	Thumb vs Rest	lh	Intact|Dominant	38	5.791247569320612	12	-54	-20	44	CLD-Children
sub-S008	1H_Child	Child	1H	Thumb vs Rest	lh	Intact|Dominant	37	6.074028356154064	13	-54	-20	46	CLD-Children
sub-S008	1H_Child	Child	1H	Thumb vs Rest	lh	Intact|Dominant	36	5.660025183216369	14	-52	-22	48	CLD-Children
sub-S008	1H_Child	Child	1H	Thumb vs Rest	lh	Intact|Dominant	35	4.960475779791822	15	-50	-22	48	CLD-Children
sub-S008	1H_Child	Child	1H	Thumb vs Rest	lh	Intact|Dominant	34	4.479910351393379	16	-50	-24	50	CLD-Children
sub-S008	1H_Child	Child	1H	Thumb vs Rest	lh	Intact|Dominant	33	4.293107478126989	17	-48	-24	50	CLD-Children
sub-S008	1H_Child	Child	1H	Thumb vs Rest	lh	Intact|Dominant	32	4.192566719552177	18	-46	-26	50	CLD-Children
sub-S008	1H_Child	Child	1H	Thumb vs Rest	lh	Intact|Dominant	31	4.152521175032764	19	-46	-28	52	CLD-Children
sub-S008	1H_Child	Child	1H	Thumb vs Rest	lh	Intact|Dominant	30	4.02254821376573	20	-46	-28	54	CLD-Children
sub-S008	1H_Child	Child	1H	Thumb vs Rest	lh	Intact|Dominant	29	3.476183393363531	21	-44	-30	56	CLD-Children
sub-S008	1H_Child	Child	1H	Thumb vs Rest	lh	Intact|Dominant	28	2.521013313975457	22	-44	-32	56	CLD-Children
sub-S008	1H_Child	Child	1H	Thumb vs Rest	lh	Intact|Dominant	27	1.6934323871254704	23	-42	-32	58	CLD-Children
sub-S008	1H_Child	Child	1H	Thumb vs Rest	lh	Intact|Dominant	26	1.4490421156458961	24	-42	-36	58	CLD-Children
sub-S008	1H_Child	Child	1H	Thumb vs Rest	lh	Intact|Dominant	25	1.6300251142576698	25	-38	-36	60	CLD-Children
sub-S008	1H_Child	Child	1H	Thumb vs Rest	lh	Intact|Dominant	24	1.8605543567657286	26	-38	-36	60	CLD-Children
sub-S008	1H_Child	Child	1H	Thumb vs Rest	lh	Intact|Dominant	23	2.035454556504333	27	-36	-36	62	CLD-Children
sub-S008	1H_Child	Child	1H	Thumb vs Rest	lh	Intact|Dominant	22	1.832327883250434	28	-34	-38	62	CLD-Children
sub-S008	1H_Child	Child	1H	Thumb vs Rest	lh	Intact|Dominant	21	1.3462096961466279	29	-30	-38	64	CLD-Children
sub-S008	1H_Child	Child	1H	Thumb vs Rest	lh	Intact|Dominant	20	0.8443779949809409	30	-28	-38	60	CLD-Children
sub-S008	1H_Child	Child	1H	Thumb vs Rest	lh	Intact|Dominant	19	0.2477542555013061	31	-28	-38	62	CLD-Children
sub-S008	1H_Child	Child	1H	Thumb vs Rest	lh	Intact|Dominant	18	-0.26027707714099896	32	-26	-38	64	CLD-Children
sub-S008	1H_Child	Child	1H	Thumb vs Rest	lh	Intact|Dominant	17	-0.7407641053740097	33	-24	-38	64	CLD-Children
sub-S008	1H_Child	Child	1H	Thumb vs Rest	lh	Intact|Dominant	16	-1.1263619510792227	34	-22	-38	66	CLD-Children
sub-S008	1H_Child	Child	1H	Thumb vs Rest	lh	Intact|Dominant	15	-1.15877513440299	35	-22	-40	66	CLD-Children
sub-S008	1H_Child	Child	1H	Thumb vs Rest	lh	Intact|Dominant	14	-0.9224603456433582	36	-20	-40	66	CLD-Children
sub-S008	1H_Child	Child	1H	Thumb vs Rest	lh	Intact|Dominant	13	-0.55776923021766045	37	-18	-40	66	CLD-Children
sub-S008	1H_Child	Child	1H	Thumb vs Rest	lh	Intact|Dominant	12	-0.2916765406673687	38	-18	-40	68	CLD-Children
sub-S008	1H_Child	Child	1H	Thumb vs Rest	lh	Intact|Dominant	11	-0.23503334551019223	39	-18	-40	72	CLD-Children
sub-S008	1H_Child	Child	1H	Thumb vs Rest	lh	Intact|Dominant	10	-0.25775439059401284	40	-18	-42	72	CLD-Children
sub-S008	1H_Child	Child	1H	Thumb vs Rest	lh	Intact|Dominant	9	-0.2838199276326454	41	-16	-44	74	CLD-Children
sub-S008	1H_Child	Child	1H	Thumb vs Rest	lh	Intact|Dominant	8	-0.49075859213806716	42	-14	-46	74	CLD-Children
sub-S008	1H_Child	Child	1H	Thumb vs Rest	lh	Intact|Dominant	7	-0.9408200494393875	43	-12	-46	72	CLD-Children
sub-S008	1H_Child	Child	1H	Thumb vs Rest	lh	Intact|Dominant	6	-1.4463401925290666	44	-10	-48	72	CLD-Children
sub-S008	1H_Child	Child	1H	Thumb vs Rest	lh	Intact|Dominant	5	-1.6658802253242497	45	-10	-46	68	CLD-Children
sub-S008	1H_Child	Child	1H	Thumb vs Rest	lh	Intact|Dominant	4	-1.5513781294026683	46	-10	-46	66	CLD-Children
sub-S008	1H_Child	Child	1H	Thumb vs Rest	lh	Intact|Dominant	3	-1.4230134604601758	47	-10	-44	64	CLD-Children
sub-S008	1H_Child	Child	1H	Thumb vs Rest	lh	Intact|Dominant	2	-1.2209906159492565	48	-12	-44	62	CLD-Children
sub-S008	1H_Child	Child	1H	Thumb vs Rest	lh	Intact|Dominant	1	-0.9593478083940575	49	-14	-44	60	CLD-Children
sub-S010	1H_Child	Child	1H	Thumb vs Rest	lh	Intact|Dominant	49	-1.1976741209743522	1	-66	-8	16	CLD-Children
sub-S010	1H_Child	Child	1H	Thumb vs Rest	lh	Intact|Dominant	48	-0.6346023327819565	2	-66	-10	20	CLD-Children
sub-S010	1H_Child	Child	1H	Thumb vs Rest	lh	Intact|Dominant	47	0.042848776315688314	3	-66	-10	24	CLD-Children
sub-S010	1H_Child	Child	1H	Thumb vs Rest	lh	Intact|Dominant	46	0.7983850218199675	4	-64	-10	28	CLD-Children
sub-S010	1H_Child	Child	1H	Thumb vs Rest	lh	Intact|Dominant	45	1.6988498056446306	5	-62	-10	32	CLD-Children
sub-S010	1H_Child	Child	1H	Thumb vs Rest	lh	Intact|Dominant	44	2.621887963974717	6	-62	-12	34	CLD-Children
sub-S010	1H_Child	Child	1H	Thumb vs Rest	lh	Intact|Dominant	43	3.042150660784271	7	-60	-14	36	CLD-Children
sub-S010	1H_Child	Child	1H	Thumb vs Rest	lh	Intact|Dominant	42	3.039392239711268	8	-58	-16	36	CLD-Children
sub-S010	1H_Child	Child	1H	Thumb vs Rest	lh	Intact|Dominant	41	3.1157262403558112	9	-56	-18	38	CLD-Children
sub-S010	1H_Child	Child	1H	Thumb vs Rest	lh	Intact|Dominant	40	3.3382723193574164	10	-54	-20	40	CLD-Children
sub-S010	1H_Child	Child	1H	Thumb vs Rest	lh	Intact|Dominant	39	3.6269241811310664	11	-56	-20	42	CLD-Children
sub-S010	1H_Child	Child	1H	Thumb vs Rest	lh	Intact|Dominant	38	4.151671591418632	12	-54	-20	44	CLD-Children
sub-S010	1H_Child	Child	1H	Thumb vs Rest	lh	Intact|Dominant	37	4.8482967359732445	13	-54	-20	46	CLD-Children
sub-S010	1H_Child	Child	1H	Thumb vs Rest	lh	Intact|Dominant	36	5.434167259781239	14	-52	-22	48	CLD-Children
sub-S010	1H_Child	Child	1H	Thumb vs Rest	lh	Intact|Dominant	35	5.299209217937774	15	-50	-22	48	CLD-Children
sub-S010	1H_Child	Child	1H	Thumb vs Rest	lh	Intact|Dominant	34	4.220238333734972	16	-50	-24	50	CLD-Children
sub-S010	1H_Child	Child	1H	Thumb vs Rest	lh	Intact|Dominant	33	2.9442346300951665	17	-48	-24	50	CLD-Children
sub-S010	1H_Child	Child	1H	Thumb vs Rest	lh	Intact|Dominant	32	2.176380651856201	18	-46	-26	50	CLD-Children
sub-S010	1H_Child	Child	1H	Thumb vs Rest	lh	Intact|Dominant	31	1.9395178582171861	19	-46	-28	52	CLD-Children
sub-S010	1H_Child	Child	1H	Thumb vs Rest	lh	Intact|Dominant	30	1.7901504103196233	20	-46	-28	54	CLD-Children
sub-S010	1H_Child	Child	1H	Thumb vs Rest	lh	Intact|Dominant	29	1.5453788285681598	21	-44	-30	56	CLD-Children
sub-S010	1H_Child	Child	1H	Thumb vs Rest	lh	Intact|Dominant	28	1.3528225744150968	22	-44	-32	56	CLD-Children
sub-S010	1H_Child	Child	1H	Thumb vs Rest	lh	Intact|Dominant	27	1.3030046333640488	23	-42	-32	58	CLD-Children
sub-S010	1H_Child	Child	1H	Thumb vs Rest	lh	Intact|Dominant	26	1.3387570262142416	24	-42	-36	58	CLD-Children
sub-S010	1H_Child	Child	1H	Thumb vs Rest	lh	Intact|Dominant	25	1.2839484715202536	25	-38	-36	60	CLD-Children
sub-S010	1H_Child	Child	1H	Thumb vs Rest	lh	Intact|Dominant	24	1.133820110047119	26	-38	-36	60	CLD-Children
sub-S010	1H_Child	Child	1H	Thumb vs Rest	lh	Intact|Dominant	23	0.9773830190690169	27	-36	-36	62	CLD-Children
sub-S010	1H_Child	Child	1H	Thumb vs Rest	lh	Intact|Dominant	22	0.6012614064937309	28	-34	-38	62	CLD-Children
sub-S010	1H_Child	Child	1H	Thumb vs Rest	lh	Intact|Dominant	21	0.10626646797536399	29	-30	-38	64	CLD-Children
sub-S010	1H_Child	Child	1H	Thumb vs Rest	lh	Intact|Dominant	20	-0.15998055890146914	30	-28	-38	60	CLD-Children
sub-S010	1H_Child	Child	1H	Thumb vs Rest	lh	Intact|Dominant	19	-0.0856047567953469	31	-28	-38	62	CLD-Children
sub-S010	1H_Child	Child	1H	Thumb vs Rest	lh	Intact|Dominant	18	0.3185623781860628	32	-26	-38	64	CLD-Children
sub-S010	1H_Child	Child	1H	Thumb vs Rest	lh	Intact|Dominant	17	0.6641852674943705	33	-24	-38	64	CLD-Children
sub-S010	1H_Child	Child	1H	Thumb vs Rest	lh	Intact|Dominant	16	0.7895662588795044	34	-22	-38	66	CLD-Children
sub-S010	1H_Child	Child	1H	Thumb vs Rest	lh	Intact|Dominant	15	0.9017301122038336	35	-22	-40	66	CLD-Children
sub-S010	1H_Child	Child	1H	Thumb vs Rest	lh	Intact|Dominant	14	0.8342695767363728	36	-20	-40	66	CLD-Children
sub-S010	1H_Child	Child	1H	Thumb vs Rest	lh	Intact|Dominant	13	0.5652462867471846	37	-18	-40	66	CLD-Children
sub-S010	1H_Child	Child	1H	Thumb vs Rest	lh	Intact|Dominant	12	0.11978336412170121	38	-18	-40	68	CLD-Children
sub-S010	1H_Child	Child	1H	Thumb vs Rest	lh	Intact|Dominant	11	-0.43542036647596305	39	-18	-40	72	CLD-Children
sub-S010	1H_Child	Child	1H	Thumb vs Rest	lh	Intact|Dominant	10	-0.9555902402826408	40	-18	-42	72	CLD-Children
sub-S010	1H_Child	Child	1H	Thumb vs Rest	lh	Intact|Dominant	9	-1.3629267404637835	41	-16	-44	74	CLD-Children
sub-S010	1H_Child	Child	1H	Thumb vs Rest	lh	Intact|Dominant	8	-1.5012253484692346	42	-14	-46	74	CLD-Children
sub-S010	1H_Child	Child	1H	Thumb vs Rest	lh	Intact|Dominant	7	-1.4371019825206743	43	-12	-46	72	CLD-Children
sub-S010	1H_Child	Child	1H	Thumb vs Rest	lh	Intact|Dominant	6	-1.3760816898250323	44	-10	-48	72	CLD-Children
sub-S010	1H_Child	Child	1H	Thumb vs Rest	lh	Intact|Dominant	5	-1.3077337194734253	45	-10	-46	68	CLD-Children
sub-S010	1H_Child	Child	1H	Thumb vs Rest	lh	Intact|Dominant	4	-1.148353144205189	46	-10	-46	66	CLD-Children
sub-S010	1H_Child	Child	1H	Thumb vs Rest	lh	Intact|Dominant	3	-0.8620099048818892	47	-10	-44	64	CLD-Children
sub-S010	1H_Child	Child	1H	Thumb vs Rest	lh	Intact|Dominant	2	-0.4493417595943283	48	-12	-44	62	CLD-Children
sub-S010	1H_Child	Child	1H	Thumb vs Rest	lh	Intact|Dominant	1	0.08764476053738918	49	-14	-44	60	CLD-Children
sub-S011	1H_Child	Child	1H	Thumb vs Rest	lh	Intact|Dominant	49	-0.9176135862674046	1	-66	-8	16	CLD-Children
sub-S011	1H_Child	Child	1H	Thumb vs Rest	lh	Intact|Dominant	48	-0.8013954746814471	2	-66	-10	20	CLD-Children
sub-S011	1H_Child	Child	1H	Thumb vs Rest	lh	Intact|Dominant	47	-0.8433306348702129	3	-66	-10	24	CLD-Children
sub-S011	1H_Child	Child	1H	Thumb vs Rest	lh	Intact|Dominant	46	-1.0416021449930495	4	-64	-10	28	CLD-Children
sub-S011	1H_Child	Child	1H	Thumb vs Rest	lh	Intact|Dominant	45	-1.3744533849121872	5	-62	-10	32	CLD-Children
sub-S011	1H_Child	Child	1H	Thumb vs Rest	lh	Intact|Dominant	44	-2.118849983875239	6	-62	-12	34	CLD-Children
sub-S011	1H_Child	Child	1H	Thumb vs Rest	lh	Intact|Dominant	43	-2.801227369755548	7	-60	-14	36	CLD-Children
sub-S011	1H_Child	Child	1H	Thumb vs Rest	lh	Intact|Dominant	42	-2.95003727465783	8	-58	-16	36	CLD-Children
sub-S011	1H_Child	Child	1H	Thumb vs Rest	lh	Intact|Dominant	41	-2.5541635330177197	9	-56	-18	38	CLD-Children
sub-S011	1H_Child	Child	1H	Thumb vs Rest	lh	Intact|Dominant	40	-1.860460801368208	10	-54	-20	40	CLD-Children
sub-S011	1H_Child	Child	1H	Thumb vs Rest	lh	Intact|Dominant	39	-1.2879887553081537	11	-56	-20	42	CLD-Children
sub-S011	1H_Child	Child	1H	Thumb vs Rest	lh	Intact|Dominant	38	-1.0589109443412246	12	-54	-20	44	CLD-Children
sub-S011	1H_Child	Child	1H	Thumb vs Rest	lh	Intact|Dominant	37	-0.9479664405147319	13	-54	-20	46	CLD-Children
sub-S011	1H_Child	Child	1H	Thumb vs Rest	lh	Intact|Dominant	36	-0.6577999804446647	14	-52	-22	48	CLD-Children
sub-S011	1H_Child	Child	1H	Thumb vs Rest	lh	Intact|Dominant	35	-0.2700785960169304	15	-50	-22	48	CLD-Children
sub-S011	1H_Child	Child	1H	Thumb vs Rest	lh	Intact|Dominant	34	-0.09186565486021675	16	-50	-24	50	CLD-Children
sub-S011	1H_Child	Child	1H	Thumb vs Rest	lh	Intact|Dominant	33	-0.338568658646346	17	-48	-24	50	CLD-Children
sub-S011	1H_Child	Child	1H	Thumb vs Rest	lh	Intact|Dominant	32	-0.8042713413606635	18	-46	-26	50	CLD-Children
sub-S011	1H_Child	Child	1H	Thumb vs Rest	lh	Intact|Dominant	31	-1.227488628316124	19	-46	-28	52	CLD-Children
sub-S011	1H_Child	Child	1H	Thumb vs Rest	lh	Intact|Dominant	30	-1.562968393153239	20	-46	-28	54	CLD-Children
sub-S011	1H_Child	Child	1H	Thumb vs Rest	lh	Intact|Dominant	29	-1.8946813324728797	21	-44	-30	56	CLD-Children
sub-S011	1H_Child	Child	1H	Thumb vs Rest	lh	Intact|Dominant	28	-2.3140999753863065	22	-44	-32	56	CLD-Children
sub-S011	1H_Child	Child	1H	Thumb vs Rest	lh	Intact|Dominant	27	-2.8102760257325463	23	-42	-32	58	CLD-Children
sub-S011	1H_Child	Child	1H	Thumb vs Rest	lh	Intact|Dominant	26	-3.227456688973891	24	-42	-36	58	CLD-Children
sub-S011	1H_Child	Child	1H	Thumb vs Rest	lh	Intact|Dominant	25	-3.443059153171899	25	-38	-36	60	CLD-Children
sub-S011	1H_Child	Child	1H	Thumb vs Rest	lh	Intact|Dominant	24	-3.4094983895765405	26	-38	-36	60	CLD-Children
sub-S011	1H_Child	Child	1H	Thumb vs Rest	lh	Intact|Dominant	23	-3.2107590947283047	27	-36	-36	62	CLD-Children
sub-S011	1H_Child	Child	1H	Thumb vs Rest	lh	Intact|Dominant	22	-3.0583089837755644	28	-34	-38	62	CLD-Children
sub-S011	1H_Child	Child	1H	Thumb vs Rest	lh	Intact|Dominant	21	-2.9579359646294234	29	-30	-38	64	CLD-Children
sub-S011	1H_Child	Child	1H	Thumb vs Rest	lh	Intact|Dominant	20	-2.883386716057439	30	-28	-38	60	CLD-Children
sub-S011	1H_Child	Child	1H	Thumb vs Rest	lh	Intact|Dominant	19	-2.9139281681943956	31	-28	-38	62	CLD-Children
sub-S011	1H_Child	Child	1H	Thumb vs Rest	lh	Intact|Dominant	18	-2.977652269120731	32	-26	-38	64	CLD-Children
sub-S011	1H_Child	Child	1H	Thumb vs Rest	lh	Intact|Dominant	17	-3.0975844814720266	33	-24	-38	64	CLD-Children
sub-S011	1H_Child	Child	1H	Thumb vs Rest	lh	Intact|Dominant	16	-3.115645238188372	34	-22	-38	66	CLD-Children
sub-S011	1H_Child	Child	1H	Thumb vs Rest	lh	Intact|Dominant	15	-2.8054839061627628	35	-22	-40	66	CLD-Children
sub-S011	1H_Child	Child	1H	Thumb vs Rest	lh	Intact|Dominant	14	-2.124298742928861	36	-20	-40	66	CLD-Children
sub-S011	1H_Child	Child	1H	Thumb vs Rest	lh	Intact|Dominant	13	-1.2804595021877487	37	-18	-40	66	CLD-Children
sub-S011	1H_Child	Child	1H	Thumb vs Rest	lh	Intact|Dominant	12	-0.7389490205736392	38	-18	-40	68	CLD-Children
sub-S011	1H_Child	Child	1H	Thumb vs Rest	lh	Intact|Dominant	11	-0.6931632196179779	39	-18	-40	72	CLD-Children
sub-S011	1H_Child	Child	1H	Thumb vs Rest	lh	Intact|Dominant	10	-1.0220184816133162	40	-18	-42	72	CLD-Children
sub-S011	1H_Child	Child	1H	Thumb vs Rest	lh	Intact|Dominant	9	-1.340448196482331	41	-16	-44	74	CLD-Children
sub-S011	1H_Child	Child	1H	Thumb vs Rest	lh	Intact|Dominant	8	-1.4414654622903245	42	-14	-46	74	CLD-Children
sub-S011	1H_Child	Child	1H	Thumb vs Rest	lh	Intact|Dominant	7	-1.5024846787829151	43	-12	-46	72	CLD-Children
sub-S011	1H_Child	Child	1H	Thumb vs Rest	lh	Intact|Dominant	6	-1.65471031447243	44	-10	-48	72	CLD-Children
sub-S011	1H_Child	Child	1H	Thumb vs Rest	lh	Intact|Dominant	5	-1.8301235155549156	45	-10	-46	68	CLD-Children
sub-S011	1H_Child	Child	1H	Thumb vs Rest	lh	Intact|Dominant	4	-1.8011006144072454	46	-10	-46	66	CLD-Children
sub-S011	1H_Child	Child	1H	Thumb vs Rest	lh	Intact|Dominant	3	-1.7165674369734043	47	-10	-44	64	CLD-Children
sub-S011	1H_Child	Child	1H	Thumb vs Rest	lh	Intact|Dominant	2	-1.550012769808035	48	-12	-44	62	CLD-Children
sub-S011	1H_Child	Child	1H	Thumb vs Rest	lh	Intact|Dominant	1	-1.310853594359827	49	-14	-44	60	CLD-Children
sub-S013	2H_Child	Child	2H	Thumb vs Rest	lh	Intact|Dominant	49	0.22588071027310935	1	-66	-8	16	CTR-Children
sub-S013	2H_Child	Child	2H	Thumb vs Rest	lh	Intact|Dominant	48	0.10122859325519068	2	-66	-10	20	CTR-Children
sub-S013	2H_Child	Child	2H	Thumb vs Rest	lh	Intact|Dominant	47	0.2733856037616656	3	-66	-10	24	CTR-Children
sub-S013	2H_Child	Child	2H	Thumb vs Rest	lh	Intact|Dominant	46	0.6999539072300345	4	-64	-10	28	CTR-Children
sub-S013	2H_Child	Child	2H	Thumb vs Rest	lh	Intact|Dominant	45	1.495052090737659	5	-62	-10	32	CTR-Children
sub-S013	2H_Child	Child	2H	Thumb vs Rest	lh	Intact|Dominant	44	2.1626857732956695	6	-62	-12	34	CTR-Children
sub-S013	2H_Child	Child	2H	Thumb vs Rest	lh	Intact|Dominant	43	2.461914157486549	7	-60	-14	36	CTR-Children
sub-S013	2H_Child	Child	2H	Thumb vs Rest	lh	Intact|Dominant	42	2.405763060790755	8	-58	-16	36	CTR-Children
sub-S013	2H_Child	Child	2H	Thumb vs Rest	lh	Intact|Dominant	41	2.1859508429190466	9	-56	-18	38	CTR-Children
sub-S013	2H_Child	Child	2H	Thumb vs Rest	lh	Intact|Dominant	40	1.797495569494715	10	-54	-20	40	CTR-Children
sub-S013	2H_Child	Child	2H	Thumb vs Rest	lh	Intact|Dominant	39	1.600805474342868	11	-56	-20	42	CTR-Children
sub-S013	2H_Child	Child	2H	Thumb vs Rest	lh	Intact|Dominant	38	2.0437108799535175	12	-54	-20	44	CTR-Children
sub-S013	2H_Child	Child	2H	Thumb vs Rest	lh	Intact|Dominant	37	2.9174526495958153	13	-54	-20	46	CTR-Children
sub-S013	2H_Child	Child	2H	Thumb vs Rest	lh	Intact|Dominant	36	4.0195414730256465	14	-52	-22	48	CTR-Children
sub-S013	2H_Child	Child	2H	Thumb vs Rest	lh	Intact|Dominant	35	4.970161130997364	15	-50	-22	48	CTR-Children
sub-S013	2H_Child	Child	2H	Thumb vs Rest	lh	Intact|Dominant	34	5.214533831814235	16	-50	-24	50	CTR-Children
sub-S013	2H_Child	Child	2H	Thumb vs Rest	lh	Intact|Dominant	33	4.65103367329719	17	-48	-24	50	CTR-Children
sub-S013	2H_Child	Child	2H	Thumb vs Rest	lh	Intact|Dominant	32	3.4917493594451487	18	-46	-26	50	CTR-Children
sub-S013	2H_Child	Child	2H	Thumb vs Rest	lh	Intact|Dominant	31	2.194113889232387	19	-46	-28	52	CTR-Children
sub-S013	2H_Child	Child	2H	Thumb vs Rest	lh	Intact|Dominant	30	1.1618282085243739	20	-46	-28	54	CTR-Children
sub-S013	2H_Child	Child	2H	Thumb vs Rest	lh	Intact|Dominant	29	0.3748389321555881	21	-44	-30	56	CTR-Children
sub-S013	2H_Child	Child	2H	Thumb vs Rest	lh	Intact|Dominant	28	-0.19209783848876524	22	-44	-32	56	CTR-Children
sub-S013	2H_Child	Child	2H	Thumb vs Rest	lh	Intact|Dominant	27	-0.3083176138457092	23	-42	-32	58	CTR-Children
sub-S013	2H_Child	Child	2H	Thumb vs Rest	lh	Intact|Dominant	26	0.019710921345539173	24	-42	-36	58	CTR-Children
sub-S013	2H_Child	Child	2H	Thumb vs Rest	lh	Intact|Dominant	25	0.6123931059330161	25	-38	-36	60	CTR-Children
sub-S013	2H_Child	Child	2H	Thumb vs Rest	lh	Intact|Dominant	24	1.2060672951179305	26	-38	-36	60	CTR-Children
sub-S013	2H_Child	Child	2H	Thumb vs Rest	lh	Intact|Dominant	23	1.4706771464461414	27	-36	-36	62	CTR-Children
sub-S013	2H_Child	Child	2H	Thumb vs Rest	lh	Intact|Dominant	22	1.3521620827150698	28	-34	-38	62	CTR-Children
sub-S013	2H_Child	Child	2H	Thumb vs Rest	lh	Intact|Dominant	21	0.9861676136508786	29	-30	-38	64	CTR-Children
sub-S013	2H_Child	Child	2H	Thumb vs Rest	lh	Intact|Dominant	20	0.6097925730115026	30	-28	-38	60	CTR-Children
sub-S013	2H_Child	Child	2H	Thumb vs Rest	lh	Intact|Dominant	19	0.3998573333583212	31	-28	-38	62	CTR-Children
sub-S013	2H_Child	Child	2H	Thumb vs Rest	lh	Intact|Dominant	18	0.45081726565069463	32	-26	-38	64	CTR-Children
sub-S013	2H_Child	Child	2H	Thumb vs Rest	lh	Intact|Dominant	17	0.6661884475909234	33	-24	-38	64	CTR-Children
sub-S013	2H_Child	Child	2H	Thumb vs Rest	lh	Intact|Dominant	16	0.8981177982197222	34	-22	-38	66	CTR-Children
sub-S013	2H_Child	Child	2H	Thumb vs Rest	lh	Intact|Dominant	15	1.0003149863699368	35	-22	-40	66	CTR-Children
sub-S013	2H_Child	Child	2H	Thumb vs Rest	lh	Intact|Dominant	14	1.0716075874529922	36	-20	-40	66	CTR-Children
sub-S013	2H_Child	Child	2H	Thumb vs Rest	lh	Intact|Dominant	13	1.2777704895961852	37	-18	-40	66	CTR-Children
sub-S013	2H_Child	Child	2H	Thumb vs Rest	lh	Intact|Dominant	12	1.6586303129064426	38	-18	-40	68	CTR-Children
sub-S013	2H_Child	Child	2H	Thumb vs Rest	lh	Intact|Dominant	11	1.9702561226553301	39	-18	-40	72	CTR-Children
sub-S013	2H_Child	Child	2H	Thumb vs Rest	lh	Intact|Dominant	10	1.6840067359174458	40	-18	-42	72	CTR-Children
sub-S013	2H_Child	Child	2H	Thumb vs Rest	lh	Intact|Dominant	9	0.7995940107470476	41	-16	-44	74	CTR-Children
sub-S013	2H_Child	Child	2H	Thumb vs Rest	lh	Intact|Dominant	8	-0.08744605471258926	42	-14	-46	74	CTR-Children
sub-S013	2H_Child	Child	2H	Thumb vs Rest	lh	Intact|Dominant	7	-0.4568480716920558	43	-12	-46	72	CTR-Children
sub-S013	2H_Child	Child	2H	Thumb vs Rest	lh	Intact|Dominant	6	-0.33577238126822206	44	-10	-48	72	CTR-Children
sub-S013	2H_Child	Child	2H	Thumb vs Rest	lh	Intact|Dominant	5	-0.24477558039911818	45	-10	-46	68	CTR-Children
sub-S013	2H_Child	Child	2H	Thumb vs Rest	lh	Intact|Dominant	4	-0.10765977273736466	46	-10	-46	66	CTR-Children
sub-S013	2H_Child	Child	2H	Thumb vs Rest	lh	Intact|Dominant	3	0.020726303621233323	47	-10	-44	64	CTR-Children
sub-S013	2H_Child	Child	2H	Thumb vs Rest	lh	Intact|Dominant	2	0.12941347856456584	48	-12	-44	62	CTR-Children
sub-S013	2H_Child	Child	2H	Thumb vs Rest	lh	Intact|Dominant	1	0.23535910575313607	49	-14	-44	60	CTR-Children
sub-S012	1H_Child	Child	1H	Thumb vs Rest	lh	Intact|Dominant	49	0.09660290088365539	1	-66	-8	16	CLD-Children
sub-S012	1H_Child	Child	1H	Thumb vs Rest	lh	Intact|Dominant	48	0.22844061660872939	2	-66	-10	20	CLD-Children
sub-S012	1H_Child	Child	1H	Thumb vs Rest	lh	Intact|Dominant	47	0.40297458980584167	3	-66	-10	24	CLD-Children
sub-S012	1H_Child	Child	1H	Thumb vs Rest	lh	Intact|Dominant	46	0.6186787666811367	4	-64	-10	28	CLD-Children
sub-S012	1H_Child	Child	1H	Thumb vs Rest	lh	Intact|Dominant	45	0.8646794431511023	5	-62	-10	32	CLD-Children
sub-S012	1H_Child	Child	1H	Thumb vs Rest	lh	Intact|Dominant	44	1.2044023210397523	6	-62	-12	34	CLD-Children
sub-S012	1H_Child	Child	1H	Thumb vs Rest	lh	Intact|Dominant	43	1.6646729068425792	7	-60	-14	36	CLD-Children
sub-S012	1H_Child	Child	1H	Thumb vs Rest	lh	Intact|Dominant	42	2.552260293719199	8	-58	-16	36	CLD-Children
sub-S012	1H_Child	Child	1H	Thumb vs Rest	lh	Intact|Dominant	41	3.9762050716025126	9	-56	-18	38	CLD-Children
sub-S012	1H_Child	Child	1H	Thumb vs Rest	lh	Intact|Dominant	40	5.4247437630012945	10	-54	-20	40	CLD-Children
sub-S012	1H_Child	Child	1H	Thumb vs Rest	lh	Intact|Dominant	39	6.4271759519565554	11	-56	-20	42	CLD-Children
sub-S012	1H_Child	Child	1H	Thumb vs Rest	lh	Intact|Dominant	38	6.9315683538096895	12	-54	-20	44	CLD-Children
sub-S012	1H_Child	Child	1H	Thumb vs Rest	lh	Intact|Dominant	37	6.923190556895003	13	-54	-20	46	CLD-Children
sub-S012	1H_Child	Child	1H	Thumb vs Rest	lh	Intact|Dominant	36	6.450859594662944	14	-52	-22	48	CLD-Children
sub-S012	1H_Child	Child	1H	Thumb vs Rest	lh	Intact|Dominant	35	5.4686926069863695	15	-50	-22	48	CLD-Children
sub-S012	1H_Child	Child	1H	Thumb vs Rest	lh	Intact|Dominant	34	4.2724685150596	16	-50	-24	50	CLD-Children
sub-S012	1H_Child	Child	1H	Thumb vs Rest	lh	Intact|Dominant	33	3.3587022289469814	17	-48	-24	50	CLD-Children
sub-S012	1H_Child	Child	1H	Thumb vs Rest	lh	Intact|Dominant	32	2.805871216178761	18	-46	-26	50	CLD-Children
sub-S012	1H_Child	Child	1H	Thumb vs Rest	lh	Intact|Dominant	31	2.484668666867045	19	-46	-28	52	CLD-Children
sub-S012	1H_Child	Child	1H	Thumb vs Rest	lh	Intact|Dominant	30	2.2567580886894936	20	-46	-28	54	CLD-Children
sub-S012	1H_Child	Child	1H	Thumb vs Rest	lh	Intact|Dominant	29	1.8225532827067572	21	-44	-30	56	CLD-Children
sub-S012	1H_Child	Child	1H	Thumb vs Rest	lh	Intact|Dominant	28	1.247108069706399	22	-44	-32	56	CLD-Children
sub-S012	1H_Child	Child	1H	Thumb vs Rest	lh	Intact|Dominant	27	0.9139841069932719	23	-42	-32	58	CLD-Children
sub-S012	1H_Child	Child	1H	Thumb vs Rest	lh	Intact|Dominant	26	0.8347036723516581	24	-42	-36	58	CLD-Children
sub-S012	1H_Child	Child	1H	Thumb vs Rest	lh	Intact|Dominant	25	0.8566553376175656	25	-38	-36	60	CLD-Children
sub-S012	1H_Child	Child	1H	Thumb vs Rest	lh	Intact|Dominant	24	0.7027538109337683	26	-38	-36	60	CLD-Children
sub-S012	1H_Child	Child	1H	Thumb vs Rest	lh	Intact|Dominant	23	0.2956977913022528	27	-36	-36	62	CLD-Children
sub-S012	1H_Child	Child	1H	Thumb vs Rest	lh	Intact|Dominant	22	0.0390009832549017	28	-34	-38	62	CLD-Children
sub-S012	1H_Child	Child	1H	Thumb vs Rest	lh	Intact|Dominant	21	-0.027248584898272046	29	-30	-38	64	CLD-Children
sub-S012	1H_Child	Child	1H	Thumb vs Rest	lh	Intact|Dominant	20	0.008900615277190809	30	-28	-38	60	CLD-Children
sub-S012	1H_Child	Child	1H	Thumb vs Rest	lh	Intact|Dominant	19	0.07614465864010689	31	-28	-38	62	CLD-Children
sub-S012	1H_Child	Child	1H	Thumb vs Rest	lh	Intact|Dominant	18	0.11310102426364943	32	-26	-38	64	CLD-Children
sub-S012	1H_Child	Child	1H	Thumb vs Rest	lh	Intact|Dominant	17	0.10225980517254042	33	-24	-38	64	CLD-Children
sub-S012	1H_Child	Child	1H	Thumb vs Rest	lh	Intact|Dominant	16	-0.0029852927373606453	34	-22	-38	66	CLD-Children
sub-S012	1H_Child	Child	1H	Thumb vs Rest	lh	Intact|Dominant	15	-0.19466265518074738	35	-22	-40	66	CLD-Children
sub-S012	1H_Child	Child	1H	Thumb vs Rest	lh	Intact|Dominant	14	-0.33126636497463835	36	-20	-40	66	CLD-Children
sub-S012	1H_Child	Child	1H	Thumb vs Rest	lh	Intact|Dominant	13	-0.184589317653223	37	-18	-40	66	CLD-Children
sub-S012	1H_Child	Child	1H	Thumb vs Rest	lh	Intact|Dominant	12	0.30820066677980495	38	-18	-40	68	CLD-Children
sub-S012	1H_Child	Child	1H	Thumb vs Rest	lh	Intact|Dominant	11	0.97417828525041	39	-18	-40	72	CLD-Children
sub-S012	1H_Child	Child	1H	Thumb vs Rest	lh	Intact|Dominant	10	1.418509328373668	40	-18	-42	72	CLD-Children
sub-S012	1H_Child	Child	1H	Thumb vs Rest	lh	Intact|Dominant	9	1.2185504292889648	41	-16	-44	74	CLD-Children
sub-S012	1H_Child	Child	1H	Thumb vs Rest	lh	Intact|Dominant	8	0.3935873636778748	42	-14	-46	74	CLD-Children
sub-S012	1H_Child	Child	1H	Thumb vs Rest	lh	Intact|Dominant	7	-0.5380102926863093	43	-12	-46	72	CLD-Children
sub-S012	1H_Child	Child	1H	Thumb vs Rest	lh	Intact|Dominant	6	-1.1809240863210848	44	-10	-48	72	CLD-Children
sub-S012	1H_Child	Child	1H	Thumb vs Rest	lh	Intact|Dominant	5	-1.2523288030261557	45	-10	-46	68	CLD-Children
sub-S012	1H_Child	Child	1H	Thumb vs Rest	lh	Intact|Dominant	4	-0.9215511543442166	46	-10	-46	66	CLD-Children
sub-S012	1H_Child	Child	1H	Thumb vs Rest	lh	Intact|Dominant	3	-0.6248749954945714	47	-10	-44	64	CLD-Children
sub-S012	1H_Child	Child	1H	Thumb vs Rest	lh	Intact|Dominant	2	-0.2507482126927517	48	-12	-44	62	CLD-Children
sub-S012	1H_Child	Child	1H	Thumb vs Rest	lh	Intact|Dominant	1	0.17584537818565593	49	-14	-44	60	CLD-Children
sub-S504	1H_Adult	Adult	1H	Thumb vs Rest	lh	Intact|Dominant	49	0.34115367546302056	1	-66	-8	16	CLD-Adults
sub-S504	1H_Adult	Adult	1H	Thumb vs Rest	lh	Intact|Dominant	48	0.36579933710640256	2	-66	-10	20	CLD-Adults
sub-S504	1H_Adult	Adult	1H	Thumb vs Rest	lh	Intact|Dominant	47	0.3612338263783605	3	-66	-10	24	CLD-Adults
sub-S504	1H_Adult	Adult	1H	Thumb vs Rest	lh	Intact|Dominant	46	0.36496866259725935	4	-64	-10	28	CLD-Adults
sub-S504	1H_Adult	Adult	1H	Thumb vs Rest	lh	Intact|Dominant	45	0.2900878314646697	5	-62	-10	32	CLD-Adults
sub-S504	1H_Adult	Adult	1H	Thumb vs Rest	lh	Intact|Dominant	44	0.5198943007369481	6	-62	-12	34	CLD-Adults
sub-S504	1H_Adult	Adult	1H	Thumb vs Rest	lh	Intact|Dominant	43	1.1598230426794547	7	-60	-14	36	CLD-Adults
sub-S504	1H_Adult	Adult	1H	Thumb vs Rest	lh	Intact|Dominant	42	2.0131418229173996	8	-58	-16	36	CLD-Adults
sub-S504	1H_Adult	Adult	1H	Thumb vs Rest	lh	Intact|Dominant	41	2.606275058763565	9	-56	-18	38	CLD-Adults
sub-S504	1H_Adult	Adult	1H	Thumb vs Rest	lh	Intact|Dominant	40	2.821670355808166	10	-54	-20	40	CLD-Adults
sub-S504	1H_Adult	Adult	1H	Thumb vs Rest	lh	Intact|Dominant	39	3.146324149824836	11	-56	-20	42	CLD-Adults
sub-S504	1H_Adult	Adult	1H	Thumb vs Rest	lh	Intact|Dominant	38	3.9786629560607336	12	-54	-20	44	CLD-Adults
sub-S504	1H_Adult	Adult	1H	Thumb vs Rest	lh	Intact|Dominant	37	5.274952507931074	13	-54	-20	46	CLD-Adults
sub-S504	1H_Adult	Adult	1H	Thumb vs Rest	lh	Intact|Dominant	36	6.504715990823543	14	-52	-22	48	CLD-Adults
sub-S504	1H_Adult	Adult	1H	Thumb vs Rest	lh	Intact|Dominant	35	6.95332082431781	15	-50	-22	48	CLD-Adults
sub-S504	1H_Adult	Adult	1H	Thumb vs Rest	lh	Intact|Dominant	34	6.867391547873797	16	-50	-24	50	CLD-Adults
sub-S504	1H_Adult	Adult	1H	Thumb vs Rest	lh	Intact|Dominant	33	6.593235652370414	17	-48	-24	50	CLD-Adults
sub-S504	1H_Adult	Adult	1H	Thumb vs Rest	lh	Intact|Dominant	32	5.882546868811591	18	-46	-26	50	CLD-Adults
sub-S504	1H_Adult	Adult	1H	Thumb vs Rest	lh	Intact|Dominant	31	4.557318551286673	19	-46	-28	52	CLD-Adults
sub-S504	1H_Adult	Adult	1H	Thumb vs Rest	lh	Intact|Dominant	30	2.8734024398704703	20	-46	-28	54	CLD-Adults
sub-S504	1H_Adult	Adult	1H	Thumb vs Rest	lh	Intact|Dominant	29	1.5862727643210541	21	-44	-30	56	CLD-Adults
sub-S504	1H_Adult	Adult	1H	Thumb vs Rest	lh	Intact|Dominant	28	1.353546520937484	22	-44	-32	56	CLD-Adults
sub-S504	1H_Adult	Adult	1H	Thumb vs Rest	lh	Intact|Dominant	27	1.9637203188052434	23	-42	-32	58	CLD-Adults
sub-S504	1H_Adult	Adult	1H	Thumb vs Rest	lh	Intact|Dominant	26	2.6040359406538043	24	-42	-36	58	CLD-Adults
sub-S504	1H_Adult	Adult	1H	Thumb vs Rest	lh	Intact|Dominant	25	2.8106978454883587	25	-38	-36	60	CLD-Adults
sub-S504	1H_Adult	Adult	1H	Thumb vs Rest	lh	Intact|Dominant	24	2.6652442631486184	26	-38	-36	60	CLD-Adults
sub-S504	1H_Adult	Adult	1H	Thumb vs Rest	lh	Intact|Dominant	23	2.2996928424504652	27	-36	-36	62	CLD-Adults
sub-S504	1H_Adult	Adult	1H	Thumb vs Rest	lh	Intact|Dominant	22	1.973991265465286	28	-34	-38	62	CLD-Adults
sub-S504	1H_Adult	Adult	1H	Thumb vs Rest	lh	Intact|Dominant	21	1.7190712510709747	29	-30	-38	64	CLD-Adults
sub-S504	1H_Adult	Adult	1H	Thumb vs Rest	lh	Intact|Dominant	20	1.4936467975486893	30	-28	-38	60	CLD-Adults
sub-S504	1H_Adult	Adult	1H	Thumb vs Rest	lh	Intact|Dominant	19	1.3127607085958652	31	-28	-38	62	CLD-Adults
sub-S504	1H_Adult	Adult	1H	Thumb vs Rest	lh	Intact|Dominant	18	1.2331726839919777	32	-26	-38	64	CLD-Adults
sub-S504	1H_Adult	Adult	1H	Thumb vs Rest	lh	Intact|Dominant	17	1.2249010929127977	33	-24	-38	64	CLD-Adults
sub-S504	1H_Adult	Adult	1H	Thumb vs Rest	lh	Intact|Dominant	16	1.280845189586346	34	-22	-38	66	CLD-Adults
sub-S504	1H_Adult	Adult	1H	Thumb vs Rest	lh	Intact|Dominant	15	1.4147552716853888	35	-22	-40	66	CLD-Adults
sub-S504	1H_Adult	Adult	1H	Thumb vs Rest	lh	Intact|Dominant	14	1.6894727086096226	36	-20	-40	66	CLD-Adults
sub-S504	1H_Adult	Adult	1H	Thumb vs Rest	lh	Intact|Dominant	13	2.1959774545522057	37	-18	-40	66	CLD-Adults
sub-S504	1H_Adult	Adult	1H	Thumb vs Rest	lh	Intact|Dominant	12	2.819354704199946	38	-18	-40	68	CLD-Adults
sub-S504	1H_Adult	Adult	1H	Thumb vs Rest	lh	Intact|Dominant	11	3.147063374483817	39	-18	-40	72	CLD-Adults
sub-S504	1H_Adult	Adult	1H	Thumb vs Rest	lh	Intact|Dominant	10	3.0316009477296886	40	-18	-42	72	CLD-Adults
sub-S504	1H_Adult	Adult	1H	Thumb vs Rest	lh	Intact|Dominant	9	2.5387552334109857	41	-16	-44	74	CLD-Adults
sub-S504	1H_Adult	Adult	1H	Thumb vs Rest	lh	Intact|Dominant	8	1.8063737044815957	42	-14	-46	74	CLD-Adults
sub-S504	1H_Adult	Adult	1H	Thumb vs Rest	lh	Intact|Dominant	7	1.0961841548944762	43	-12	-46	72	CLD-Adults
sub-S504	1H_Adult	Adult	1H	Thumb vs Rest	lh	Intact|Dominant	6	0.4775760444689814	44	-10	-48	72	CLD-Adults
sub-S504	1H_Adult	Adult	1H	Thumb vs Rest	lh	Intact|Dominant	5	0.022865518463296097	45	-10	-46	68	CLD-Adults
sub-S504	1H_Adult	Adult	1H	Thumb vs Rest	lh	Intact|Dominant	4	-0.14219472439227993	46	-10	-46	66	CLD-Adults
sub-S504	1H_Adult	Adult	1H	Thumb vs Rest	lh	Intact|Dominant	3	-0.3643446703825172	47	-10	-44	64	CLD-Adults
sub-S504	1H_Adult	Adult	1H	Thumb vs Rest	lh	Intact|Dominant	2	-0.588772557303832	48	-12	-44	62	CLD-Adults
sub-S504	1H_Adult	Adult	1H	Thumb vs Rest	lh	Intact|Dominant	1	-0.8239753302949482	49	-14	-44	60	CLD-Adults
sub-S502	1H_Adult	Adult	1H	Thumb vs Rest	lh	Intact|Dominant	49	0.3411344597526965	1	-66	-8	16	CLD-Adults
sub-S502	1H_Adult	Adult	1H	Thumb vs Rest	lh	Intact|Dominant	48	0.8311377335634625	2	-66	-10	20	CLD-Adults
sub-S502	1H_Adult	Adult	1H	Thumb vs Rest	lh	Intact|Dominant	47	1.4723425577083877	3	-66	-10	24	CLD-Adults
sub-S502	1H_Adult	Adult	1H	Thumb vs Rest	lh	Intact|Dominant	46	2.243808142915846	4	-64	-10	28	CLD-Adults
sub-S502	1H_Adult	Adult	1H	Thumb vs Rest	lh	Intact|Dominant	45	3.2073697354431827	5	-62	-10	32	CLD-Adults
sub-S502	1H_Adult	Adult	1H	Thumb vs Rest	lh	Intact|Dominant	44	4.172670787897217	6	-62	-12	34	CLD-Adults
sub-S502	1H_Adult	Adult	1H	Thumb vs Rest	lh	Intact|Dominant	43	4.46969898383774	7	-60	-14	36	CLD-Adults
sub-S502	1H_Adult	Adult	1H	Thumb vs Rest	lh	Intact|Dominant	42	4.170952682749634	8	-58	-16	36	CLD-Adults
sub-S502	1H_Adult	Adult	1H	Thumb vs Rest	lh	Intact|Dominant	41	3.848193101642366	9	-56	-18	38	CLD-Adults
sub-S502	1H_Adult	Adult	1H	Thumb vs Rest	lh	Intact|Dominant	40	3.760550730919035	10	-54	-20	40	CLD-Adults
sub-S502	1H_Adult	Adult	1H	Thumb vs Rest	lh	Intact|Dominant	39	4.193968436120529	11	-56	-20	42	CLD-Adults
sub-S502	1H_Adult	Adult	1H	Thumb vs Rest	lh	Intact|Dominant	38	5.336049485105967	12	-54	-20	44	CLD-Adults
sub-S502	1H_Adult	Adult	1H	Thumb vs Rest	lh	Intact|Dominant	37	7.110751817591596	13	-54	-20	46	CLD-Adults
sub-S502	1H_Adult	Adult	1H	Thumb vs Rest	lh	Intact|Dominant	36	8.885511107085176	14	-52	-22	48	CLD-Adults
sub-S502	1H_Adult	Adult	1H	Thumb vs Rest	lh	Intact|Dominant	35	9.451434746108582	15	-50	-22	48	CLD-Adults
sub-S502	1H_Adult	Adult	1H	Thumb vs Rest	lh	Intact|Dominant	34	8.347052129975168	16	-50	-24	50	CLD-Adults
sub-S502	1H_Adult	Adult	1H	Thumb vs Rest	lh	Intact|Dominant	33	6.306739347919484	17	-48	-24	50	CLD-Adults
sub-S502	1H_Adult	Adult	1H	Thumb vs Rest	lh	Intact|Dominant	32	4.279937332286972	18	-46	-26	50	CLD-Adults
sub-S502	1H_Adult	Adult	1H	Thumb vs Rest	lh	Intact|Dominant	31	2.835083051943186	19	-46	-28	52	CLD-Adults
sub-S502	1H_Adult	Adult	1H	Thumb vs Rest	lh	Intact|Dominant	30	1.9650871126479563	20	-46	-28	54	CLD-Adults
sub-S502	1H_Adult	Adult	1H	Thumb vs Rest	lh	Intact|Dominant	29	1.63890704245979	21	-44	-30	56	CLD-Adults
sub-S502	1H_Adult	Adult	1H	Thumb vs Rest	lh	Intact|Dominant	28	2.016781745059399	22	-44	-32	56	CLD-Adults
sub-S502	1H_Adult	Adult	1H	Thumb vs Rest	lh	Intact|Dominant	27	2.5168025856889127	23	-42	-32	58	CLD-Adults
sub-S502	1H_Adult	Adult	1H	Thumb vs Rest	lh	Intact|Dominant	26	2.4017974405885734	24	-42	-36	58	CLD-Adults
sub-S502	1H_Adult	Adult	1H	Thumb vs Rest	lh	Intact|Dominant	25	1.7223930622516832	25	-38	-36	60	CLD-Adults
sub-S502	1H_Adult	Adult	1H	Thumb vs Rest	lh	Intact|Dominant	24	1.03491112089889	26	-38	-36	60	CLD-Adults
sub-S502	1H_Adult	Adult	1H	Thumb vs Rest	lh	Intact|Dominant	23	0.9088699440637888	27	-36	-36	62	CLD-Adults
sub-S502	1H_Adult	Adult	1H	Thumb vs Rest	lh	Intact|Dominant	22	0.9668313335626216	28	-34	-38	62	CLD-Adults
sub-S502	1H_Adult	Adult	1H	Thumb vs Rest	lh	Intact|Dominant	21	0.9606093527181725	29	-30	-38	64	CLD-Adults
sub-S502	1H_Adult	Adult	1H	Thumb vs Rest	lh	Intact|Dominant	20	1.1582588146693324	30	-28	-38	60	CLD-Adults
sub-S502	1H_Adult	Adult	1H	Thumb vs Rest	lh	Intact|Dominant	19	1.5411539079782268	31	-28	-38	62	CLD-Adults
sub-S502	1H_Adult	Adult	1H	Thumb vs Rest	lh	Intact|Dominant	18	1.9311816519859724	32	-26	-38	64	CLD-Adults
sub-S502	1H_Adult	Adult	1H	Thumb vs Rest	lh	Intact|Dominant	17	2.0629441146025607	33	-24	-38	64	CLD-Adults
sub-S502	1H_Adult	Adult	1H	Thumb vs Rest	lh	Intact|Dominant	16	1.8918797332914765	34	-22	-38	66	CLD-Adults
sub-S502	1H_Adult	Adult	1H	Thumb vs Rest	lh	Intact|Dominant	15	1.6295340233988882	35	-22	-40	66	CLD-Adults
sub-S502	1H_Adult	Adult	1H	Thumb vs Rest	lh	Intact|Dominant	14	1.3766327137465444	36	-20	-40	66	CLD-Adults
sub-S502	1H_Adult	Adult	1H	Thumb vs Rest	lh	Intact|Dominant	13	1.3505312742627433	37	-18	-40	66	CLD-Adults
sub-S502	1H_Adult	Adult	1H	Thumb vs Rest	lh	Intact|Dominant	12	1.5239766070330356	38	-18	-40	68	CLD-Adults
sub-S502	1H_Adult	Adult	1H	Thumb vs Rest	lh	Intact|Dominant	11	1.6191873718618655	39	-18	-40	72	CLD-Adults
sub-S502	1H_Adult	Adult	1H	Thumb vs Rest	lh	Intact|Dominant	10	1.2603778594772619	40	-18	-42	72	CLD-Adults
sub-S502	1H_Adult	Adult	1H	Thumb vs Rest	lh	Intact|Dominant	9	0.5599122443111759	41	-16	-44	74	CLD-Adults
sub-S502	1H_Adult	Adult	1H	Thumb vs Rest	lh	Intact|Dominant	8	-0.12058908853414183	42	-14	-46	74	CLD-Adults
sub-S502	1H_Adult	Adult	1H	Thumb vs Rest	lh	Intact|Dominant	7	-0.448285669222262	43	-12	-46	72	CLD-Adults
sub-S502	1H_Adult	Adult	1H	Thumb vs Rest	lh	Intact|Dominant	6	-0.19438656069408478	44	-10	-48	72	CLD-Adults
sub-S502	1H_Adult	Adult	1H	Thumb vs Rest	lh	Intact|Dominant	5	0.3855933996925099	45	-10	-46	68	CLD-Adults
sub-S502	1H_Adult	Adult	1H	Thumb vs Rest	lh	Intact|Dominant	4	0.7826898201711608	46	-10	-46	66	CLD-Adults
sub-S502	1H_Adult	Adult	1H	Thumb vs Rest	lh	Intact|Dominant	3	0.9498770850036327	47	-10	-44	64	CLD-Adults
sub-S502	1H_Adult	Adult	1H	Thumb vs Rest	lh	Intact|Dominant	2	0.9360863280205916	48	-12	-44	62	CLD-Adults
sub-S502	1H_Adult	Adult	1H	Thumb vs Rest	lh	Intact|Dominant	1	0.718389347910785	49	-14	-44	60	CLD-Adults
sub-S022	2H_Child	Child	2H	Thumb vs Rest	lh	Intact|Dominant	49	1.1718209129025574	1	-66	-8	16	CTR-Children
sub-S022	2H_Child	Child	2H	Thumb vs Rest	lh	Intact|Dominant	48	0.40305974951744006	2	-66	-10	20	CTR-Children
sub-S022	2H_Child	Child	2H	Thumb vs Rest	lh	Intact|Dominant	47	-0.27683476733497203	3	-66	-10	24	CTR-Children
sub-S022	2H_Child	Child	2H	Thumb vs Rest	lh	Intact|Dominant	46	-0.8256016218263154	4	-64	-10	28	CTR-Children
sub-S022	2H_Child	Child	2H	Thumb vs Rest	lh	Intact|Dominant	45	-1.3670527699726684	5	-62	-10	32	CTR-Children
sub-S022	2H_Child	Child	2H	Thumb vs Rest	lh	Intact|Dominant	44	-1.3288201624676588	6	-62	-12	34	CTR-Children
sub-S022	2H_Child	Child	2H	Thumb vs Rest	lh	Intact|Dominant	43	-0.6712245523027028	7	-60	-14	36	CTR-Children
sub-S022	2H_Child	Child	2H	Thumb vs Rest	lh	Intact|Dominant	42	0.4015433518265381	8	-58	-16	36	CTR-Children
sub-S022	2H_Child	Child	2H	Thumb vs Rest	lh	Intact|Dominant	41	1.831135659137023	9	-56	-18	38	CTR-Children
sub-S022	2H_Child	Child	2H	Thumb vs Rest	lh	Intact|Dominant	40	3.432683704165933	10	-54	-20	40	CTR-Children
sub-S022	2H_Child	Child	2H	Thumb vs Rest	lh	Intact|Dominant	39	4.302453207772809	11	-56	-20	42	CTR-Children
sub-S022	2H_Child	Child	2H	Thumb vs Rest	lh	Intact|Dominant	38	4.079429801773702	12	-54	-20	44	CTR-Children
sub-S022	2H_Child	Child	2H	Thumb vs Rest	lh	Intact|Dominant	37	3.2798068201881305	13	-54	-20	46	CTR-Children
sub-S022	2H_Child	Child	2H	Thumb vs Rest	lh	Intact|Dominant	36	2.656632000027124	14	-52	-22	48	CTR-Children
sub-S022	2H_Child	Child	2H	Thumb vs Rest	lh	Intact|Dominant	35	2.6083540549532094	15	-50	-22	48	CTR-Children
sub-S022	2H_Child	Child	2H	Thumb vs Rest	lh	Intact|Dominant	34	2.717397664174449	16	-50	-24	50	CTR-Children
sub-S022	2H_Child	Child	2H	Thumb vs Rest	lh	Intact|Dominant	33	2.4925960453566613	17	-48	-24	50	CTR-Children
sub-S022	2H_Child	Child	2H	Thumb vs Rest	lh	Intact|Dominant	32	2.0176050766386435	18	-46	-26	50	CTR-Children
sub-S022	2H_Child	Child	2H	Thumb vs Rest	lh	Intact|Dominant	31	1.535537806677174	19	-46	-28	52	CTR-Children
sub-S022	2H_Child	Child	2H	Thumb vs Rest	lh	Intact|Dominant	30	1.182143875572605	20	-46	-28	54	CTR-Children
sub-S022	2H_Child	Child	2H	Thumb vs Rest	lh	Intact|Dominant	29	0.9811899226661035	21	-44	-30	56	CTR-Children
sub-S022	2H_Child	Child	2H	Thumb vs Rest	lh	Intact|Dominant	28	0.7660025507317926	22	-44	-32	56	CTR-Children
sub-S022	2H_Child	Child	2H	Thumb vs Rest	lh	Intact|Dominant	27	0.48056127727119413	23	-42	-32	58	CTR-Children
sub-S022	2H_Child	Child	2H	Thumb vs Rest	lh	Intact|Dominant	26	0.010619517984406489	24	-42	-36	58	CTR-Children
sub-S022	2H_Child	Child	2H	Thumb vs Rest	lh	Intact|Dominant	25	-0.5927766128657692	25	-38	-36	60	CTR-Children
sub-S022	2H_Child	Child	2H	Thumb vs Rest	lh	Intact|Dominant	24	-0.9159543852470942	26	-38	-36	60	CTR-Children
sub-S022	2H_Child	Child	2H	Thumb vs Rest	lh	Intact|Dominant	23	-0.6866351126973235	27	-36	-36	62	CTR-Children
sub-S022	2H_Child	Child	2H	Thumb vs Rest	lh	Intact|Dominant	22	-0.04625531801205837	28	-34	-38	62	CTR-Children
sub-S022	2H_Child	Child	2H	Thumb vs Rest	lh	Intact|Dominant	21	0.5600852026446106	29	-30	-38	64	CTR-Children
sub-S022	2H_Child	Child	2H	Thumb vs Rest	lh	Intact|Dominant	20	0.8227086589156601	30	-28	-38	60	CTR-Children
sub-S022	2H_Child	Child	2H	Thumb vs Rest	lh	Intact|Dominant	19	0.8076066902177347	31	-28	-38	62	CTR-Children
sub-S022	2H_Child	Child	2H	Thumb vs Rest	lh	Intact|Dominant	18	0.7854106045206146	32	-26	-38	64	CTR-Children
sub-S022	2H_Child	Child	2H	Thumb vs Rest	lh	Intact|Dominant	17	0.8221271434386488	33	-24	-38	64	CTR-Children
sub-S022	2H_Child	Child	2H	Thumb vs Rest	lh	Intact|Dominant	16	0.8707430832922454	34	-22	-38	66	CTR-Children
sub-S022	2H_Child	Child	2H	Thumb vs Rest	lh	Intact|Dominant	15	0.8405934429238897	35	-22	-40	66	CTR-Children
sub-S022	2H_Child	Child	2H	Thumb vs Rest	lh	Intact|Dominant	14	0.6736900154998271	36	-20	-40	66	CTR-Children
sub-S022	2H_Child	Child	2H	Thumb vs Rest	lh	Intact|Dominant	13	0.4861357857736711	37	-18	-40	66	CTR-Children
sub-S022	2H_Child	Child	2H	Thumb vs Rest	lh	Intact|Dominant	12	0.3138248773162727	38	-18	-40	68	CTR-Children
sub-S022	2H_Child	Child	2H	Thumb vs Rest	lh	Intact|Dominant	11	0.241040083368725	39	-18	-40	72	CTR-Children
sub-S022	2H_Child	Child	2H	Thumb vs Rest	lh	Intact|Dominant	10	0.27678729034764227	40	-18	-42	72	CTR-Children
sub-S022	2H_Child	Child	2H	Thumb vs Rest	lh	Intact|Dominant	9	0.362054331850848	41	-16	-44	74	CTR-Children
sub-S022	2H_Child	Child	2H	Thumb vs Rest	lh	Intact|Dominant	8	0.5354618964480407	42	-14	-46	74	CTR-Children
sub-S022	2H_Child	Child	2H	Thumb vs Rest	lh	Intact|Dominant	7	0.6354111730351962	43	-12	-46	72	CTR-Children
sub-S022	2H_Child	Child	2H	Thumb vs Rest	lh	Intact|Dominant	6	0.5200140986850954	44	-10	-48	72	CTR-Children
sub-S022	2H_Child	Child	2H	Thumb vs Rest	lh	Intact|Dominant	5	0.3806631923887393	45	-10	-46	68	CTR-Children
sub-S022	2H_Child	Child	2H	Thumb vs Rest	lh	Intact|Dominant	4	0.5518655257186028	46	-10	-46	66	CTR-Children
sub-S022	2H_Child	Child	2H	Thumb vs Rest	lh	Intact|Dominant	3	0.8050247976521683	47	-10	-44	64	CTR-Children
sub-S022	2H_Child	Child	2H	Thumb vs Rest	lh	Intact|Dominant	2	1.1645630457475094	48	-12	-44	62	CTR-Children
sub-S022	2H_Child	Child	2H	Thumb vs Rest	lh	Intact|Dominant	1	1.6311916862963416	49	-14	-44	60	CTR-Children
sub-S023	2H_Child	Child	2H	Thumb vs Rest	lh	Intact|Dominant	49	-0.6202892243405385	1	-66	-8	16	CTR-Children
sub-S023	2H_Child	Child	2H	Thumb vs Rest	lh	Intact|Dominant	48	-0.057619379004982076	2	-66	-10	20	CTR-Children
sub-S023	2H_Child	Child	2H	Thumb vs Rest	lh	Intact|Dominant	47	0.44957922231377634	3	-66	-10	24	CTR-Children
sub-S023	2H_Child	Child	2H	Thumb vs Rest	lh	Intact|Dominant	46	0.9072368918643323	4	-64	-10	28	CTR-Children
sub-S023	2H_Child	Child	2H	Thumb vs Rest	lh	Intact|Dominant	45	1.2764938368153174	5	-62	-10	32	CTR-Children
sub-S023	2H_Child	Child	2H	Thumb vs Rest	lh	Intact|Dominant	44	1.6780809570654627	6	-62	-12	34	CTR-Children
sub-S023	2H_Child	Child	2H	Thumb vs Rest	lh	Intact|Dominant	43	2.1256537506547346	7	-60	-14	36	CTR-Children
sub-S023	2H_Child	Child	2H	Thumb vs Rest	lh	Intact|Dominant	42	2.608425834987205	8	-58	-16	36	CTR-Children
sub-S023	2H_Child	Child	2H	Thumb vs Rest	lh	Intact|Dominant	41	3.1853672708451306	9	-56	-18	38	CTR-Children
sub-S023	2H_Child	Child	2H	Thumb vs Rest	lh	Intact|Dominant	40	3.5917889698128675	10	-54	-20	40	CTR-Children
sub-S023	2H_Child	Child	2H	Thumb vs Rest	lh	Intact|Dominant	39	3.6647558258063735	11	-56	-20	42	CTR-Children
sub-S023	2H_Child	Child	2H	Thumb vs Rest	lh	Intact|Dominant	38	3.783289704624852	12	-54	-20	44	CTR-Children
sub-S023	2H_Child	Child	2H	Thumb vs Rest	lh	Intact|Dominant	37	4.102838958379262	13	-54	-20	46	CTR-Children
sub-S023	2H_Child	Child	2H	Thumb vs Rest	lh	Intact|Dominant	36	4.562095219672468	14	-52	-22	48	CTR-Children
sub-S023	2H_Child	Child	2H	Thumb vs Rest	lh	Intact|Dominant	35	5.0178727821155835	15	-50	-22	48	CTR-Children
sub-S023	2H_Child	Child	2H	Thumb vs Rest	lh	Intact|Dominant	34	5.09899185784797	16	-50	-24	50	CTR-Children
sub-S023	2H_Child	Child	2H	Thumb vs Rest	lh	Intact|Dominant	33	4.684524123824213	17	-48	-24	50	CTR-Children
sub-S023	2H_Child	Child	2H	Thumb vs Rest	lh	Intact|Dominant	32	3.956725198270779	18	-46	-26	50	CTR-Children
sub-S023	2H_Child	Child	2H	Thumb vs Rest	lh	Intact|Dominant	31	3.318437200092828	19	-46	-28	52	CTR-Children
sub-S023	2H_Child	Child	2H	Thumb vs Rest	lh	Intact|Dominant	30	3.0295071223701537	20	-46	-28	54	CTR-Children
sub-S023	2H_Child	Child	2H	Thumb vs Rest	lh	Intact|Dominant	29	2.875972236796863	21	-44	-30	56	CTR-Children
sub-S023	2H_Child	Child	2H	Thumb vs Rest	lh	Intact|Dominant	28	2.662144365093861	22	-44	-32	56	CTR-Children
sub-S023	2H_Child	Child	2H	Thumb vs Rest	lh	Intact|Dominant	27	2.5698989982632994	23	-42	-32	58	CTR-Children
sub-S023	2H_Child	Child	2H	Thumb vs Rest	lh	Intact|Dominant	26	2.6055643996114384	24	-42	-36	58	CTR-Children
sub-S023	2H_Child	Child	2H	Thumb vs Rest	lh	Intact|Dominant	25	2.4310633171573306	25	-38	-36	60	CTR-Children
sub-S023	2H_Child	Child	2H	Thumb vs Rest	lh	Intact|Dominant	24	1.8242704661265248	26	-38	-36	60	CTR-Children
sub-S023	2H_Child	Child	2H	Thumb vs Rest	lh	Intact|Dominant	23	0.9291736402938262	27	-36	-36	62	CTR-Children
sub-S023	2H_Child	Child	2H	Thumb vs Rest	lh	Intact|Dominant	22	0.19613591076507153	28	-34	-38	62	CTR-Children
sub-S023	2H_Child	Child	2H	Thumb vs Rest	lh	Intact|Dominant	21	-0.13968749864869015	29	-30	-38	64	CTR-Children
sub-S023	2H_Child	Child	2H	Thumb vs Rest	lh	Intact|Dominant	20	-0.289345311684747	30	-28	-38	60	CTR-Children
sub-S023	2H_Child	Child	2H	Thumb vs Rest	lh	Intact|Dominant	19	-0.508705572515055	31	-28	-38	62	CTR-Children
sub-S023	2H_Child	Child	2H	Thumb vs Rest	lh	Intact|Dominant	18	-0.9285731161464659	32	-26	-38	64	CTR-Children
sub-S023	2H_Child	Child	2H	Thumb vs Rest	lh	Intact|Dominant	17	-1.3622605269792913	33	-24	-38	64	CTR-Children
sub-S023	2H_Child	Child	2H	Thumb vs Rest	lh	Intact|Dominant	16	-1.6058537696630064	34	-22	-38	66	CTR-Children
sub-S023	2H_Child	Child	2H	Thumb vs Rest	lh	Intact|Dominant	15	-1.6528450216147408	35	-22	-40	66	CTR-Children
sub-S023	2H_Child	Child	2H	Thumb vs Rest	lh	Intact|Dominant	14	-1.5586219252581461	36	-20	-40	66	CTR-Children
sub-S023	2H_Child	Child	2H	Thumb vs Rest	lh	Intact|Dominant	13	-1.4960378334925442	37	-18	-40	66	CTR-Children
sub-S023	2H_Child	Child	2H	Thumb vs Rest	lh	Intact|Dominant	12	-1.4060247794937437	38	-18	-40	68	CTR-Children
sub-S023	2H_Child	Child	2H	Thumb vs Rest	lh	Intact|Dominant	11	-1.2697003128612674	39	-18	-40	72	CTR-Children
sub-S023	2H_Child	Child	2H	Thumb vs Rest	lh	Intact|Dominant	10	-1.20749373932318	40	-18	-42	72	CTR-Children
sub-S023	2H_Child	Child	2H	Thumb vs Rest	lh	Intact|Dominant	9	-1.212960813180767	41	-16	-44	74	CTR-Children
sub-S023	2H_Child	Child	2H	Thumb vs Rest	lh	Intact|Dominant	8	-1.2283690774912512	42	-14	-46	74	CTR-Children
sub-S023	2H_Child	Child	2H	Thumb vs Rest	lh	Intact|Dominant	7	-1.1628055532293275	43	-12	-46	72	CTR-Children
sub-S023	2H_Child	Child	2H	Thumb vs Rest	lh	Intact|Dominant	6	-1.0288484094149921	44	-10	-48	72	CTR-Children
sub-S023	2H_Child	Child	2H	Thumb vs Rest	lh	Intact|Dominant	5	-0.9629224305765913	45	-10	-46	68	CTR-Children
sub-S023	2H_Child	Child	2H	Thumb vs Rest	lh	Intact|Dominant	4	-1.0502323649327165	46	-10	-46	66	CTR-Children
sub-S023	2H_Child	Child	2H	Thumb vs Rest	lh	Intact|Dominant	3	-1.1042425908147047	47	-10	-44	64	CTR-Children
sub-S023	2H_Child	Child	2H	Thumb vs Rest	lh	Intact|Dominant	2	-1.1521724116490535	48	-12	-44	62	CTR-Children
sub-S023	2H_Child	Child	2H	Thumb vs Rest	lh	Intact|Dominant	1	-1.1903719914003896	49	-14	-44	60	CTR-Children
sub-S016	2H_Child	Child	2H	Thumb vs Rest	lh	Intact|Dominant	49	0.050591278481140284	1	-66	-8	16	CTR-Children
sub-S016	2H_Child	Child	2H	Thumb vs Rest	lh	Intact|Dominant	48	0.008440943158010476	2	-66	-10	20	CTR-Children
sub-S016	2H_Child	Child	2H	Thumb vs Rest	lh	Intact|Dominant	47	0.07612936448419548	3	-66	-10	24	CTR-Children
sub-S016	2H_Child	Child	2H	Thumb vs Rest	lh	Intact|Dominant	46	0.26037318477209775	4	-64	-10	28	CTR-Children
sub-S016	2H_Child	Child	2H	Thumb vs Rest	lh	Intact|Dominant	45	0.5725846357339761	5	-62	-10	32	CTR-Children
sub-S016	2H_Child	Child	2H	Thumb vs Rest	lh	Intact|Dominant	44	0.9379186422380132	6	-62	-12	34	CTR-Children
sub-S016	2H_Child	Child	2H	Thumb vs Rest	lh	Intact|Dominant	43	1.2337843750430677	7	-60	-14	36	CTR-Children
sub-S016	2H_Child	Child	2H	Thumb vs Rest	lh	Intact|Dominant	42	1.0812640866891712	8	-58	-16	36	CTR-Children
sub-S016	2H_Child	Child	2H	Thumb vs Rest	lh	Intact|Dominant	41	0.5983957830964224	9	-56	-18	38	CTR-Children
sub-S016	2H_Child	Child	2H	Thumb vs Rest	lh	Intact|Dominant	40	0.328412044006124	10	-54	-20	40	CTR-Children
sub-S016	2H_Child	Child	2H	Thumb vs Rest	lh	Intact|Dominant	39	0.4487106560303737	11	-56	-20	42	CTR-Children
sub-S016	2H_Child	Child	2H	Thumb vs Rest	lh	Intact|Dominant	38	0.8943909367778597	12	-54	-20	44	CTR-Children
sub-S016	2H_Child	Child	2H	Thumb vs Rest	lh	Intact|Dominant	37	1.3104911474988834	13	-54	-20	46	CTR-Children
sub-S016	2H_Child	Child	2H	Thumb vs Rest	lh	Intact|Dominant	36	1.382147413629493	14	-52	-22	48	CTR-Children
sub-S016	2H_Child	Child	2H	Thumb vs Rest	lh	Intact|Dominant	35	1.0835408766250443	15	-50	-22	48	CTR-Children
sub-S016	2H_Child	Child	2H	Thumb vs Rest	lh	Intact|Dominant	34	0.6203419579901172	16	-50	-24	50	CTR-Children
sub-S016	2H_Child	Child	2H	Thumb vs Rest	lh	Intact|Dominant	33	0.21882146299501726	17	-48	-24	50	CTR-Children
sub-S016	2H_Child	Child	2H	Thumb vs Rest	lh	Intact|Dominant	32	-0.1404160030768779	18	-46	-26	50	CTR-Children
sub-S016	2H_Child	Child	2H	Thumb vs Rest	lh	Intact|Dominant	31	-0.5194690060551039	19	-46	-28	52	CTR-Children
sub-S016	2H_Child	Child	2H	Thumb vs Rest	lh	Intact|Dominant	30	-0.9066653075182812	20	-46	-28	54	CTR-Children
sub-S016	2H_Child	Child	2H	Thumb vs Rest	lh	Intact|Dominant	29	-1.1120457019131358	21	-44	-30	56	CTR-Children
sub-S016	2H_Child	Child	2H	Thumb vs Rest	lh	Intact|Dominant	28	-1.0366826623495795	22	-44	-32	56	CTR-Children
sub-S016	2H_Child	Child	2H	Thumb vs Rest	lh	Intact|Dominant	27	-0.8167577432216415	23	-42	-32	58	CTR-Children
sub-S016	2H_Child	Child	2H	Thumb vs Rest	lh	Intact|Dominant	26	-0.48415818209301487	24	-42	-36	58	CTR-Children
sub-S016	2H_Child	Child	2H	Thumb vs Rest	lh	Intact|Dominant	25	-0.03900103575961579	25	-38	-36	60	CTR-Children
sub-S016	2H_Child	Child	2H	Thumb vs Rest	lh	Intact|Dominant	24	0.3106977906823194	26	-38	-36	60	CTR-Children
sub-S016	2H_Child	Child	2H	Thumb vs Rest	lh	Intact|Dominant	23	0.46140714750343226	27	-36	-36	62	CTR-Children
sub-S016	2H_Child	Child	2H	Thumb vs Rest	lh	Intact|Dominant	22	0.4748716131119046	28	-34	-38	62	CTR-Children
sub-S016	2H_Child	Child	2H	Thumb vs Rest	lh	Intact|Dominant	21	0.4708085324287136	29	-30	-38	64	CTR-Children
sub-S016	2H_Child	Child	2H	Thumb vs Rest	lh	Intact|Dominant	20	0.45432343230328487	30	-28	-38	60	CTR-Children
sub-S016	2H_Child	Child	2H	Thumb vs Rest	lh	Intact|Dominant	19	0.3416029672047385	31	-28	-38	62	CTR-Children
sub-S016	2H_Child	Child	2H	Thumb vs Rest	lh	Intact|Dominant	18	0.07889459385313356	32	-26	-38	64	CTR-Children
sub-S016	2H_Child	Child	2H	Thumb vs Rest	lh	Intact|Dominant	17	-0.1425033083898034	33	-24	-38	64	CTR-Children
sub-S016	2H_Child	Child	2H	Thumb vs Rest	lh	Intact|Dominant	16	-0.2983452735972254	34	-22	-38	66	CTR-Children
sub-S016	2H_Child	Child	2H	Thumb vs Rest	lh	Intact|Dominant	15	-0.4640723949098454	35	-22	-40	66	CTR-Children
sub-S016	2H_Child	Child	2H	Thumb vs Rest	lh	Intact|Dominant	14	-0.6903275485855715	36	-20	-40	66	CTR-Children
sub-S016	2H_Child	Child	2H	Thumb vs Rest	lh	Intact|Dominant	13	-1.028913950953023	37	-18	-40	66	CTR-Children
sub-S016	2H_Child	Child	2H	Thumb vs Rest	lh	Intact|Dominant	12	-1.2908872642779528	38	-18	-40	68	CTR-Children
sub-S016	2H_Child	Child	2H	Thumb vs Rest	lh	Intact|Dominant	11	-1.2717275722907608	39	-18	-40	72	CTR-Children
sub-S016	2H_Child	Child	2H	Thumb vs Rest	lh	Intact|Dominant	10	-0.9418762537339481	40	-18	-42	72	CTR-Children
sub-S016	2H_Child	Child	2H	Thumb vs Rest	lh	Intact|Dominant	9	-0.5161616206115958	41	-16	-44	74	CTR-Children
sub-S016	2H_Child	Child	2H	Thumb vs Rest	lh	Intact|Dominant	8	-0.31666453029191594	42	-14	-46	74	CTR-Children
sub-S016	2H_Child	Child	2H	Thumb vs Rest	lh	Intact|Dominant	7	-0.3569105727920766	43	-12	-46	72	CTR-Children
sub-S016	2H_Child	Child	2H	Thumb vs Rest	lh	Intact|Dominant	6	-0.4988065737388049	44	-10	-48	72	CTR-Children
sub-S016	2H_Child	Child	2H	Thumb vs Rest	lh	Intact|Dominant	5	-0.5816841012912788	45	-10	-46	68	CTR-Children
sub-S016	2H_Child	Child	2H	Thumb vs Rest	lh	Intact|Dominant	4	-0.5695335415854189	46	-10	-46	66	CTR-Children
sub-S016	2H_Child	Child	2H	Thumb vs Rest	lh	Intact|Dominant	3	-0.5409571914185947	47	-10	-44	64	CTR-Children
sub-S016	2H_Child	Child	2H	Thumb vs Rest	lh	Intact|Dominant	2	-0.492765859987803	48	-12	-44	62	CTR-Children
sub-S016	2H_Child	Child	2H	Thumb vs Rest	lh	Intact|Dominant	1	-0.4233840139112835	49	-14	-44	60	CTR-Children
sub-S017	1H_Child	Child	1H	Thumb vs Rest	lh	Intact|Dominant	49	1.385562465602859	1	-66	-8	16	CLD-Children
sub-S017	1H_Child	Child	1H	Thumb vs Rest	lh	Intact|Dominant	48	1.1366739273237814	2	-66	-10	20	CLD-Children
sub-S017	1H_Child	Child	1H	Thumb vs Rest	lh	Intact|Dominant	47	0.9397115633902574	3	-66	-10	24	CLD-Children
sub-S017	1H_Child	Child	1H	Thumb vs Rest	lh	Intact|Dominant	46	0.7939882423577767	4	-64	-10	28	CLD-Children
sub-S017	1H_Child	Child	1H	Thumb vs Rest	lh	Intact|Dominant	45	0.6804844602987103	5	-62	-10	32	CLD-Children
sub-S017	1H_Child	Child	1H	Thumb vs Rest	lh	Intact|Dominant	44	0.697069367494677	6	-62	-12	34	CLD-Children
sub-S017	1H_Child	Child	1H	Thumb vs Rest	lh	Intact|Dominant	43	0.9183083594060324	7	-60	-14	36	CLD-Children
sub-S017	1H_Child	Child	1H	Thumb vs Rest	lh	Intact|Dominant	42	1.3515306454247413	8	-58	-16	36	CLD-Children
sub-S017	1H_Child	Child	1H	Thumb vs Rest	lh	Intact|Dominant	41	1.7859628003519827	9	-56	-18	38	CLD-Children
sub-S017	1H_Child	Child	1H	Thumb vs Rest	lh	Intact|Dominant	40	1.870387743516002	10	-54	-20	40	CLD-Children
sub-S017	1H_Child	Child	1H	Thumb vs Rest	lh	Intact|Dominant	39	1.6156034506366614	11	-56	-20	42	CLD-Children
sub-S017	1H_Child	Child	1H	Thumb vs Rest	lh	Intact|Dominant	38	1.3144753525304407	12	-54	-20	44	CLD-Children
sub-S017	1H_Child	Child	1H	Thumb vs Rest	lh	Intact|Dominant	37	1.0714052406344488	13	-54	-20	46	CLD-Children
sub-S017	1H_Child	Child	1H	Thumb vs Rest	lh	Intact|Dominant	36	0.8340928254227097	14	-52	-22	48	CLD-Children
sub-S017	1H_Child	Child	1H	Thumb vs Rest	lh	Intact|Dominant	35	0.5707900619420399	15	-50	-22	48	CLD-Children
sub-S017	1H_Child	Child	1H	Thumb vs Rest	lh	Intact|Dominant	34	0.38116302255479334	16	-50	-24	50	CLD-Children
sub-S017	1H_Child	Child	1H	Thumb vs Rest	lh	Intact|Dominant	33	0.322539544936953	17	-48	-24	50	CLD-Children
sub-S017	1H_Child	Child	1H	Thumb vs Rest	lh	Intact|Dominant	32	0.22269351739079535	18	-46	-26	50	CLD-Children
sub-S017	1H_Child	Child	1H	Thumb vs Rest	lh	Intact|Dominant	31	-0.02182849713709683	19	-46	-28	52	CLD-Children
sub-S017	1H_Child	Child	1H	Thumb vs Rest	lh	Intact|Dominant	30	-0.3358475418254651	20	-46	-28	54	CLD-Children
sub-S017	1H_Child	Child	1H	Thumb vs Rest	lh	Intact|Dominant	29	-0.5834193655370608	21	-44	-30	56	CLD-Children
sub-S017	1H_Child	Child	1H	Thumb vs Rest	lh	Intact|Dominant	28	-0.6461016575572719	22	-44	-32	56	CLD-Children
sub-S017	1H_Child	Child	1H	Thumb vs Rest	lh	Intact|Dominant	27	-0.5665949541876492	23	-42	-32	58	CLD-Children
sub-S017	1H_Child	Child	1H	Thumb vs Rest	lh	Intact|Dominant	26	-0.49855139077875804	24	-42	-36	58	CLD-Children
sub-S017	1H_Child	Child	1H	Thumb vs Rest	lh	Intact|Dominant	25	-0.5001308803446274	25	-38	-36	60	CLD-Children
sub-S017	1H_Child	Child	1H	Thumb vs Rest	lh	Intact|Dominant	24	-0.5913409487485446	26	-38	-36	60	CLD-Children
sub-S017	1H_Child	Child	1H	Thumb vs Rest	lh	Intact|Dominant	23	-0.7595191237361674	27	-36	-36	62	CLD-Children
sub-S017	1H_Child	Child	1H	Thumb vs Rest	lh	Intact|Dominant	22	-0.8259888074021103	28	-34	-38	62	CLD-Children
sub-S017	1H_Child	Child	1H	Thumb vs Rest	lh	Intact|Dominant	21	-0.7016783827757594	29	-30	-38	64	CLD-Children
sub-S017	1H_Child	Child	1H	Thumb vs Rest	lh	Intact|Dominant	20	-0.4475743406389949	30	-28	-38	60	CLD-Children
sub-S017	1H_Child	Child	1H	Thumb vs Rest	lh	Intact|Dominant	19	-0.19800948142651653	31	-28	-38	62	CLD-Children
sub-S017	1H_Child	Child	1H	Thumb vs Rest	lh	Intact|Dominant	18	-0.13171320031296121	32	-26	-38	64	CLD-Children
sub-S017	1H_Child	Child	1H	Thumb vs Rest	lh	Intact|Dominant	17	-0.26206556354897703	33	-24	-38	64	CLD-Children
sub-S017	1H_Child	Child	1H	Thumb vs Rest	lh	Intact|Dominant	16	-0.45504738165644154	34	-22	-38	66	CLD-Children
sub-S017	1H_Child	Child	1H	Thumb vs Rest	lh	Intact|Dominant	15	-0.5851474671490711	35	-22	-40	66	CLD-Children
sub-S017	1H_Child	Child	1H	Thumb vs Rest	lh	Intact|Dominant	14	-0.5986772834020517	36	-20	-40	66	CLD-Children
sub-S017	1H_Child	Child	1H	Thumb vs Rest	lh	Intact|Dominant	13	-0.5402806745259119	37	-18	-40	66	CLD-Children
sub-S017	1H_Child	Child	1H	Thumb vs Rest	lh	Intact|Dominant	12	-0.509579932127519	38	-18	-40	68	CLD-Children
sub-S017	1H_Child	Child	1H	Thumb vs Rest	lh	Intact|Dominant	11	-0.45209486272127497	39	-18	-40	72	CLD-Children
sub-S017	1H_Child	Child	1H	Thumb vs Rest	lh	Intact|Dominant	10	-0.23586626984053116	40	-18	-42	72	CLD-Children
sub-S017	1H_Child	Child	1H	Thumb vs Rest	lh	Intact|Dominant	9	0.07305762749125133	41	-16	-44	74	CLD-Children
sub-S017	1H_Child	Child	1H	Thumb vs Rest	lh	Intact|Dominant	8	0.35070787329611136	42	-14	-46	74	CLD-Children
sub-S017	1H_Child	Child	1H	Thumb vs Rest	lh	Intact|Dominant	7	0.4184597849997315	43	-12	-46	72	CLD-Children
sub-S017	1H_Child	Child	1H	Thumb vs Rest	lh	Intact|Dominant	6	0.210517803430462	44	-10	-48	72	CLD-Children
sub-S017	1H_Child	Child	1H	Thumb vs Rest	lh	Intact|Dominant	5	-0.12677427128110275	45	-10	-46	68	CLD-Children
sub-S017	1H_Child	Child	1H	Thumb vs Rest	lh	Intact|Dominant	4	-0.3891568041873047	46	-10	-46	66	CLD-Children
sub-S017	1H_Child	Child	1H	Thumb vs Rest	lh	Intact|Dominant	3	-0.49299933056208955	47	-10	-44	64	CLD-Children
sub-S017	1H_Child	Child	1H	Thumb vs Rest	lh	Intact|Dominant	2	-0.46799332878809935	48	-12	-44	62	CLD-Children
sub-S017	1H_Child	Child	1H	Thumb vs Rest	lh	Intact|Dominant	1	-0.30615599525094306	49	-14	-44	60	CLD-Children
sub-S025	1H_Child	Child	1H	Thumb vs Rest	lh	Intact|Dominant	49	0.5813713361851145	1	-66	-8	16	CLD-Children
sub-S025	1H_Child	Child	1H	Thumb vs Rest	lh	Intact|Dominant	48	0.8590329339052413	2	-66	-10	20	CLD-Children
sub-S025	1H_Child	Child	1H	Thumb vs Rest	lh	Intact|Dominant	47	1.115246051999768	3	-66	-10	24	CLD-Children
sub-S025	1H_Child	Child	1H	Thumb vs Rest	lh	Intact|Dominant	46	1.3323127657073672	4	-64	-10	28	CLD-Children
sub-S025	1H_Child	Child	1H	Thumb vs Rest	lh	Intact|Dominant	45	1.5379222738059206	5	-62	-10	32	CLD-Children
sub-S025	1H_Child	Child	1H	Thumb vs Rest	lh	Intact|Dominant	44	1.708462924871532	6	-62	-12	34	CLD-Children
sub-S025	1H_Child	Child	1H	Thumb vs Rest	lh	Intact|Dominant	43	1.3912810307360863	7	-60	-14	36	CLD-Children
sub-S025	1H_Child	Child	1H	Thumb vs Rest	lh	Intact|Dominant	42	0.7970011752235221	8	-58	-16	36	CLD-Children
sub-S025	1H_Child	Child	1H	Thumb vs Rest	lh	Intact|Dominant	41	0.3767311715590955	9	-56	-18	38	CLD-Children
sub-S025	1H_Child	Child	1H	Thumb vs Rest	lh	Intact|Dominant	40	0.25620387306554504	10	-54	-20	40	CLD-Children
sub-S025	1H_Child	Child	1H	Thumb vs Rest	lh	Intact|Dominant	39	0.6559921817791705	11	-56	-20	42	CLD-Children
sub-S025	1H_Child	Child	1H	Thumb vs Rest	lh	Intact|Dominant	38	1.5336631458543408	12	-54	-20	44	CLD-Children
sub-S025	1H_Child	Child	1H	Thumb vs Rest	lh	Intact|Dominant	37	2.8426898432248056	13	-54	-20	46	CLD-Children
sub-S025	1H_Child	Child	1H	Thumb vs Rest	lh	Intact|Dominant	36	4.315579507328829	14	-52	-22	48	CLD-Children
sub-S025	1H_Child	Child	1H	Thumb vs Rest	lh	Intact|Dominant	35	5.227826310995919	15	-50	-22	48	CLD-Children
sub-S025	1H_Child	Child	1H	Thumb vs Rest	lh	Intact|Dominant	34	5.212743691253094	16	-50	-24	50	CLD-Children
sub-S025	1H_Child	Child	1H	Thumb vs Rest	lh	Intact|Dominant	33	4.549501834187146	17	-48	-24	50	CLD-Children
sub-S025	1H_Child	Child	1H	Thumb vs Rest	lh	Intact|Dominant	32	4.253277602484257	18	-46	-26	50	CLD-Children
sub-S025	1H_Child	Child	1H	Thumb vs Rest	lh	Intact|Dominant	31	4.7437743984684175	19	-46	-28	52	CLD-Children
sub-S025	1H_Child	Child	1H	Thumb vs Rest	lh	Intact|Dominant	30	5.418123402470872	20	-46	-28	54	CLD-Children
sub-S025	1H_Child	Child	1H	Thumb vs Rest	lh	Intact|Dominant	29	5.399697777404919	21	-44	-30	56	CLD-Children
sub-S025	1H_Child	Child	1H	Thumb vs Rest	lh	Intact|Dominant	28	4.390831365718364	22	-44	-32	56	CLD-Children
sub-S025	1H_Child	Child	1H	Thumb vs Rest	lh	Intact|Dominant	27	3.279654332967168	23	-42	-32	58	CLD-Children
sub-S025	1H_Child	Child	1H	Thumb vs Rest	lh	Intact|Dominant	26	2.783921095499892	24	-42	-36	58	CLD-Children
sub-S025	1H_Child	Child	1H	Thumb vs Rest	lh	Intact|Dominant	25	2.7858136027248244	25	-38	-36	60	CLD-Children
sub-S025	1H_Child	Child	1H	Thumb vs Rest	lh	Intact|Dominant	24	2.890593502361337	26	-38	-36	60	CLD-Children
sub-S025	1H_Child	Child	1H	Thumb vs Rest	lh	Intact|Dominant	23	2.5957363932656743	27	-36	-36	62	CLD-Children
sub-S025	1H_Child	Child	1H	Thumb vs Rest	lh	Intact|Dominant	22	1.9048032091175622	28	-34	-38	62	CLD-Children
sub-S025	1H_Child	Child	1H	Thumb vs Rest	lh	Intact|Dominant	21	1.1031974063785568	29	-30	-38	64	CLD-Children
sub-S025	1H_Child	Child	1H	Thumb vs Rest	lh	Intact|Dominant	20	0.38391420489867595	30	-28	-38	60	CLD-Children
sub-S025	1H_Child	Child	1H	Thumb vs Rest	lh	Intact|Dominant	19	-0.09430953797755515	31	-28	-38	62	CLD-Children
sub-S025	1H_Child	Child	1H	Thumb vs Rest	lh	Intact|Dominant	18	-0.2921414491965045	32	-26	-38	64	CLD-Children
sub-S025	1H_Child	Child	1H	Thumb vs Rest	lh	Intact|Dominant	17	-0.322311547325246	33	-24	-38	64	CLD-Children
sub-S025	1H_Child	Child	1H	Thumb vs Rest	lh	Intact|Dominant	16	-0.13388658901821004	34	-22	-38	66	CLD-Children
sub-S025	1H_Child	Child	1H	Thumb vs Rest	lh	Intact|Dominant	15	0.30287663583140767	35	-22	-40	66	CLD-Children
sub-S025	1H_Child	Child	1H	Thumb vs Rest	lh	Intact|Dominant	14	0.8412868307413811	36	-20	-40	66	CLD-Children
sub-S025	1H_Child	Child	1H	Thumb vs Rest	lh	Intact|Dominant	13	1.2007852279103277	37	-18	-40	66	CLD-Children
sub-S025	1H_Child	Child	1H	Thumb vs Rest	lh	Intact|Dominant	12	1.1528400951299487	38	-18	-40	68	CLD-Children
sub-S025	1H_Child	Child	1H	Thumb vs Rest	lh	Intact|Dominant	11	1.0555094785373875	39	-18	-40	72	CLD-Children
sub-S025	1H_Child	Child	1H	Thumb vs Rest	lh	Intact|Dominant	10	1.1529068452752904	40	-18	-42	72	CLD-Children
sub-S025	1H_Child	Child	1H	Thumb vs Rest	lh	Intact|Dominant	9	1.2682794411339349	41	-16	-44	74	CLD-Children
sub-S025	1H_Child	Child	1H	Thumb vs Rest	lh	Intact|Dominant	8	1.1523756514895749	42	-14	-46	74	CLD-Children
sub-S025	1H_Child	Child	1H	Thumb vs Rest	lh	Intact|Dominant	7	0.8162869312928682	43	-12	-46	72	CLD-Children
sub-S025	1H_Child	Child	1H	Thumb vs Rest	lh	Intact|Dominant	6	0.7534055169065721	44	-10	-48	72	CLD-Children
sub-S025	1H_Child	Child	1H	Thumb vs Rest	lh	Intact|Dominant	5	1.1498386140480497	45	-10	-46	68	CLD-Children
sub-S025	1H_Child	Child	1H	Thumb vs Rest	lh	Intact|Dominant	4	1.7420630915263466	46	-10	-46	66	CLD-Children
sub-S025	1H_Child	Child	1H	Thumb vs Rest	lh	Intact|Dominant	3	2.2986872497045905	47	-10	-44	64	CLD-Children
sub-S025	1H_Child	Child	1H	Thumb vs Rest	lh	Intact|Dominant	2	2.8705390026931443	48	-12	-44	62	CLD-Children
sub-S025	1H_Child	Child	1H	Thumb vs Rest	lh	Intact|Dominant	1	3.4437678017356106	49	-14	-44	60	CLD-Children
sub-S028	2H_Child	Child	2H	Thumb vs Rest	lh	Intact|Dominant	49	-2.8251307251150624	1	-66	-8	16	CTR-Children
sub-S028	2H_Child	Child	2H	Thumb vs Rest	lh	Intact|Dominant	48	-2.5154638212459064	2	-66	-10	20	CTR-Children
sub-S028	2H_Child	Child	2H	Thumb vs Rest	lh	Intact|Dominant	47	-1.9104519610075226	3	-66	-10	24	CTR-Children
sub-S028	2H_Child	Child	2H	Thumb vs Rest	lh	Intact|Dominant	46	-1.025520865417639	4	-64	-10	28	CTR-Children
sub-S028	2H_Child	Child	2H	Thumb vs Rest	lh	Intact|Dominant	45	0.21422926547942744	5	-62	-10	32	CTR-Children
sub-S028	2H_Child	Child	2H	Thumb vs Rest	lh	Intact|Dominant	44	1.5197585552921553	6	-62	-12	34	CTR-Children
sub-S028	2H_Child	Child	2H	Thumb vs Rest	lh	Intact|Dominant	43	2.486127555698765	7	-60	-14	36	CTR-Children
sub-S028	2H_Child	Child	2H	Thumb vs Rest	lh	Intact|Dominant	42	2.605563112579611	8	-58	-16	36	CTR-Children
sub-S028	2H_Child	Child	2H	Thumb vs Rest	lh	Intact|Dominant	41	2.0595911790497423	9	-56	-18	38	CTR-Children
sub-S028	2H_Child	Child	2H	Thumb vs Rest	lh	Intact|Dominant	40	1.4915311886564462	10	-54	-20	40	CTR-Children
sub-S028	2H_Child	Child	2H	Thumb vs Rest	lh	Intact|Dominant	39	1.2397389069711053	11	-56	-20	42	CTR-Children
sub-S028	2H_Child	Child	2H	Thumb vs Rest	lh	Intact|Dominant	38	1.5716423646920363	12	-54	-20	44	CTR-Children
sub-S028	2H_Child	Child	2H	Thumb vs Rest	lh	Intact|Dominant	37	2.00688224202134	13	-54	-20	46	CTR-Children
sub-S028	2H_Child	Child	2H	Thumb vs Rest	lh	Intact|Dominant	36	2.299582122241499	14	-52	-22	48	CTR-Children
sub-S028	2H_Child	Child	2H	Thumb vs Rest	lh	Intact|Dominant	35	2.606493108045372	15	-50	-22	48	CTR-Children
sub-S028	2H_Child	Child	2H	Thumb vs Rest	lh	Intact|Dominant	34	2.849453028493638	16	-50	-24	50	CTR-Children
sub-S028	2H_Child	Child	2H	Thumb vs Rest	lh	Intact|Dominant	33	2.991084407817034	17	-48	-24	50	CTR-Children
sub-S028	2H_Child	Child	2H	Thumb vs Rest	lh	Intact|Dominant	32	3.040157952031909	18	-46	-26	50	CTR-Children
sub-S028	2H_Child	Child	2H	Thumb vs Rest	lh	Intact|Dominant	31	3.1959625590953453	19	-46	-28	52	CTR-Children
sub-S028	2H_Child	Child	2H	Thumb vs Rest	lh	Intact|Dominant	30	3.633676636202968	20	-46	-28	54	CTR-Children
sub-S028	2H_Child	Child	2H	Thumb vs Rest	lh	Intact|Dominant	29	4.25235052500023	21	-44	-30	56	CTR-Children
sub-S028	2H_Child	Child	2H	Thumb vs Rest	lh	Intact|Dominant	28	4.641337906872094	22	-44	-32	56	CTR-Children
sub-S028	2H_Child	Child	2H	Thumb vs Rest	lh	Intact|Dominant	27	4.383939966392677	23	-42	-32	58	CTR-Children
sub-S028	2H_Child	Child	2H	Thumb vs Rest	lh	Intact|Dominant	26	3.4112143220382345	24	-42	-36	58	CTR-Children
sub-S028	2H_Child	Child	2H	Thumb vs Rest	lh	Intact|Dominant	25	2.016283401524338	25	-38	-36	60	CTR-Children
sub-S028	2H_Child	Child	2H	Thumb vs Rest	lh	Intact|Dominant	24	0.9248490852172591	26	-38	-36	60	CTR-Children
sub-S028	2H_Child	Child	2H	Thumb vs Rest	lh	Intact|Dominant	23	0.5905336028564617	27	-36	-36	62	CTR-Children
sub-S028	2H_Child	Child	2H	Thumb vs Rest	lh	Intact|Dominant	22	0.6386069769705542	28	-34	-38	62	CTR-Children
sub-S028	2H_Child	Child	2H	Thumb vs Rest	lh	Intact|Dominant	21	0.665632728259752	29	-30	-38	64	CTR-Children
sub-S028	2H_Child	Child	2H	Thumb vs Rest	lh	Intact|Dominant	20	0.6151174042512588	30	-28	-38	60	CTR-Children
sub-S028	2H_Child	Child	2H	Thumb vs Rest	lh	Intact|Dominant	19	0.5179637714351677	31	-28	-38	62	CTR-Children
sub-S028	2H_Child	Child	2H	Thumb vs Rest	lh	Intact|Dominant	18	0.5323320192524479	32	-26	-38	64	CTR-Children
sub-S028	2H_Child	Child	2H	Thumb vs Rest	lh	Intact|Dominant	17	0.5819928408092085	33	-24	-38	64	CTR-Children
sub-S028	2H_Child	Child	2H	Thumb vs Rest	lh	Intact|Dominant	16	0.5558262050802069	34	-22	-38	66	CTR-Children
sub-S028	2H_Child	Child	2H	Thumb vs Rest	lh	Intact|Dominant	15	0.6000700484480401	35	-22	-40	66	CTR-Children
sub-S028	2H_Child	Child	2H	Thumb vs Rest	lh	Intact|Dominant	14	0.6537562294921675	36	-20	-40	66	CTR-Children
sub-S028	2H_Child	Child	2H	Thumb vs Rest	lh	Intact|Dominant	13	0.6250575099493251	37	-18	-40	66	CTR-Children
sub-S028	2H_Child	Child	2H	Thumb vs Rest	lh	Intact|Dominant	12	0.44466868152951167	38	-18	-40	68	CTR-Children
sub-S028	2H_Child	Child	2H	Thumb vs Rest	lh	Intact|Dominant	11	0.1917158053624696	39	-18	-40	72	CTR-Children
sub-S028	2H_Child	Child	2H	Thumb vs Rest	lh	Intact|Dominant	10	0.0975275721176748	40	-18	-42	72	CTR-Children
sub-S028	2H_Child	Child	2H	Thumb vs Rest	lh	Intact|Dominant	9	0.1792623449830221	41	-16	-44	74	CTR-Children
sub-S028	2H_Child	Child	2H	Thumb vs Rest	lh	Intact|Dominant	8	0.2552112594901195	42	-14	-46	74	CTR-Children
sub-S028	2H_Child	Child	2H	Thumb vs Rest	lh	Intact|Dominant	7	0.2545286292081309	43	-12	-46	72	CTR-Children
sub-S028	2H_Child	Child	2H	Thumb vs Rest	lh	Intact|Dominant	6	0.28536845421822077	44	-10	-48	72	CTR-Children
sub-S028	2H_Child	Child	2H	Thumb vs Rest	lh	Intact|Dominant	5	0.4714061205828961	45	-10	-46	68	CTR-Children
sub-S028	2H_Child	Child	2H	Thumb vs Rest	lh	Intact|Dominant	4	0.6448865891720705	46	-10	-46	66	CTR-Children
sub-S028	2H_Child	Child	2H	Thumb vs Rest	lh	Intact|Dominant	3	0.8539383380730388	47	-10	-44	64	CTR-Children
sub-S028	2H_Child	Child	2H	Thumb vs Rest	lh	Intact|Dominant	2	1.1062456430376177	48	-12	-44	62	CTR-Children
sub-S028	2H_Child	Child	2H	Thumb vs Rest	lh	Intact|Dominant	1	1.3946906494621651	49	-14	-44	60	CTR-Children
sub-S032	2H_Child	Child	2H	Thumb vs Rest	lh	Intact|Dominant	49	1.416806053912023	1	-66	-8	16	CTR-Children
sub-S032	2H_Child	Child	2H	Thumb vs Rest	lh	Intact|Dominant	48	2.0333450231531924	2	-66	-10	20	CTR-Children
sub-S032	2H_Child	Child	2H	Thumb vs Rest	lh	Intact|Dominant	47	2.515259058405012	3	-66	-10	24	CTR-Children
sub-S032	2H_Child	Child	2H	Thumb vs Rest	lh	Intact|Dominant	46	2.8524021232871375	4	-64	-10	28	CTR-Children
sub-S032	2H_Child	Child	2H	Thumb vs Rest	lh	Intact|Dominant	45	3.0527858545275315	5	-62	-10	32	CTR-Children
sub-S032	2H_Child	Child	2H	Thumb vs Rest	lh	Intact|Dominant	44	3.1030758171825785	6	-62	-12	34	CTR-Children
sub-S032	2H_Child	Child	2H	Thumb vs Rest	lh	Intact|Dominant	43	3.397626668330086	7	-60	-14	36	CTR-Children
sub-S032	2H_Child	Child	2H	Thumb vs Rest	lh	Intact|Dominant	42	3.9575142138926913	8	-58	-16	36	CTR-Children
sub-S032	2H_Child	Child	2H	Thumb vs Rest	lh	Intact|Dominant	41	4.709018128664143	9	-56	-18	38	CTR-Children
sub-S032	2H_Child	Child	2H	Thumb vs Rest	lh	Intact|Dominant	40	5.324760182283724	10	-54	-20	40	CTR-Children
sub-S032	2H_Child	Child	2H	Thumb vs Rest	lh	Intact|Dominant	39	5.731934096132383	11	-56	-20	42	CTR-Children
sub-S032	2H_Child	Child	2H	Thumb vs Rest	lh	Intact|Dominant	38	5.829126491938921	12	-54	-20	44	CTR-Children
sub-S032	2H_Child	Child	2H	Thumb vs Rest	lh	Intact|Dominant	37	5.108252016946169	13	-54	-20	46	CTR-Children
sub-S032	2H_Child	Child	2H	Thumb vs Rest	lh	Intact|Dominant	36	3.921239558354884	14	-52	-22	48	CTR-Children
sub-S032	2H_Child	Child	2H	Thumb vs Rest	lh	Intact|Dominant	35	2.9529301990855377	15	-50	-22	48	CTR-Children
sub-S032	2H_Child	Child	2H	Thumb vs Rest	lh	Intact|Dominant	34	2.6041890447197042	16	-50	-24	50	CTR-Children
sub-S032	2H_Child	Child	2H	Thumb vs Rest	lh	Intact|Dominant	33	2.789975540304021	17	-48	-24	50	CTR-Children
sub-S032	2H_Child	Child	2H	Thumb vs Rest	lh	Intact|Dominant	32	2.8106992573066885	18	-46	-26	50	CTR-Children
sub-S032	2H_Child	Child	2H	Thumb vs Rest	lh	Intact|Dominant	31	2.4618054859283296	19	-46	-28	52	CTR-Children
sub-S032	2H_Child	Child	2H	Thumb vs Rest	lh	Intact|Dominant	30	2.0060058818156423	20	-46	-28	54	CTR-Children
sub-S032	2H_Child	Child	2H	Thumb vs Rest	lh	Intact|Dominant	29	1.6598794688070215	21	-44	-30	56	CTR-Children
sub-S032	2H_Child	Child	2H	Thumb vs Rest	lh	Intact|Dominant	28	1.5204809487023159	22	-44	-32	56	CTR-Children
sub-S032	2H_Child	Child	2H	Thumb vs Rest	lh	Intact|Dominant	27	1.5891923963706585	23	-42	-32	58	CTR-Children
sub-S032	2H_Child	Child	2H	Thumb vs Rest	lh	Intact|Dominant	26	1.7287947827793544	24	-42	-36	58	CTR-Children
sub-S032	2H_Child	Child	2H	Thumb vs Rest	lh	Intact|Dominant	25	1.8400878727327672	25	-38	-36	60	CTR-Children
sub-S032	2H_Child	Child	2H	Thumb vs Rest	lh	Intact|Dominant	24	1.6396459475412493	26	-38	-36	60	CTR-Children
sub-S032	2H_Child	Child	2H	Thumb vs Rest	lh	Intact|Dominant	23	0.9606041148133109	27	-36	-36	62	CTR-Children
sub-S032	2H_Child	Child	2H	Thumb vs Rest	lh	Intact|Dominant	22	0.18748318369215972	28	-34	-38	62	CTR-Children
sub-S032	2H_Child	Child	2H	Thumb vs Rest	lh	Intact|Dominant	21	-0.36975789063270537	29	-30	-38	64	CTR-Children
sub-S032	2H_Child	Child	2H	Thumb vs Rest	lh	Intact|Dominant	20	-0.621859224675506	30	-28	-38	60	CTR-Children
sub-S032	2H_Child	Child	2H	Thumb vs Rest	lh	Intact|Dominant	19	-0.7201955816346808	31	-28	-38	62	CTR-Children
sub-S032	2H_Child	Child	2H	Thumb vs Rest	lh	Intact|Dominant	18	-0.845367586206182	32	-26	-38	64	CTR-Children
sub-S032	2H_Child	Child	2H	Thumb vs Rest	lh	Intact|Dominant	17	-0.8698934492536224	33	-24	-38	64	CTR-Children
sub-S032	2H_Child	Child	2H	Thumb vs Rest	lh	Intact|Dominant	16	-0.6846528289271666	34	-22	-38	66	CTR-Children
sub-S032	2H_Child	Child	2H	Thumb vs Rest	lh	Intact|Dominant	15	-0.3094100622477521	35	-22	-40	66	CTR-Children
sub-S032	2H_Child	Child	2H	Thumb vs Rest	lh	Intact|Dominant	14	-0.030682542373444865	36	-20	-40	66	CTR-Children
sub-S032	2H_Child	Child	2H	Thumb vs Rest	lh	Intact|Dominant	13	-0.026381721600658214	37	-18	-40	66	CTR-Children
sub-S032	2H_Child	Child	2H	Thumb vs Rest	lh	Intact|Dominant	12	-0.22709774877918645	38	-18	-40	68	CTR-Children
sub-S032	2H_Child	Child	2H	Thumb vs Rest	lh	Intact|Dominant	11	-0.4972780205174809	39	-18	-40	72	CTR-Children
sub-S032	2H_Child	Child	2H	Thumb vs Rest	lh	Intact|Dominant	10	-0.6187465372518655	40	-18	-42	72	CTR-Children
sub-S032	2H_Child	Child	2H	Thumb vs Rest	lh	Intact|Dominant	9	-0.682810479885432	41	-16	-44	74	CTR-Children
sub-S032	2H_Child	Child	2H	Thumb vs Rest	lh	Intact|Dominant	8	-0.7116041539928775	42	-14	-46	74	CTR-Children
sub-S032	2H_Child	Child	2H	Thumb vs Rest	lh	Intact|Dominant	7	-0.7353420964324526	43	-12	-46	72	CTR-Children
sub-S032	2H_Child	Child	2H	Thumb vs Rest	lh	Intact|Dominant	6	-0.8987276746112136	44	-10	-48	72	CTR-Children
sub-S032	2H_Child	Child	2H	Thumb vs Rest	lh	Intact|Dominant	5	-1.2270510688462548	45	-10	-46	68	CTR-Children
sub-S032	2H_Child	Child	2H	Thumb vs Rest	lh	Intact|Dominant	4	-1.4563083478557097	46	-10	-46	66	CTR-Children
sub-S032	2H_Child	Child	2H	Thumb vs Rest	lh	Intact|Dominant	3	-1.39223215860461	47	-10	-44	64	CTR-Children
sub-S032	2H_Child	Child	2H	Thumb vs Rest	lh	Intact|Dominant	2	-1.100444459517089	48	-12	-44	62	CTR-Children
sub-S032	2H_Child	Child	2H	Thumb vs Rest	lh	Intact|Dominant	1	-0.5591431938431148	49	-14	-44	60	CTR-Children
sub-S031	2H_Child	Child	2H	Thumb vs Rest	lh	Intact|Dominant	49	0.2191738929047798	1	-66	-8	16	CTR-Children
sub-S031	2H_Child	Child	2H	Thumb vs Rest	lh	Intact|Dominant	48	-0.32609815131018477	2	-66	-10	20	CTR-Children
sub-S031	2H_Child	Child	2H	Thumb vs Rest	lh	Intact|Dominant	47	-0.6554730299453251	3	-66	-10	24	CTR-Children
sub-S031	2H_Child	Child	2H	Thumb vs Rest	lh	Intact|Dominant	46	-0.7930564427191072	4	-64	-10	28	CTR-Children
sub-S031	2H_Child	Child	2H	Thumb vs Rest	lh	Intact|Dominant	45	-0.6882991018645874	5	-62	-10	32	CTR-Children
sub-S031	2H_Child	Child	2H	Thumb vs Rest	lh	Intact|Dominant	44	-0.3495422853098872	6	-62	-12	34	CTR-Children
sub-S031	2H_Child	Child	2H	Thumb vs Rest	lh	Intact|Dominant	43	-0.32551792319129547	7	-60	-14	36	CTR-Children
sub-S031	2H_Child	Child	2H	Thumb vs Rest	lh	Intact|Dominant	42	-0.7803372311435921	8	-58	-16	36	CTR-Children
sub-S031	2H_Child	Child	2H	Thumb vs Rest	lh	Intact|Dominant	41	-1.4784220878001433	9	-56	-18	38	CTR-Children
sub-S031	2H_Child	Child	2H	Thumb vs Rest	lh	Intact|Dominant	40	-2.033419281992713	10	-54	-20	40	CTR-Children
sub-S031	2H_Child	Child	2H	Thumb vs Rest	lh	Intact|Dominant	39	-1.6802322885055372	11	-56	-20	42	CTR-Children
sub-S031	2H_Child	Child	2H	Thumb vs Rest	lh	Intact|Dominant	38	-0.5487407529448161	12	-54	-20	44	CTR-Children
sub-S031	2H_Child	Child	2H	Thumb vs Rest	lh	Intact|Dominant	37	0.5614334017523206	13	-54	-20	46	CTR-Children
sub-S031	2H_Child	Child	2H	Thumb vs Rest	lh	Intact|Dominant	36	1.5483409200908427	14	-52	-22	48	CTR-Children
sub-S031	2H_Child	Child	2H	Thumb vs Rest	lh	Intact|Dominant	35	2.375749573134171	15	-50	-22	48	CTR-Children
sub-S031	2H_Child	Child	2H	Thumb vs Rest	lh	Intact|Dominant	34	2.9431111513745756	16	-50	-24	50	CTR-Children
sub-S031	2H_Child	Child	2H	Thumb vs Rest	lh	Intact|Dominant	33	3.0321622065516296	17	-48	-24	50	CTR-Children
sub-S031	2H_Child	Child	2H	Thumb vs Rest	lh	Intact|Dominant	32	2.5890536033777094	18	-46	-26	50	CTR-Children
sub-S031	2H_Child	Child	2H	Thumb vs Rest	lh	Intact|Dominant	31	2.1228733225112175	19	-46	-28	52	CTR-Children
sub-S031	2H_Child	Child	2H	Thumb vs Rest	lh	Intact|Dominant	30	1.8930125545082128	20	-46	-28	54	CTR-Children
sub-S031	2H_Child	Child	2H	Thumb vs Rest	lh	Intact|Dominant	29	1.6961695546757898	21	-44	-30	56	CTR-Children
sub-S031	2H_Child	Child	2H	Thumb vs Rest	lh	Intact|Dominant	28	1.4545063668248048	22	-44	-32	56	CTR-Children
sub-S031	2H_Child	Child	2H	Thumb vs Rest	lh	Intact|Dominant	27	1.24522360403483	23	-42	-32	58	CTR-Children
sub-S031	2H_Child	Child	2H	Thumb vs Rest	lh	Intact|Dominant	26	1.0447308946978577	24	-42	-36	58	CTR-Children
sub-S031	2H_Child	Child	2H	Thumb vs Rest	lh	Intact|Dominant	25	0.7586839250810862	25	-38	-36	60	CTR-Children
sub-S031	2H_Child	Child	2H	Thumb vs Rest	lh	Intact|Dominant	24	0.44948270458705863	26	-38	-36	60	CTR-Children
sub-S031	2H_Child	Child	2H	Thumb vs Rest	lh	Intact|Dominant	23	0.3287481530291094	27	-36	-36	62	CTR-Children
sub-S031	2H_Child	Child	2H	Thumb vs Rest	lh	Intact|Dominant	22	0.3245410393962762	28	-34	-38	62	CTR-Children
sub-S031	2H_Child	Child	2H	Thumb vs Rest	lh	Intact|Dominant	21	0.3075705579332506	29	-30	-38	64	CTR-Children
sub-S031	2H_Child	Child	2H	Thumb vs Rest	lh	Intact|Dominant	20	0.2434553325348356	30	-28	-38	60	CTR-Children
sub-S031	2H_Child	Child	2H	Thumb vs Rest	lh	Intact|Dominant	19	0.11935275660316061	31	-28	-38	62	CTR-Children
sub-S031	2H_Child	Child	2H	Thumb vs Rest	lh	Intact|Dominant	18	0.13596134631419476	32	-26	-38	64	CTR-Children
sub-S031	2H_Child	Child	2H	Thumb vs Rest	lh	Intact|Dominant	17	0.2213467611897008	33	-24	-38	64	CTR-Children
sub-S031	2H_Child	Child	2H	Thumb vs Rest	lh	Intact|Dominant	16	0.330792064584552	34	-22	-38	66	CTR-Children
sub-S031	2H_Child	Child	2H	Thumb vs Rest	lh	Intact|Dominant	15	0.4612878905306549	35	-22	-40	66	CTR-Children
sub-S031	2H_Child	Child	2H	Thumb vs Rest	lh	Intact|Dominant	14	0.4830933077128565	36	-20	-40	66	CTR-Children
sub-S031	2H_Child	Child	2H	Thumb vs Rest	lh	Intact|Dominant	13	0.41244639463311317	37	-18	-40	66	CTR-Children
sub-S031	2H_Child	Child	2H	Thumb vs Rest	lh	Intact|Dominant	12	0.28865419921441193	38	-18	-40	68	CTR-Children
sub-S031	2H_Child	Child	2H	Thumb vs Rest	lh	Intact|Dominant	11	0.22340161026070549	39	-18	-40	72	CTR-Children
sub-S031	2H_Child	Child	2H	Thumb vs Rest	lh	Intact|Dominant	10	0.12455976332243016	40	-18	-42	72	CTR-Children
sub-S031	2H_Child	Child	2H	Thumb vs Rest	lh	Intact|Dominant	9	-0.137842937362242	41	-16	-44	74	CTR-Children
sub-S031	2H_Child	Child	2H	Thumb vs Rest	lh	Intact|Dominant	8	-0.27896407144315677	42	-14	-46	74	CTR-Children
sub-S031	2H_Child	Child	2H	Thumb vs Rest	lh	Intact|Dominant	7	-0.0769808708589185	43	-12	-46	72	CTR-Children
sub-S031	2H_Child	Child	2H	Thumb vs Rest	lh	Intact|Dominant	6	0.3479418550194368	44	-10	-48	72	CTR-Children
sub-S031	2H_Child	Child	2H	Thumb vs Rest	lh	Intact|Dominant	5	0.5863586726057831	45	-10	-46	68	CTR-Children
sub-S031	2H_Child	Child	2H	Thumb vs Rest	lh	Intact|Dominant	4	0.32114379122462056	46	-10	-46	66	CTR-Children
sub-S031	2H_Child	Child	2H	Thumb vs Rest	lh	Intact|Dominant	3	0.10216221293043279	47	-10	-44	64	CTR-Children
sub-S031	2H_Child	Child	2H	Thumb vs Rest	lh	Intact|Dominant	2	-0.1442036541053594	48	-12	-44	62	CTR-Children
sub-S031	2H_Child	Child	2H	Thumb vs Rest	lh	Intact|Dominant	1	-0.40247807572483196	49	-14	-44	60	CTR-Children
sub-S506	1H_Adult	Adult	1H	Thumb vs Rest	lh	Intact|Dominant	49	-0.22542160613280315	1	-66	-8	16	CLD-Adults
sub-S506	1H_Adult	Adult	1H	Thumb vs Rest	lh	Intact|Dominant	48	-0.6684733539316157	2	-66	-10	20	CLD-Adults
sub-S506	1H_Adult	Adult	1H	Thumb vs Rest	lh	Intact|Dominant	47	-1.0467529164064107	3	-66	-10	24	CLD-Adults
sub-S506	1H_Adult	Adult	1H	Thumb vs Rest	lh	Intact|Dominant	46	-1.3513718962412626	4	-64	-10	28	CLD-Adults
sub-S506	1H_Adult	Adult	1H	Thumb vs Rest	lh	Intact|Dominant	45	-1.5694288045427456	5	-62	-10	32	CLD-Adults
sub-S506	1H_Adult	Adult	1H	Thumb vs Rest	lh	Intact|Dominant	44	-2.0547539781211777	6	-62	-12	34	CLD-Adults
sub-S506	1H_Adult	Adult	1H	Thumb vs Rest	lh	Intact|Dominant	43	-2.1500639201386074	7	-60	-14	36	CLD-Adults
sub-S506	1H_Adult	Adult	1H	Thumb vs Rest	lh	Intact|Dominant	42	-1.329922110961381	8	-58	-16	36	CLD-Adults
sub-S506	1H_Adult	Adult	1H	Thumb vs Rest	lh	Intact|Dominant	41	0.48104374055247845	9	-56	-18	38	CLD-Adults
sub-S506	1H_Adult	Adult	1H	Thumb vs Rest	lh	Intact|Dominant	40	2.9487222825297073	10	-54	-20	40	CLD-Adults
sub-S506	1H_Adult	Adult	1H	Thumb vs Rest	lh	Intact|Dominant	39	5.424046665634094	11	-56	-20	42	CLD-Adults
sub-S506	1H_Adult	Adult	1H	Thumb vs Rest	lh	Intact|Dominant	38	7.34056214696905	12	-54	-20	44	CLD-Adults
sub-S506	1H_Adult	Adult	1H	Thumb vs Rest	lh	Intact|Dominant	37	8.19273915641182	13	-54	-20	46	CLD-Adults
sub-S506	1H_Adult	Adult	1H	Thumb vs Rest	lh	Intact|Dominant	36	8.065164923382557	14	-52	-22	48	CLD-Adults
sub-S506	1H_Adult	Adult	1H	Thumb vs Rest	lh	Intact|Dominant	35	7.361872313009981	15	-50	-22	48	CLD-Adults
sub-S506	1H_Adult	Adult	1H	Thumb vs Rest	lh	Intact|Dominant	34	6.455566081693044	16	-50	-24	50	CLD-Adults
sub-S506	1H_Adult	Adult	1H	Thumb vs Rest	lh	Intact|Dominant	33	5.6441780824059835	17	-48	-24	50	CLD-Adults
sub-S506	1H_Adult	Adult	1H	Thumb vs Rest	lh	Intact|Dominant	32	4.623232375383299	18	-46	-26	50	CLD-Adults
sub-S506	1H_Adult	Adult	1H	Thumb vs Rest	lh	Intact|Dominant	31	2.977751609510414	19	-46	-28	52	CLD-Adults
sub-S506	1H_Adult	Adult	1H	Thumb vs Rest	lh	Intact|Dominant	30	0.9995520119003536	20	-46	-28	54	CLD-Adults
sub-S506	1H_Adult	Adult	1H	Thumb vs Rest	lh	Intact|Dominant	29	-0.9138725089255423	21	-44	-30	56	CLD-Adults
sub-S506	1H_Adult	Adult	1H	Thumb vs Rest	lh	Intact|Dominant	28	-2.1410083202164505	22	-44	-32	56	CLD-Adults
sub-S506	1H_Adult	Adult	1H	Thumb vs Rest	lh	Intact|Dominant	27	-2.4333879112965717	23	-42	-32	58	CLD-Adults
sub-S506	1H_Adult	Adult	1H	Thumb vs Rest	lh	Intact|Dominant	26	-2.1875518983762774	24	-42	-36	58	CLD-Adults
sub-S506	1H_Adult	Adult	1H	Thumb vs Rest	lh	Intact|Dominant	25	-1.7536072906797782	25	-38	-36	60	CLD-Adults
sub-S506	1H_Adult	Adult	1H	Thumb vs Rest	lh	Intact|Dominant	24	-1.175710587070997	26	-38	-36	60	CLD-Adults
sub-S506	1H_Adult	Adult	1H	Thumb vs Rest	lh	Intact|Dominant	23	-0.4625672166014018	27	-36	-36	62	CLD-Adults
sub-S506	1H_Adult	Adult	1H	Thumb vs Rest	lh	Intact|Dominant	22	0.10930876543078555	28	-34	-38	62	CLD-Adults
sub-S506	1H_Adult	Adult	1H	Thumb vs Rest	lh	Intact|Dominant	21	0.1434387196606195	29	-30	-38	64	CLD-Adults
sub-S506	1H_Adult	Adult	1H	Thumb vs Rest	lh	Intact|Dominant	20	-0.34569111975008204	30	-28	-38	60	CLD-Adults
sub-S506	1H_Adult	Adult	1H	Thumb vs Rest	lh	Intact|Dominant	19	-1.0373949639177862	31	-28	-38	62	CLD-Adults
sub-S506	1H_Adult	Adult	1H	Thumb vs Rest	lh	Intact|Dominant	18	-1.5462145698788718	32	-26	-38	64	CLD-Adults
sub-S506	1H_Adult	Adult	1H	Thumb vs Rest	lh	Intact|Dominant	17	-1.9610459758647532	33	-24	-38	64	CLD-Adults
sub-S506	1H_Adult	Adult	1H	Thumb vs Rest	lh	Intact|Dominant	16	-2.139002534804247	34	-22	-38	66	CLD-Adults
sub-S506	1H_Adult	Adult	1H	Thumb vs Rest	lh	Intact|Dominant	15	-1.8068034675754383	35	-22	-40	66	CLD-Adults
sub-S506	1H_Adult	Adult	1H	Thumb vs Rest	lh	Intact|Dominant	14	-1.2151118548521194	36	-20	-40	66	CLD-Adults
sub-S506	1H_Adult	Adult	1H	Thumb vs Rest	lh	Intact|Dominant	13	-0.700243423963054	37	-18	-40	66	CLD-Adults
sub-S506	1H_Adult	Adult	1H	Thumb vs Rest	lh	Intact|Dominant	12	-0.46883113819615185	38	-18	-40	68	CLD-Adults
sub-S506	1H_Adult	Adult	1H	Thumb vs Rest	lh	Intact|Dominant	11	-0.4304316115252396	39	-18	-40	72	CLD-Adults
sub-S506	1H_Adult	Adult	1H	Thumb vs Rest	lh	Intact|Dominant	10	-0.46103383554718824	40	-18	-42	72	CLD-Adults
sub-S506	1H_Adult	Adult	1H	Thumb vs Rest	lh	Intact|Dominant	9	-0.6133762837573339	41	-16	-44	74	CLD-Adults
sub-S506	1H_Adult	Adult	1H	Thumb vs Rest	lh	Intact|Dominant	8	-0.9539219845436907	42	-14	-46	74	CLD-Adults
sub-S506	1H_Adult	Adult	1H	Thumb vs Rest	lh	Intact|Dominant	7	-1.2108801487911778	43	-12	-46	72	CLD-Adults
sub-S506	1H_Adult	Adult	1H	Thumb vs Rest	lh	Intact|Dominant	6	-1.100005668783266	44	-10	-48	72	CLD-Adults
sub-S506	1H_Adult	Adult	1H	Thumb vs Rest	lh	Intact|Dominant	5	-1.0016622081945192	45	-10	-46	68	CLD-Adults
sub-S506	1H_Adult	Adult	1H	Thumb vs Rest	lh	Intact|Dominant	4	-1.0257657129822968	46	-10	-46	66	CLD-Adults
sub-S506	1H_Adult	Adult	1H	Thumb vs Rest	lh	Intact|Dominant	3	-0.8888448111377767	47	-10	-44	64	CLD-Adults
sub-S506	1H_Adult	Adult	1H	Thumb vs Rest	lh	Intact|Dominant	2	-0.6761723748792917	48	-12	-44	62	CLD-Adults
sub-S506	1H_Adult	Adult	1H	Thumb vs Rest	lh	Intact|Dominant	1	-0.3645442492872996	49	-14	-44	60	CLD-Adults
sub-S507	1H_Adult	Adult	1H	Thumb vs Rest	lh	Intact|Dominant	49	4.358333780687992	1	-66	-8	16	CLD-Adults
sub-S507	1H_Adult	Adult	1H	Thumb vs Rest	lh	Intact|Dominant	48	3.021679791007298	2	-66	-10	20	CLD-Adults
sub-S507	1H_Adult	Adult	1H	Thumb vs Rest	lh	Intact|Dominant	47	1.9343772620277178	3	-66	-10	24	CLD-Adults
sub-S507	1H_Adult	Adult	1H	Thumb vs Rest	lh	Intact|Dominant	46	1.0760238200792718	4	-64	-10	28	CLD-Adults
sub-S507	1H_Adult	Adult	1H	Thumb vs Rest	lh	Intact|Dominant	45	0.46265665239816234	5	-62	-10	32	CLD-Adults
sub-S507	1H_Adult	Adult	1H	Thumb vs Rest	lh	Intact|Dominant	44	0.292427419888709	6	-62	-12	34	CLD-Adults
sub-S507	1H_Adult	Adult	1H	Thumb vs Rest	lh	Intact|Dominant	43	0.3185545495709486	7	-60	-14	36	CLD-Adults
sub-S507	1H_Adult	Adult	1H	Thumb vs Rest	lh	Intact|Dominant	42	0.6386899912258802	8	-58	-16	36	CLD-Adults
sub-S507	1H_Adult	Adult	1H	Thumb vs Rest	lh	Intact|Dominant	41	0.8862463713439445	9	-56	-18	38	CLD-Adults
sub-S507	1H_Adult	Adult	1H	Thumb vs Rest	lh	Intact|Dominant	40	0.8167417699920838	10	-54	-20	40	CLD-Adults
sub-S507	1H_Adult	Adult	1H	Thumb vs Rest	lh	Intact|Dominant	39	0.9499168166482012	11	-56	-20	42	CLD-Adults
sub-S507	1H_Adult	Adult	1H	Thumb vs Rest	lh	Intact|Dominant	38	1.6511055542388662	12	-54	-20	44	CLD-Adults
sub-S507	1H_Adult	Adult	1H	Thumb vs Rest	lh	Intact|Dominant	37	2.854599076974389	13	-54	-20	46	CLD-Adults
sub-S507	1H_Adult	Adult	1H	Thumb vs Rest	lh	Intact|Dominant	36	4.012250524357702	14	-52	-22	48	CLD-Adults
sub-S507	1H_Adult	Adult	1H	Thumb vs Rest	lh	Intact|Dominant	35	4.501726380254444	15	-50	-22	48	CLD-Adults
sub-S507	1H_Adult	Adult	1H	Thumb vs Rest	lh	Intact|Dominant	34	4.35869387213231	16	-50	-24	50	CLD-Adults
sub-S507	1H_Adult	Adult	1H	Thumb vs Rest	lh	Intact|Dominant	33	4.001018825195113	17	-48	-24	50	CLD-Adults
sub-S507	1H_Adult	Adult	1H	Thumb vs Rest	lh	Intact|Dominant	32	3.725241970527681	18	-46	-26	50	CLD-Adults
sub-S507	1H_Adult	Adult	1H	Thumb vs Rest	lh	Intact|Dominant	31	3.532565585602891	19	-46	-28	52	CLD-Adults
sub-S507	1H_Adult	Adult	1H	Thumb vs Rest	lh	Intact|Dominant	30	3.36498714896768	20	-46	-28	54	CLD-Adults
sub-S507	1H_Adult	Adult	1H	Thumb vs Rest	lh	Intact|Dominant	29	2.982239250619604	21	-44	-30	56	CLD-Adults
sub-S507	1H_Adult	Adult	1H	Thumb vs Rest	lh	Intact|Dominant	28	2.4668999359332138	22	-44	-32	56	CLD-Adults
sub-S507	1H_Adult	Adult	1H	Thumb vs Rest	lh	Intact|Dominant	27	1.959803284717415	23	-42	-32	58	CLD-Adults
sub-S507	1H_Adult	Adult	1H	Thumb vs Rest	lh	Intact|Dominant	26	1.5209986436110343	24	-42	-36	58	CLD-Adults
sub-S507	1H_Adult	Adult	1H	Thumb vs Rest	lh	Intact|Dominant	25	1.2760939873427006	25	-38	-36	60	CLD-Adults
sub-S507	1H_Adult	Adult	1H	Thumb vs Rest	lh	Intact|Dominant	24	1.23889718924488	26	-38	-36	60	CLD-Adults
sub-S507	1H_Adult	Adult	1H	Thumb vs Rest	lh	Intact|Dominant	23	1.3050047297558676	27	-36	-36	62	CLD-Adults
sub-S507	1H_Adult	Adult	1H	Thumb vs Rest	lh	Intact|Dominant	22	1.6214730640768507	28	-34	-38	62	CLD-Adults
sub-S507	1H_Adult	Adult	1H	Thumb vs Rest	lh	Intact|Dominant	21	1.887548384676685	29	-30	-38	64	CLD-Adults
sub-S507	1H_Adult	Adult	1H	Thumb vs Rest	lh	Intact|Dominant	20	1.7744122227390653	30	-28	-38	60	CLD-Adults
sub-S507	1H_Adult	Adult	1H	Thumb vs Rest	lh	Intact|Dominant	19	1.3562639950649014	31	-28	-38	62	CLD-Adults
sub-S507	1H_Adult	Adult	1H	Thumb vs Rest	lh	Intact|Dominant	18	0.699874435705695	32	-26	-38	64	CLD-Adults
sub-S507	1H_Adult	Adult	1H	Thumb vs Rest	lh	Intact|Dominant	17	0.13025710999206985	33	-24	-38	64	CLD-Adults
sub-S507	1H_Adult	Adult	1H	Thumb vs Rest	lh	Intact|Dominant	16	-0.10129826370693437	34	-22	-38	66	CLD-Adults
sub-S507	1H_Adult	Adult	1H	Thumb vs Rest	lh	Intact|Dominant	15	-0.15108118160640227	35	-22	-40	66	CLD-Adults
sub-S507	1H_Adult	Adult	1H	Thumb vs Rest	lh	Intact|Dominant	14	-0.019304103793915936	36	-20	-40	66	CLD-Adults
sub-S507	1H_Adult	Adult	1H	Thumb vs Rest	lh	Intact|Dominant	13	0.13639806589219114	37	-18	-40	66	CLD-Adults
sub-S507	1H_Adult	Adult	1H	Thumb vs Rest	lh	Intact|Dominant	12	0.09103308830094978	38	-18	-40	68	CLD-Adults
sub-S507	1H_Adult	Adult	1H	Thumb vs Rest	lh	Intact|Dominant	11	-0.12766921008872242	39	-18	-40	72	CLD-Adults
sub-S507	1H_Adult	Adult	1H	Thumb vs Rest	lh	Intact|Dominant	10	-0.33686853469944794	40	-18	-42	72	CLD-Adults
sub-S507	1H_Adult	Adult	1H	Thumb vs Rest	lh	Intact|Dominant	9	-0.2989038145072047	41	-16	-44	74	CLD-Adults
sub-S507	1H_Adult	Adult	1H	Thumb vs Rest	lh	Intact|Dominant	8	0.0852119214370405	42	-14	-46	74	CLD-Adults
sub-S507	1H_Adult	Adult	1H	Thumb vs Rest	lh	Intact|Dominant	7	0.473822774968212	43	-12	-46	72	CLD-Adults
sub-S507	1H_Adult	Adult	1H	Thumb vs Rest	lh	Intact|Dominant	6	0.4745666860132683	44	-10	-48	72	CLD-Adults
sub-S507	1H_Adult	Adult	1H	Thumb vs Rest	lh	Intact|Dominant	5	0.1501275782086025	45	-10	-46	68	CLD-Adults
sub-S507	1H_Adult	Adult	1H	Thumb vs Rest	lh	Intact|Dominant	4	-0.18061285598552648	46	-10	-46	66	CLD-Adults
sub-S507	1H_Adult	Adult	1H	Thumb vs Rest	lh	Intact|Dominant	3	-0.49242552157372327	47	-10	-44	64	CLD-Adults
sub-S507	1H_Adult	Adult	1H	Thumb vs Rest	lh	Intact|Dominant	2	-0.7969084535572007	48	-12	-44	62	CLD-Adults
sub-S507	1H_Adult	Adult	1H	Thumb vs Rest	lh	Intact|Dominant	1	-1.088286983083671	49	-14	-44	60	CLD-Adults
sub-S034	1H_Child	Child	1H	Thumb vs Rest	lh	Intact|Dominant	49	0.43136127816055203	1	-66	-8	16	CLD-Children
sub-S034	1H_Child	Child	1H	Thumb vs Rest	lh	Intact|Dominant	48	1.1856648042188855	2	-66	-10	20	CLD-Children
sub-S034	1H_Child	Child	1H	Thumb vs Rest	lh	Intact|Dominant	47	1.4619678883420637	3	-66	-10	24	CLD-Children
sub-S034	1H_Child	Child	1H	Thumb vs Rest	lh	Intact|Dominant	46	1.3248476577257353	4	-64	-10	28	CLD-Children
sub-S034	1H_Child	Child	1H	Thumb vs Rest	lh	Intact|Dominant	45	0.5365980941222257	5	-62	-10	32	CLD-Children
sub-S034	1H_Child	Child	1H	Thumb vs Rest	lh	Intact|Dominant	44	0.4158698457525425	6	-62	-12	34	CLD-Children
sub-S034	1H_Child	Child	1H	Thumb vs Rest	lh	Intact|Dominant	43	1.0210591124931883	7	-60	-14	36	CLD-Children
sub-S034	1H_Child	Child	1H	Thumb vs Rest	lh	Intact|Dominant	42	1.8085805610451606	8	-58	-16	36	CLD-Children
sub-S034	1H_Child	Child	1H	Thumb vs Rest	lh	Intact|Dominant	41	2.55402063541647	9	-56	-18	38	CLD-Children
sub-S034	1H_Child	Child	1H	Thumb vs Rest	lh	Intact|Dominant	40	3.2029484469785556	10	-54	-20	40	CLD-Children
sub-S034	1H_Child	Child	1H	Thumb vs Rest	lh	Intact|Dominant	39	3.9393514618987604	11	-56	-20	42	CLD-Children
sub-S034	1H_Child	Child	1H	Thumb vs Rest	lh	Intact|Dominant	38	4.856846555243953	12	-54	-20	44	CLD-Children
sub-S034	1H_Child	Child	1H	Thumb vs Rest	lh	Intact|Dominant	37	5.362926639326324	13	-54	-20	46	CLD-Children
sub-S034	1H_Child	Child	1H	Thumb vs Rest	lh	Intact|Dominant	36	5.416155094684507	14	-52	-22	48	CLD-Children
sub-S034	1H_Child	Child	1H	Thumb vs Rest	lh	Intact|Dominant	35	5.163493671164613	15	-50	-22	48	CLD-Children
sub-S034	1H_Child	Child	1H	Thumb vs Rest	lh	Intact|Dominant	34	4.646936715626618	16	-50	-24	50	CLD-Children
sub-S034	1H_Child	Child	1H	Thumb vs Rest	lh	Intact|Dominant	33	3.879138295243188	17	-48	-24	50	CLD-Children
sub-S034	1H_Child	Child	1H	Thumb vs Rest	lh	Intact|Dominant	32	2.720313821177745	18	-46	-26	50	CLD-Children
sub-S034	1H_Child	Child	1H	Thumb vs Rest	lh	Intact|Dominant	31	1.5127194305830967	19	-46	-28	52	CLD-Children
sub-S034	1H_Child	Child	1H	Thumb vs Rest	lh	Intact|Dominant	30	0.2859156046907233	20	-46	-28	54	CLD-Children
sub-S034	1H_Child	Child	1H	Thumb vs Rest	lh	Intact|Dominant	29	-0.9564651900576202	21	-44	-30	56	CLD-Children
sub-S034	1H_Child	Child	1H	Thumb vs Rest	lh	Intact|Dominant	28	-1.9966396303440017	22	-44	-32	56	CLD-Children
sub-S034	1H_Child	Child	1H	Thumb vs Rest	lh	Intact|Dominant	27	-2.663701684890156	23	-42	-32	58	CLD-Children
sub-S034	1H_Child	Child	1H	Thumb vs Rest	lh	Intact|Dominant	26	-3.0078339528670424	24	-42	-36	58	CLD-Children
sub-S034	1H_Child	Child	1H	Thumb vs Rest	lh	Intact|Dominant	25	-3.354258644868164	25	-38	-36	60	CLD-Children
sub-S034	1H_Child	Child	1H	Thumb vs Rest	lh	Intact|Dominant	24	-3.5632864228489196	26	-38	-36	60	CLD-Children
sub-S034	1H_Child	Child	1H	Thumb vs Rest	lh	Intact|Dominant	23	-3.4662903969012624	27	-36	-36	62	CLD-Children
sub-S034	1H_Child	Child	1H	Thumb vs Rest	lh	Intact|Dominant	22	-3.123765615348007	28	-34	-38	62	CLD-Children
sub-S034	1H_Child	Child	1H	Thumb vs Rest	lh	Intact|Dominant	21	-2.6371687241437263	29	-30	-38	64	CLD-Children
sub-S034	1H_Child	Child	1H	Thumb vs Rest	lh	Intact|Dominant	20	-2.1250124875968752	30	-28	-38	60	CLD-Children
sub-S034	1H_Child	Child	1H	Thumb vs Rest	lh	Intact|Dominant	19	-1.5799500463960463	31	-28	-38	62	CLD-Children
sub-S034	1H_Child	Child	1H	Thumb vs Rest	lh	Intact|Dominant	18	-1.1034094288349765	32	-26	-38	64	CLD-Children
sub-S034	1H_Child	Child	1H	Thumb vs Rest	lh	Intact|Dominant	17	-0.7201236622661535	33	-24	-38	64	CLD-Children
sub-S034	1H_Child	Child	1H	Thumb vs Rest	lh	Intact|Dominant	16	-0.3190658624083968	34	-22	-38	66	CLD-Children
sub-S034	1H_Child	Child	1H	Thumb vs Rest	lh	Intact|Dominant	15	0.04255456126701059	35	-22	-40	66	CLD-Children
sub-S034	1H_Child	Child	1H	Thumb vs Rest	lh	Intact|Dominant	14	0.26075751931003815	36	-20	-40	66	CLD-Children
sub-S034	1H_Child	Child	1H	Thumb vs Rest	lh	Intact|Dominant	13	0.4411354765744744	37	-18	-40	66	CLD-Children
sub-S034	1H_Child	Child	1H	Thumb vs Rest	lh	Intact|Dominant	12	0.6755407846617907	38	-18	-40	68	CLD-Children
sub-S034	1H_Child	Child	1H	Thumb vs Rest	lh	Intact|Dominant	11	0.9094276018467452	39	-18	-40	72	CLD-Children
sub-S034	1H_Child	Child	1H	Thumb vs Rest	lh	Intact|Dominant	10	0.9985788064311406	40	-18	-42	72	CLD-Children
sub-S034	1H_Child	Child	1H	Thumb vs Rest	lh	Intact|Dominant	9	0.8569902731613301	41	-16	-44	74	CLD-Children
sub-S034	1H_Child	Child	1H	Thumb vs Rest	lh	Intact|Dominant	8	0.7731366135759911	42	-14	-46	74	CLD-Children
sub-S034	1H_Child	Child	1H	Thumb vs Rest	lh	Intact|Dominant	7	0.8672089265613373	43	-12	-46	72	CLD-Children
sub-S034	1H_Child	Child	1H	Thumb vs Rest	lh	Intact|Dominant	6	0.9795598079326725	44	-10	-48	72	CLD-Children
sub-S034	1H_Child	Child	1H	Thumb vs Rest	lh	Intact|Dominant	5	0.8973724930046825	45	-10	-46	68	CLD-Children
sub-S034	1H_Child	Child	1H	Thumb vs Rest	lh	Intact|Dominant	4	0.5380674058656282	46	-10	-46	66	CLD-Children
sub-S034	1H_Child	Child	1H	Thumb vs Rest	lh	Intact|Dominant	3	0.24905951154221084	47	-10	-44	64	CLD-Children
sub-S034	1H_Child	Child	1H	Thumb vs Rest	lh	Intact|Dominant	2	-0.030222464135877144	48	-12	-44	62	CLD-Children
sub-S034	1H_Child	Child	1H	Thumb vs Rest	lh	Intact|Dominant	1	-0.2867326860193526	49	-14	-44	60	CLD-Children
sub-S511	1H_Adult	Adult	1H	Thumb vs Rest	lh	Intact|Dominant	49	2.4518729506953503	1	-66	-8	16	CLD-Adults
sub-S511	1H_Adult	Adult	1H	Thumb vs Rest	lh	Intact|Dominant	48	6.505127005856302	2	-66	-10	20	CLD-Adults
sub-S511	1H_Adult	Adult	1H	Thumb vs Rest	lh	Intact|Dominant	47	8.877728918785838	3	-66	-10	24	CLD-Adults
sub-S511	1H_Adult	Adult	1H	Thumb vs Rest	lh	Intact|Dominant	46	9.635119636073854	4	-64	-10	28	CLD-Adults
sub-S511	1H_Adult	Adult	1H	Thumb vs Rest	lh	Intact|Dominant	45	8.586504729007261	5	-62	-10	32	CLD-Adults
sub-S511	1H_Adult	Adult	1H	Thumb vs Rest	lh	Intact|Dominant	44	6.472309053248935	6	-62	-12	34	CLD-Adults
sub-S511	1H_Adult	Adult	1H	Thumb vs Rest	lh	Intact|Dominant	43	4.544965380939884	7	-60	-14	36	CLD-Adults
sub-S511	1H_Adult	Adult	1H	Thumb vs Rest	lh	Intact|Dominant	42	3.101158282949773	8	-58	-16	36	CLD-Adults
sub-S511	1H_Adult	Adult	1H	Thumb vs Rest	lh	Intact|Dominant	41	2.069095008253143	9	-56	-18	38	CLD-Adults
sub-S511	1H_Adult	Adult	1H	Thumb vs Rest	lh	Intact|Dominant	40	1.5322785958366005	10	-54	-20	40	CLD-Adults
sub-S511	1H_Adult	Adult	1H	Thumb vs Rest	lh	Intact|Dominant	39	2.2126618272769956	11	-56	-20	42	CLD-Adults
sub-S511	1H_Adult	Adult	1H	Thumb vs Rest	lh	Intact|Dominant	38	4.541021391060827	12	-54	-20	44	CLD-Adults
sub-S511	1H_Adult	Adult	1H	Thumb vs Rest	lh	Intact|Dominant	37	7.141813995019382	13	-54	-20	46	CLD-Adults
sub-S511	1H_Adult	Adult	1H	Thumb vs Rest	lh	Intact|Dominant	36	8.98642604778299	14	-52	-22	48	CLD-Adults
sub-S511	1H_Adult	Adult	1H	Thumb vs Rest	lh	Intact|Dominant	35	9.328344901161495	15	-50	-22	48	CLD-Adults
sub-S511	1H_Adult	Adult	1H	Thumb vs Rest	lh	Intact|Dominant	34	8.09684203741509	16	-50	-24	50	CLD-Adults
sub-S511	1H_Adult	Adult	1H	Thumb vs Rest	lh	Intact|Dominant	33	6.307350288513691	17	-48	-24	50	CLD-Adults
sub-S511	1H_Adult	Adult	1H	Thumb vs Rest	lh	Intact|Dominant	32	4.625718671850273	18	-46	-26	50	CLD-Adults
sub-S511	1H_Adult	Adult	1H	Thumb vs Rest	lh	Intact|Dominant	31	3.56215615428738	19	-46	-28	52	CLD-Adults
sub-S511	1H_Adult	Adult	1H	Thumb vs Rest	lh	Intact|Dominant	30	3.0473907598059427	20	-46	-28	54	CLD-Adults
sub-S511	1H_Adult	Adult	1H	Thumb vs Rest	lh	Intact|Dominant	29	2.2983969090060064	21	-44	-30	56	CLD-Adults
sub-S511	1H_Adult	Adult	1H	Thumb vs Rest	lh	Intact|Dominant	28	1.136858666615714	22	-44	-32	56	CLD-Adults
sub-S511	1H_Adult	Adult	1H	Thumb vs Rest	lh	Intact|Dominant	27	0.15807292224713826	23	-42	-32	58	CLD-Adults
sub-S511	1H_Adult	Adult	1H	Thumb vs Rest	lh	Intact|Dominant	26	-0.06668115766766725	24	-42	-36	58	CLD-Adults
sub-S511	1H_Adult	Adult	1H	Thumb vs Rest	lh	Intact|Dominant	25	0.44868065188775097	25	-38	-36	60	CLD-Adults
sub-S511	1H_Adult	Adult	1H	Thumb vs Rest	lh	Intact|Dominant	24	1.3290936295849174	26	-38	-36	60	CLD-Adults
sub-S511	1H_Adult	Adult	1H	Thumb vs Rest	lh	Intact|Dominant	23	1.9571059549027545	27	-36	-36	62	CLD-Adults
sub-S511	1H_Adult	Adult	1H	Thumb vs Rest	lh	Intact|Dominant	22	2.0473124597435843	28	-34	-38	62	CLD-Adults
sub-S511	1H_Adult	Adult	1H	Thumb vs Rest	lh	Intact|Dominant	21	1.8175528197379323	29	-30	-38	64	CLD-Adults
sub-S511	1H_Adult	Adult	1H	Thumb vs Rest	lh	Intact|Dominant	20	1.5616618973711889	30	-28	-38	60	CLD-Adults
sub-S511	1H_Adult	Adult	1H	Thumb vs Rest	lh	Intact|Dominant	19	1.3783233071270373	31	-28	-38	62	CLD-Adults
sub-S511	1H_Adult	Adult	1H	Thumb vs Rest	lh	Intact|Dominant	18	1.2076327158022901	32	-26	-38	64	CLD-Adults
sub-S511	1H_Adult	Adult	1H	Thumb vs Rest	lh	Intact|Dominant	17	0.8302615600831524	33	-24	-38	64	CLD-Adults
sub-S511	1H_Adult	Adult	1H	Thumb vs Rest	lh	Intact|Dominant	16	0.39382921748535565	34	-22	-38	66	CLD-Adults
sub-S511	1H_Adult	Adult	1H	Thumb vs Rest	lh	Intact|Dominant	15	0.09062517533714037	35	-22	-40	66	CLD-Adults
sub-S511	1H_Adult	Adult	1H	Thumb vs Rest	lh	Intact|Dominant	14	0.16490099587659968	36	-20	-40	66	CLD-Adults
sub-S511	1H_Adult	Adult	1H	Thumb vs Rest	lh	Intact|Dominant	13	0.5707228599822195	37	-18	-40	66	CLD-Adults
sub-S511	1H_Adult	Adult	1H	Thumb vs Rest	lh	Intact|Dominant	12	1.0308402244229151	38	-18	-40	68	CLD-Adults
sub-S511	1H_Adult	Adult	1H	Thumb vs Rest	lh	Intact|Dominant	11	1.2633708053635806	39	-18	-40	72	CLD-Adults
sub-S511	1H_Adult	Adult	1H	Thumb vs Rest	lh	Intact|Dominant	10	1.03023141025576	40	-18	-42	72	CLD-Adults
sub-S511	1H_Adult	Adult	1H	Thumb vs Rest	lh	Intact|Dominant	9	0.5284967895140152	41	-16	-44	74	CLD-Adults
sub-S511	1H_Adult	Adult	1H	Thumb vs Rest	lh	Intact|Dominant	8	-0.17108540069116335	42	-14	-46	74	CLD-Adults
sub-S511	1H_Adult	Adult	1H	Thumb vs Rest	lh	Intact|Dominant	7	-0.9346638049598974	43	-12	-46	72	CLD-Adults
sub-S511	1H_Adult	Adult	1H	Thumb vs Rest	lh	Intact|Dominant	6	-1.3974829887578144	44	-10	-48	72	CLD-Adults
sub-S511	1H_Adult	Adult	1H	Thumb vs Rest	lh	Intact|Dominant	5	-1.4044826109430042	45	-10	-46	68	CLD-Adults
sub-S511	1H_Adult	Adult	1H	Thumb vs Rest	lh	Intact|Dominant	4	-1.0662923611987185	46	-10	-46	66	CLD-Adults
sub-S511	1H_Adult	Adult	1H	Thumb vs Rest	lh	Intact|Dominant	3	-0.7457872081184762	47	-10	-44	64	CLD-Adults
sub-S511	1H_Adult	Adult	1H	Thumb vs Rest	lh	Intact|Dominant	2	-0.36629242292582764	48	-12	-44	62	CLD-Adults
sub-S511	1H_Adult	Adult	1H	Thumb vs Rest	lh	Intact|Dominant	1	0.04408166787699477	49	-14	-44	60	CLD-Adults
sub-S508	1H_Adult	Adult	1H	Thumb vs Rest	lh	Intact|Dominant	49	0.29405373492167675	1	-66	-8	16	CLD-Adults
sub-S508	1H_Adult	Adult	1H	Thumb vs Rest	lh	Intact|Dominant	48	0.3387669522789315	2	-66	-10	20	CLD-Adults
sub-S508	1H_Adult	Adult	1H	Thumb vs Rest	lh	Intact|Dominant	47	0.3471569756496481	3	-66	-10	24	CLD-Adults
sub-S508	1H_Adult	Adult	1H	Thumb vs Rest	lh	Intact|Dominant	46	0.31149451678286155	4	-64	-10	28	CLD-Adults
sub-S508	1H_Adult	Adult	1H	Thumb vs Rest	lh	Intact|Dominant	45	0.21418376144567045	5	-62	-10	32	CLD-Adults
sub-S508	1H_Adult	Adult	1H	Thumb vs Rest	lh	Intact|Dominant	44	0.17655547196028332	6	-62	-12	34	CLD-Adults
sub-S508	1H_Adult	Adult	1H	Thumb vs Rest	lh	Intact|Dominant	43	-0.09137133024899236	7	-60	-14	36	CLD-Adults
sub-S508	1H_Adult	Adult	1H	Thumb vs Rest	lh	Intact|Dominant	42	0.08677606664073523	8	-58	-16	36	CLD-Adults
sub-S508	1H_Adult	Adult	1H	Thumb vs Rest	lh	Intact|Dominant	41	1.543913643294359	9	-56	-18	38	CLD-Adults
sub-S508	1H_Adult	Adult	1H	Thumb vs Rest	lh	Intact|Dominant	40	3.8031212263158616	10	-54	-20	40	CLD-Adults
sub-S508	1H_Adult	Adult	1H	Thumb vs Rest	lh	Intact|Dominant	39	5.568623972923714	11	-56	-20	42	CLD-Adults
sub-S508	1H_Adult	Adult	1H	Thumb vs Rest	lh	Intact|Dominant	38	6.045325788420731	12	-54	-20	44	CLD-Adults
sub-S508	1H_Adult	Adult	1H	Thumb vs Rest	lh	Intact|Dominant	37	5.355405601578136	13	-54	-20	46	CLD-Adults
sub-S508	1H_Adult	Adult	1H	Thumb vs Rest	lh	Intact|Dominant	36	4.122735008699211	14	-52	-22	48	CLD-Adults
sub-S508	1H_Adult	Adult	1H	Thumb vs Rest	lh	Intact|Dominant	35	2.608604221628404	15	-50	-22	48	CLD-Adults
sub-S508	1H_Adult	Adult	1H	Thumb vs Rest	lh	Intact|Dominant	34	1.1287767223926384	16	-50	-24	50	CLD-Adults
sub-S508	1H_Adult	Adult	1H	Thumb vs Rest	lh	Intact|Dominant	33	0.10541168009326979	17	-48	-24	50	CLD-Adults
sub-S508	1H_Adult	Adult	1H	Thumb vs Rest	lh	Intact|Dominant	32	-0.45437864696047275	18	-46	-26	50	CLD-Adults
sub-S508	1H_Adult	Adult	1H	Thumb vs Rest	lh	Intact|Dominant	31	-0.6457731159628168	19	-46	-28	52	CLD-Adults
sub-S508	1H_Adult	Adult	1H	Thumb vs Rest	lh	Intact|Dominant	30	-0.505117973750916	20	-46	-28	54	CLD-Adults
sub-S508	1H_Adult	Adult	1H	Thumb vs Rest	lh	Intact|Dominant	29	-0.18666108228971898	21	-44	-30	56	CLD-Adults
sub-S508	1H_Adult	Adult	1H	Thumb vs Rest	lh	Intact|Dominant	28	0.2720103817114954	22	-44	-32	56	CLD-Adults
sub-S508	1H_Adult	Adult	1H	Thumb vs Rest	lh	Intact|Dominant	27	0.7355699398316118	23	-42	-32	58	CLD-Adults
sub-S508	1H_Adult	Adult	1H	Thumb vs Rest	lh	Intact|Dominant	26	0.9622179406315077	24	-42	-36	58	CLD-Adults
sub-S508	1H_Adult	Adult	1H	Thumb vs Rest	lh	Intact|Dominant	25	1.0137030891778738	25	-38	-36	60	CLD-Adults
sub-S508	1H_Adult	Adult	1H	Thumb vs Rest	lh	Intact|Dominant	24	0.7855747430578912	26	-38	-36	60	CLD-Adults
sub-S508	1H_Adult	Adult	1H	Thumb vs Rest	lh	Intact|Dominant	23	0.24504483835335505	27	-36	-36	62	CLD-Adults
sub-S508	1H_Adult	Adult	1H	Thumb vs Rest	lh	Intact|Dominant	22	-0.254696714666822	28	-34	-38	62	CLD-Adults
sub-S508	1H_Adult	Adult	1H	Thumb vs Rest	lh	Intact|Dominant	21	-0.6030227090881524	29	-30	-38	64	CLD-Adults
sub-S508	1H_Adult	Adult	1H	Thumb vs Rest	lh	Intact|Dominant	20	-0.7163103638982831	30	-28	-38	60	CLD-Adults
sub-S508	1H_Adult	Adult	1H	Thumb vs Rest	lh	Intact|Dominant	19	-0.544967585916895	31	-28	-38	62	CLD-Adults
sub-S508	1H_Adult	Adult	1H	Thumb vs Rest	lh	Intact|Dominant	18	-0.1957854187038243	32	-26	-38	64	CLD-Adults
sub-S508	1H_Adult	Adult	1H	Thumb vs Rest	lh	Intact|Dominant	17	0.25855804793094433	33	-24	-38	64	CLD-Adults
sub-S508	1H_Adult	Adult	1H	Thumb vs Rest	lh	Intact|Dominant	16	0.6735176876318215	34	-22	-38	66	CLD-Adults
sub-S508	1H_Adult	Adult	1H	Thumb vs Rest	lh	Intact|Dominant	15	0.8624602404735715	35	-22	-40	66	CLD-Adults
sub-S508	1H_Adult	Adult	1H	Thumb vs Rest	lh	Intact|Dominant	14	0.7979424155028441	36	-20	-40	66	CLD-Adults
sub-S508	1H_Adult	Adult	1H	Thumb vs Rest	lh	Intact|Dominant	13	0.5329273405266224	37	-18	-40	66	CLD-Adults
sub-S508	1H_Adult	Adult	1H	Thumb vs Rest	lh	Intact|Dominant	12	0.279444428173252	38	-18	-40	68	CLD-Adults
sub-S508	1H_Adult	Adult	1H	Thumb vs Rest	lh	Intact|Dominant	11	0.0716186622144771	39	-18	-40	72	CLD-Adults
sub-S508	1H_Adult	Adult	1H	Thumb vs Rest	lh	Intact|Dominant	10	-0.21817483089522002	40	-18	-42	72	CLD-Adults
sub-S508	1H_Adult	Adult	1H	Thumb vs Rest	lh	Intact|Dominant	9	-0.5868629130740564	41	-16	-44	74	CLD-Adults
sub-S508	1H_Adult	Adult	1H	Thumb vs Rest	lh	Intact|Dominant	8	-1.0329868590158227	42	-14	-46	74	CLD-Adults
sub-S508	1H_Adult	Adult	1H	Thumb vs Rest	lh	Intact|Dominant	7	-1.3655635654322147	43	-12	-46	72	CLD-Adults
sub-S508	1H_Adult	Adult	1H	Thumb vs Rest	lh	Intact|Dominant	6	-1.5405941172985367	44	-10	-48	72	CLD-Adults
sub-S508	1H_Adult	Adult	1H	Thumb vs Rest	lh	Intact|Dominant	5	-1.577797515522596	45	-10	-46	68	CLD-Adults
sub-S508	1H_Adult	Adult	1H	Thumb vs Rest	lh	Intact|Dominant	4	-1.3685663999531512	46	-10	-46	66	CLD-Adults
sub-S508	1H_Adult	Adult	1H	Thumb vs Rest	lh	Intact|Dominant	3	-1.258741849800829	47	-10	-44	64	CLD-Adults
sub-S508	1H_Adult	Adult	1H	Thumb vs Rest	lh	Intact|Dominant	2	-1.1895892170502775	48	-12	-44	62	CLD-Adults
sub-S508	1H_Adult	Adult	1H	Thumb vs Rest	lh	Intact|Dominant	1	-1.1735853288083826	49	-14	-44	60	CLD-Adults
sub-S510	1H_Adult	Adult	1H	Thumb vs Rest	lh	Intact|Dominant	49	0.4011534528375966	1	-66	-8	16	CLD-Adults
sub-S510	1H_Adult	Adult	1H	Thumb vs Rest	lh	Intact|Dominant	48	-0.004939755599964318	2	-66	-10	20	CLD-Adults
sub-S510	1H_Adult	Adult	1H	Thumb vs Rest	lh	Intact|Dominant	47	-0.17575973662840927	3	-66	-10	24	CLD-Adults
sub-S510	1H_Adult	Adult	1H	Thumb vs Rest	lh	Intact|Dominant	46	-0.11197197964250227	4	-64	-10	28	CLD-Adults
sub-S510	1H_Adult	Adult	1H	Thumb vs Rest	lh	Intact|Dominant	45	0.1713388955073998	5	-62	-10	32	CLD-Adults
sub-S510	1H_Adult	Adult	1H	Thumb vs Rest	lh	Intact|Dominant	44	0.7635120413417169	6	-62	-12	34	CLD-Adults
sub-S510	1H_Adult	Adult	1H	Thumb vs Rest	lh	Intact|Dominant	43	1.7040427719025701	7	-60	-14	36	CLD-Adults
sub-S510	1H_Adult	Adult	1H	Thumb vs Rest	lh	Intact|Dominant	42	2.4424536664163945	8	-58	-16	36	CLD-Adults
sub-S510	1H_Adult	Adult	1H	Thumb vs Rest	lh	Intact|Dominant	41	2.654702846905641	9	-56	-18	38	CLD-Adults
sub-S510	1H_Adult	Adult	1H	Thumb vs Rest	lh	Intact|Dominant	40	2.381583021529499	10	-54	-20	40	CLD-Adults
sub-S510	1H_Adult	Adult	1H	Thumb vs Rest	lh	Intact|Dominant	39	2.0836390169629793	11	-56	-20	42	CLD-Adults
sub-S510	1H_Adult	Adult	1H	Thumb vs Rest	lh	Intact|Dominant	38	2.046853111347783	12	-54	-20	44	CLD-Adults
sub-S510	1H_Adult	Adult	1H	Thumb vs Rest	lh	Intact|Dominant	37	1.7030555158783112	13	-54	-20	46	CLD-Adults
sub-S510	1H_Adult	Adult	1H	Thumb vs Rest	lh	Intact|Dominant	36	0.8673006785612325	14	-52	-22	48	CLD-Adults
sub-S510	1H_Adult	Adult	1H	Thumb vs Rest	lh	Intact|Dominant	35	-0.05876488056377699	15	-50	-22	48	CLD-Adults
sub-S510	1H_Adult	Adult	1H	Thumb vs Rest	lh	Intact|Dominant	34	-0.5695014747816362	16	-50	-24	50	CLD-Adults
sub-S510	1H_Adult	Adult	1H	Thumb vs Rest	lh	Intact|Dominant	33	-0.5935192108675752	17	-48	-24	50	CLD-Adults
sub-S510	1H_Adult	Adult	1H	Thumb vs Rest	lh	Intact|Dominant	32	-0.4796311168462834	18	-46	-26	50	CLD-Adults
sub-S510	1H_Adult	Adult	1H	Thumb vs Rest	lh	Intact|Dominant	31	-0.3948789188573744	19	-46	-28	52	CLD-Adults
sub-S510	1H_Adult	Adult	1H	Thumb vs Rest	lh	Intact|Dominant	30	-0.3998256033543567	20	-46	-28	54	CLD-Adults
sub-S510	1H_Adult	Adult	1H	Thumb vs Rest	lh	Intact|Dominant	29	-0.27691727031625823	21	-44	-30	56	CLD-Adults
sub-S510	1H_Adult	Adult	1H	Thumb vs Rest	lh	Intact|Dominant	28	0.040366580569191034	22	-44	-32	56	CLD-Adults
sub-S510	1H_Adult	Adult	1H	Thumb vs Rest	lh	Intact|Dominant	27	0.33252206772999793	23	-42	-32	58	CLD-Adults
sub-S510	1H_Adult	Adult	1H	Thumb vs Rest	lh	Intact|Dominant	26	0.36556860684445314	24	-42	-36	58	CLD-Adults
sub-S510	1H_Adult	Adult	1H	Thumb vs Rest	lh	Intact|Dominant	25	0.21330469916137318	25	-38	-36	60	CLD-Adults
sub-S510	1H_Adult	Adult	1H	Thumb vs Rest	lh	Intact|Dominant	24	0.19211980332858594	26	-38	-36	60	CLD-Adults
sub-S510	1H_Adult	Adult	1H	Thumb vs Rest	lh	Intact|Dominant	23	0.3504291481129567	27	-36	-36	62	CLD-Adults
sub-S510	1H_Adult	Adult	1H	Thumb vs Rest	lh	Intact|Dominant	22	0.5514651987390983	28	-34	-38	62	CLD-Adults
sub-S510	1H_Adult	Adult	1H	Thumb vs Rest	lh	Intact|Dominant	21	0.5197012691244066	29	-30	-38	64	CLD-Adults
sub-S510	1H_Adult	Adult	1H	Thumb vs Rest	lh	Intact|Dominant	20	0.21060596218898703	30	-28	-38	60	CLD-Adults
sub-S510	1H_Adult	Adult	1H	Thumb vs Rest	lh	Intact|Dominant	19	-0.08578491316043818	31	-28	-38	62	CLD-Adults
sub-S510	1H_Adult	Adult	1H	Thumb vs Rest	lh	Intact|Dominant	18	-0.1915128277670039	32	-26	-38	64	CLD-Adults
sub-S510	1H_Adult	Adult	1H	Thumb vs Rest	lh	Intact|Dominant	17	-0.01643711795292601	33	-24	-38	64	CLD-Adults
sub-S510	1H_Adult	Adult	1H	Thumb vs Rest	lh	Intact|Dominant	16	0.2023403319907564	34	-22	-38	66	CLD-Adults
sub-S510	1H_Adult	Adult	1H	Thumb vs Rest	lh	Intact|Dominant	15	0.13981576674345716	35	-22	-40	66	CLD-Adults
sub-S510	1H_Adult	Adult	1H	Thumb vs Rest	lh	Intact|Dominant	14	-0.13443704548054167	36	-20	-40	66	CLD-Adults
sub-S510	1H_Adult	Adult	1H	Thumb vs Rest	lh	Intact|Dominant	13	-0.4077593482081644	37	-18	-40	66	CLD-Adults
sub-S510	1H_Adult	Adult	1H	Thumb vs Rest	lh	Intact|Dominant	12	-0.46861460838866953	38	-18	-40	68	CLD-Adults
sub-S510	1H_Adult	Adult	1H	Thumb vs Rest	lh	Intact|Dominant	11	-0.35386232088218245	39	-18	-40	72	CLD-Adults
sub-S510	1H_Adult	Adult	1H	Thumb vs Rest	lh	Intact|Dominant	10	-0.12919176381356073	40	-18	-42	72	CLD-Adults
sub-S510	1H_Adult	Adult	1H	Thumb vs Rest	lh	Intact|Dominant	9	0.21454948879702107	41	-16	-44	74	CLD-Adults
sub-S510	1H_Adult	Adult	1H	Thumb vs Rest	lh	Intact|Dominant	8	0.48833640933479894	42	-14	-46	74	CLD-Adults
sub-S510	1H_Adult	Adult	1H	Thumb vs Rest	lh	Intact|Dominant	7	0.4697039733507365	43	-12	-46	72	CLD-Adults
sub-S510	1H_Adult	Adult	1H	Thumb vs Rest	lh	Intact|Dominant	6	0.06697811890519151	44	-10	-48	72	CLD-Adults
sub-S510	1H_Adult	Adult	1H	Thumb vs Rest	lh	Intact|Dominant	5	-0.4743692898485855	45	-10	-46	68	CLD-Adults
sub-S510	1H_Adult	Adult	1H	Thumb vs Rest	lh	Intact|Dominant	4	-0.8348800120295843	46	-10	-46	66	CLD-Adults
sub-S510	1H_Adult	Adult	1H	Thumb vs Rest	lh	Intact|Dominant	3	-0.9117311840633389	47	-10	-44	64	CLD-Adults
sub-S510	1H_Adult	Adult	1H	Thumb vs Rest	lh	Intact|Dominant	2	-0.7393547793123002	48	-12	-44	62	CLD-Adults
sub-S510	1H_Adult	Adult	1H	Thumb vs Rest	lh	Intact|Dominant	1	-0.3159869992581658	49	-14	-44	60	CLD-Adults
sub-S509	1H_Adult	Adult	1H	Thumb vs Rest	lh	Intact|Dominant	49	-0.4344087858177924	1	-66	-8	16	CLD-Adults
sub-S509	1H_Adult	Adult	1H	Thumb vs Rest	lh	Intact|Dominant	48	0.1433703064424115	2	-66	-10	20	CLD-Adults
sub-S509	1H_Adult	Adult	1H	Thumb vs Rest	lh	Intact|Dominant	47	0.5163507102186742	3	-66	-10	24	CLD-Adults
sub-S509	1H_Adult	Adult	1H	Thumb vs Rest	lh	Intact|Dominant	46	0.7141475385621212	4	-64	-10	28	CLD-Adults
sub-S509	1H_Adult	Adult	1H	Thumb vs Rest	lh	Intact|Dominant	45	0.6433160142840697	5	-62	-10	32	CLD-Adults
sub-S509	1H_Adult	Adult	1H	Thumb vs Rest	lh	Intact|Dominant	44	0.683012982073717	6	-62	-12	34	CLD-Adults
sub-S509	1H_Adult	Adult	1H	Thumb vs Rest	lh	Intact|Dominant	43	1.2261327087387068	7	-60	-14	36	CLD-Adults
sub-S509	1H_Adult	Adult	1H	Thumb vs Rest	lh	Intact|Dominant	42	2.1571560895578332	8	-58	-16	36	CLD-Adults
sub-S509	1H_Adult	Adult	1H	Thumb vs Rest	lh	Intact|Dominant	41	3.2829150929813053	9	-56	-18	38	CLD-Adults
sub-S509	1H_Adult	Adult	1H	Thumb vs Rest	lh	Intact|Dominant	40	4.276447137021405	10	-54	-20	40	CLD-Adults
sub-S509	1H_Adult	Adult	1H	Thumb vs Rest	lh	Intact|Dominant	39	4.899602206500352	11	-56	-20	42	CLD-Adults
sub-S509	1H_Adult	Adult	1H	Thumb vs Rest	lh	Intact|Dominant	38	5.076626837693404	12	-54	-20	44	CLD-Adults
sub-S509	1H_Adult	Adult	1H	Thumb vs Rest	lh	Intact|Dominant	37	4.696329207116405	13	-54	-20	46	CLD-Adults
sub-S509	1H_Adult	Adult	1H	Thumb vs Rest	lh	Intact|Dominant	36	4.573666402619578	14	-52	-22	48	CLD-Adults
sub-S509	1H_Adult	Adult	1H	Thumb vs Rest	lh	Intact|Dominant	35	5.082039221772025	15	-50	-22	48	CLD-Adults
sub-S509	1H_Adult	Adult	1H	Thumb vs Rest	lh	Intact|Dominant	34	5.372863306980034	16	-50	-24	50	CLD-Adults
sub-S509	1H_Adult	Adult	1H	Thumb vs Rest	lh	Intact|Dominant	33	4.694050055594018	17	-48	-24	50	CLD-Adults
sub-S509	1H_Adult	Adult	1H	Thumb vs Rest	lh	Intact|Dominant	32	3.1338560069398325	18	-46	-26	50	CLD-Adults
sub-S509	1H_Adult	Adult	1H	Thumb vs Rest	lh	Intact|Dominant	31	1.8782697314781442	19	-46	-28	52	CLD-Adults
sub-S509	1H_Adult	Adult	1H	Thumb vs Rest	lh	Intact|Dominant	30	1.636179544612997	20	-46	-28	54	CLD-Adults
sub-S509	1H_Adult	Adult	1H	Thumb vs Rest	lh	Intact|Dominant	29	1.7555732985028016	21	-44	-30	56	CLD-Adults
sub-S509	1H_Adult	Adult	1H	Thumb vs Rest	lh	Intact|Dominant	28	1.735920596894669	22	-44	-32	56	CLD-Adults
sub-S509	1H_Adult	Adult	1H	Thumb vs Rest	lh	Intact|Dominant	27	1.6122005090007847	23	-42	-32	58	CLD-Adults
sub-S509	1H_Adult	Adult	1H	Thumb vs Rest	lh	Intact|Dominant	26	1.406413765027	24	-42	-36	58	CLD-Adults
sub-S509	1H_Adult	Adult	1H	Thumb vs Rest	lh	Intact|Dominant	25	1.1157666539579156	25	-38	-36	60	CLD-Adults
sub-S509	1H_Adult	Adult	1H	Thumb vs Rest	lh	Intact|Dominant	24	0.6673847064304542	26	-38	-36	60	CLD-Adults
sub-S509	1H_Adult	Adult	1H	Thumb vs Rest	lh	Intact|Dominant	23	0.12069757570940674	27	-36	-36	62	CLD-Adults
sub-S509	1H_Adult	Adult	1H	Thumb vs Rest	lh	Intact|Dominant	22	-0.22168271255144334	28	-34	-38	62	CLD-Adults
sub-S509	1H_Adult	Adult	1H	Thumb vs Rest	lh	Intact|Dominant	21	-0.22922048482152185	29	-30	-38	64	CLD-Adults
sub-S509	1H_Adult	Adult	1H	Thumb vs Rest	lh	Intact|Dominant	20	0.027426942109478818	30	-28	-38	60	CLD-Adults
sub-S509	1H_Adult	Adult	1H	Thumb vs Rest	lh	Intact|Dominant	19	0.36080841895581434	31	-28	-38	62	CLD-Adults
sub-S509	1H_Adult	Adult	1H	Thumb vs Rest	lh	Intact|Dominant	18	0.5422696274426376	32	-26	-38	64	CLD-Adults
sub-S509	1H_Adult	Adult	1H	Thumb vs Rest	lh	Intact|Dominant	17	0.5059799063500553	33	-24	-38	64	CLD-Adults
sub-S509	1H_Adult	Adult	1H	Thumb vs Rest	lh	Intact|Dominant	16	0.25275771760008653	34	-22	-38	66	CLD-Adults
sub-S509	1H_Adult	Adult	1H	Thumb vs Rest	lh	Intact|Dominant	15	-0.14999708756594848	35	-22	-40	66	CLD-Adults
sub-S509	1H_Adult	Adult	1H	Thumb vs Rest	lh	Intact|Dominant	14	-0.5883971525188915	36	-20	-40	66	CLD-Adults
sub-S509	1H_Adult	Adult	1H	Thumb vs Rest	lh	Intact|Dominant	13	-1.0264563873113366	37	-18	-40	66	CLD-Adults
sub-S509	1H_Adult	Adult	1H	Thumb vs Rest	lh	Intact|Dominant	12	-1.3169873778321168	38	-18	-40	68	CLD-Adults
sub-S509	1H_Adult	Adult	1H	Thumb vs Rest	lh	Intact|Dominant	11	-1.3652785692146834	39	-18	-40	72	CLD-Adults
sub-S509	1H_Adult	Adult	1H	Thumb vs Rest	lh	Intact|Dominant	10	-1.048552367201073	40	-18	-42	72	CLD-Adults
sub-S509	1H_Adult	Adult	1H	Thumb vs Rest	lh	Intact|Dominant	9	-0.5052562295982718	41	-16	-44	74	CLD-Adults
sub-S509	1H_Adult	Adult	1H	Thumb vs Rest	lh	Intact|Dominant	8	0.05353273621449592	42	-14	-46	74	CLD-Adults
sub-S509	1H_Adult	Adult	1H	Thumb vs Rest	lh	Intact|Dominant	7	0.35441891372063283	43	-12	-46	72	CLD-Adults
sub-S509	1H_Adult	Adult	1H	Thumb vs Rest	lh	Intact|Dominant	6	0.08796363016347852	44	-10	-48	72	CLD-Adults
sub-S509	1H_Adult	Adult	1H	Thumb vs Rest	lh	Intact|Dominant	5	-0.5185158000353393	45	-10	-46	68	CLD-Adults
sub-S509	1H_Adult	Adult	1H	Thumb vs Rest	lh	Intact|Dominant	4	-0.8763970066776632	46	-10	-46	66	CLD-Adults
sub-S509	1H_Adult	Adult	1H	Thumb vs Rest	lh	Intact|Dominant	3	-0.9681545231766837	47	-10	-44	64	CLD-Adults
sub-S509	1H_Adult	Adult	1H	Thumb vs Rest	lh	Intact|Dominant	2	-0.8425922543538478	48	-12	-44	62	CLD-Adults
sub-S509	1H_Adult	Adult	1H	Thumb vs Rest	lh	Intact|Dominant	1	-0.4792803240991801	49	-14	-44	60	CLD-Adults
sub-S513	1H_Adult	Adult	1H	Thumb vs Rest	lh	Intact|Dominant	49	-0.8752073979937928	1	-66	-8	16	CLD-Adults
sub-S513	1H_Adult	Adult	1H	Thumb vs Rest	lh	Intact|Dominant	48	-0.9804685747522235	2	-66	-10	20	CLD-Adults
sub-S513	1H_Adult	Adult	1H	Thumb vs Rest	lh	Intact|Dominant	47	-0.9806847540219202	3	-66	-10	24	CLD-Adults
sub-S513	1H_Adult	Adult	1H	Thumb vs Rest	lh	Intact|Dominant	46	-0.8725691624797661	4	-64	-10	28	CLD-Adults
sub-S513	1H_Adult	Adult	1H	Thumb vs Rest	lh	Intact|Dominant	45	-0.6839535755494435	5	-62	-10	32	CLD-Adults
sub-S513	1H_Adult	Adult	1H	Thumb vs Rest	lh	Intact|Dominant	44	-0.02539417367861946	6	-62	-12	34	CLD-Adults
sub-S513	1H_Adult	Adult	1H	Thumb vs Rest	lh	Intact|Dominant	43	0.40648130035736785	7	-60	-14	36	CLD-Adults
sub-S513	1H_Adult	Adult	1H	Thumb vs Rest	lh	Intact|Dominant	42	0.2858648232509306	8	-58	-16	36	CLD-Adults
sub-S513	1H_Adult	Adult	1H	Thumb vs Rest	lh	Intact|Dominant	41	-0.10807578886297743	9	-56	-18	38	CLD-Adults
sub-S513	1H_Adult	Adult	1H	Thumb vs Rest	lh	Intact|Dominant	40	-0.33155961811916407	10	-54	-20	40	CLD-Adults
sub-S513	1H_Adult	Adult	1H	Thumb vs Rest	lh	Intact|Dominant	39	-0.3404878984681895	11	-56	-20	42	CLD-Adults
sub-S513	1H_Adult	Adult	1H	Thumb vs Rest	lh	Intact|Dominant	38	-0.4781090902226732	12	-54	-20	44	CLD-Adults
sub-S513	1H_Adult	Adult	1H	Thumb vs Rest	lh	Intact|Dominant	37	-0.8040406762652192	13	-54	-20	46	CLD-Adults
sub-S513	1H_Adult	Adult	1H	Thumb vs Rest	lh	Intact|Dominant	36	-1.2895477655302583	14	-52	-22	48	CLD-Adults
sub-S513	1H_Adult	Adult	1H	Thumb vs Rest	lh	Intact|Dominant	35	-1.8875246847256633	15	-50	-22	48	CLD-Adults
sub-S513	1H_Adult	Adult	1H	Thumb vs Rest	lh	Intact|Dominant	34	-2.3469198346758464	16	-50	-24	50	CLD-Adults
sub-S513	1H_Adult	Adult	1H	Thumb vs Rest	lh	Intact|Dominant	33	-2.5036266281685204	17	-48	-24	50	CLD-Adults
sub-S513	1H_Adult	Adult	1H	Thumb vs Rest	lh	Intact|Dominant	32	-2.471054312605289	18	-46	-26	50	CLD-Adults
sub-S513	1H_Adult	Adult	1H	Thumb vs Rest	lh	Intact|Dominant	31	-2.5607942695269656	19	-46	-28	52	CLD-Adults
sub-S513	1H_Adult	Adult	1H	Thumb vs Rest	lh	Intact|Dominant	30	-2.602727706181379	20	-46	-28	54	CLD-Adults
sub-S513	1H_Adult	Adult	1H	Thumb vs Rest	lh	Intact|Dominant	29	-2.4002492816426644	21	-44	-30	56	CLD-Adults
sub-S513	1H_Adult	Adult	1H	Thumb vs Rest	lh	Intact|Dominant	28	-1.850344795314306	22	-44	-32	56	CLD-Adults
sub-S513	1H_Adult	Adult	1H	Thumb vs Rest	lh	Intact|Dominant	27	-1.2050230145427268	23	-42	-32	58	CLD-Adults
sub-S513	1H_Adult	Adult	1H	Thumb vs Rest	lh	Intact|Dominant	26	-0.940263587182195	24	-42	-36	58	CLD-Adults
sub-S513	1H_Adult	Adult	1H	Thumb vs Rest	lh	Intact|Dominant	25	-0.8880099355042583	25	-38	-36	60	CLD-Adults
sub-S513	1H_Adult	Adult	1H	Thumb vs Rest	lh	Intact|Dominant	24	-1.0490512698637469	26	-38	-36	60	CLD-Adults
sub-S513	1H_Adult	Adult	1H	Thumb vs Rest	lh	Intact|Dominant	23	-1.4671345873697919	27	-36	-36	62	CLD-Adults
sub-S513	1H_Adult	Adult	1H	Thumb vs Rest	lh	Intact|Dominant	22	-1.8200555189452237	28	-34	-38	62	CLD-Adults
sub-S513	1H_Adult	Adult	1H	Thumb vs Rest	lh	Intact|Dominant	21	-2.108278797001234	29	-30	-38	64	CLD-Adults
sub-S513	1H_Adult	Adult	1H	Thumb vs Rest	lh	Intact|Dominant	20	-2.210527440994756	30	-28	-38	60	CLD-Adults
sub-S513	1H_Adult	Adult	1H	Thumb vs Rest	lh	Intact|Dominant	19	-1.9835532083239134	31	-28	-38	62	CLD-Adults
sub-S513	1H_Adult	Adult	1H	Thumb vs Rest	lh	Intact|Dominant	18	-1.6313601822200194	32	-26	-38	64	CLD-Adults
sub-S513	1H_Adult	Adult	1H	Thumb vs Rest	lh	Intact|Dominant	17	-1.2048335655826354	33	-24	-38	64	CLD-Adults
sub-S513	1H_Adult	Adult	1H	Thumb vs Rest	lh	Intact|Dominant	16	-0.8239399208340193	34	-22	-38	66	CLD-Adults
sub-S513	1H_Adult	Adult	1H	Thumb vs Rest	lh	Intact|Dominant	15	-0.525189571038371	35	-22	-40	66	CLD-Adults
sub-S513	1H_Adult	Adult	1H	Thumb vs Rest	lh	Intact|Dominant	14	-0.386906287003973	36	-20	-40	66	CLD-Adults
sub-S513	1H_Adult	Adult	1H	Thumb vs Rest	lh	Intact|Dominant	13	-0.5214350888520649	37	-18	-40	66	CLD-Adults
sub-S513	1H_Adult	Adult	1H	Thumb vs Rest	lh	Intact|Dominant	12	-0.6628198068287021	38	-18	-40	68	CLD-Adults
sub-S513	1H_Adult	Adult	1H	Thumb vs Rest	lh	Intact|Dominant	11	-0.6104125222567472	39	-18	-40	72	CLD-Adults
sub-S513	1H_Adult	Adult	1H	Thumb vs Rest	lh	Intact|Dominant	10	-0.2186000544119616	40	-18	-42	72	CLD-Adults
sub-S513	1H_Adult	Adult	1H	Thumb vs Rest	lh	Intact|Dominant	9	0.1648891066384286	41	-16	-44	74	CLD-Adults
sub-S513	1H_Adult	Adult	1H	Thumb vs Rest	lh	Intact|Dominant	8	0.309397779018841	42	-14	-46	74	CLD-Adults
sub-S513	1H_Adult	Adult	1H	Thumb vs Rest	lh	Intact|Dominant	7	0.3483479620978019	43	-12	-46	72	CLD-Adults
sub-S513	1H_Adult	Adult	1H	Thumb vs Rest	lh	Intact|Dominant	6	0.18863790473701697	44	-10	-48	72	CLD-Adults
sub-S513	1H_Adult	Adult	1H	Thumb vs Rest	lh	Intact|Dominant	5	-0.08327491281396793	45	-10	-46	68	CLD-Adults
sub-S513	1H_Adult	Adult	1H	Thumb vs Rest	lh	Intact|Dominant	4	-0.5175935447503205	46	-10	-46	66	CLD-Adults
sub-S513	1H_Adult	Adult	1H	Thumb vs Rest	lh	Intact|Dominant	3	-0.8655882615258433	47	-10	-44	64	CLD-Adults
sub-S513	1H_Adult	Adult	1H	Thumb vs Rest	lh	Intact|Dominant	2	-1.1653015274930463	48	-12	-44	62	CLD-Adults
sub-S513	1H_Adult	Adult	1H	Thumb vs Rest	lh	Intact|Dominant	1	-1.4061469128839248	49	-14	-44	60	CLD-Adults
sub-S514	1H_Adult	Adult	1H	Thumb vs Rest	lh	Intact|Dominant	49	0.4027077024821893	1	-66	-8	16	CLD-Adults
sub-S514	1H_Adult	Adult	1H	Thumb vs Rest	lh	Intact|Dominant	48	0.5029121145832119	2	-66	-10	20	CLD-Adults
sub-S514	1H_Adult	Adult	1H	Thumb vs Rest	lh	Intact|Dominant	47	0.5731925602507562	3	-66	-10	24	CLD-Adults
sub-S514	1H_Adult	Adult	1H	Thumb vs Rest	lh	Intact|Dominant	46	0.630981840805809	4	-64	-10	28	CLD-Adults
sub-S514	1H_Adult	Adult	1H	Thumb vs Rest	lh	Intact|Dominant	45	0.6461896826107489	5	-62	-10	32	CLD-Adults
sub-S514	1H_Adult	Adult	1H	Thumb vs Rest	lh	Intact|Dominant	44	0.7883258026814665	6	-62	-12	34	CLD-Adults
sub-S514	1H_Adult	Adult	1H	Thumb vs Rest	lh	Intact|Dominant	43	0.9328270133778884	7	-60	-14	36	CLD-Adults
sub-S514	1H_Adult	Adult	1H	Thumb vs Rest	lh	Intact|Dominant	42	0.8153130161368707	8	-58	-16	36	CLD-Adults
sub-S514	1H_Adult	Adult	1H	Thumb vs Rest	lh	Intact|Dominant	41	0.5084304525259109	9	-56	-18	38	CLD-Adults
sub-S514	1H_Adult	Adult	1H	Thumb vs Rest	lh	Intact|Dominant	40	0.3666247344709604	10	-54	-20	40	CLD-Adults
sub-S514	1H_Adult	Adult	1H	Thumb vs Rest	lh	Intact|Dominant	39	0.4759654301091517	11	-56	-20	42	CLD-Adults
sub-S514	1H_Adult	Adult	1H	Thumb vs Rest	lh	Intact|Dominant	38	0.7140262811460778	12	-54	-20	44	CLD-Adults
sub-S514	1H_Adult	Adult	1H	Thumb vs Rest	lh	Intact|Dominant	37	1.0761446611663907	13	-54	-20	46	CLD-Adults
sub-S514	1H_Adult	Adult	1H	Thumb vs Rest	lh	Intact|Dominant	36	1.5253447125381532	14	-52	-22	48	CLD-Adults
sub-S514	1H_Adult	Adult	1H	Thumb vs Rest	lh	Intact|Dominant	35	1.7313876269423494	15	-50	-22	48	CLD-Adults
sub-S514	1H_Adult	Adult	1H	Thumb vs Rest	lh	Intact|Dominant	34	1.4149760489622398	16	-50	-24	50	CLD-Adults
sub-S514	1H_Adult	Adult	1H	Thumb vs Rest	lh	Intact|Dominant	33	0.711398362767179	17	-48	-24	50	CLD-Adults
sub-S514	1H_Adult	Adult	1H	Thumb vs Rest	lh	Intact|Dominant	32	-0.05247832681862258	18	-46	-26	50	CLD-Adults
sub-S514	1H_Adult	Adult	1H	Thumb vs Rest	lh	Intact|Dominant	31	-0.6043001971949038	19	-46	-28	52	CLD-Adults
sub-S514	1H_Adult	Adult	1H	Thumb vs Rest	lh	Intact|Dominant	30	-0.9145964778456936	20	-46	-28	54	CLD-Adults
sub-S514	1H_Adult	Adult	1H	Thumb vs Rest	lh	Intact|Dominant	29	-1.128097637122889	21	-44	-30	56	CLD-Adults
sub-S514	1H_Adult	Adult	1H	Thumb vs Rest	lh	Intact|Dominant	28	-1.219718905287044	22	-44	-32	56	CLD-Adults
sub-S514	1H_Adult	Adult	1H	Thumb vs Rest	lh	Intact|Dominant	27	-1.1823367949277712	23	-42	-32	58	CLD-Adults
sub-S514	1H_Adult	Adult	1H	Thumb vs Rest	lh	Intact|Dominant	26	-1.1299116875114397	24	-42	-36	58	CLD-Adults
sub-S514	1H_Adult	Adult	1H	Thumb vs Rest	lh	Intact|Dominant	25	-1.1427010127342487	25	-38	-36	60	CLD-Adults
sub-S514	1H_Adult	Adult	1H	Thumb vs Rest	lh	Intact|Dominant	24	-1.218390611628475	26	-38	-36	60	CLD-Adults
sub-S514	1H_Adult	Adult	1H	Thumb vs Rest	lh	Intact|Dominant	23	-1.2350496275312999	27	-36	-36	62	CLD-Adults
sub-S514	1H_Adult	Adult	1H	Thumb vs Rest	lh	Intact|Dominant	22	-1.200445207128976	28	-34	-38	62	CLD-Adults
sub-S514	1H_Adult	Adult	1H	Thumb vs Rest	lh	Intact|Dominant	21	-1.243947255684587	29	-30	-38	64	CLD-Adults
sub-S514	1H_Adult	Adult	1H	Thumb vs Rest	lh	Intact|Dominant	20	-1.2988209429107513	30	-28	-38	60	CLD-Adults
sub-S514	1H_Adult	Adult	1H	Thumb vs Rest	lh	Intact|Dominant	19	-1.1571804246788853	31	-28	-38	62	CLD-Adults
sub-S514	1H_Adult	Adult	1H	Thumb vs Rest	lh	Intact|Dominant	18	-0.8425009258580949	32	-26	-38	64	CLD-Adults
sub-S514	1H_Adult	Adult	1H	Thumb vs Rest	lh	Intact|Dominant	17	-0.6031378448956831	33	-24	-38	64	CLD-Adults
sub-S514	1H_Adult	Adult	1H	Thumb vs Rest	lh	Intact|Dominant	16	-0.5404320446493959	34	-22	-38	66	CLD-Adults
sub-S514	1H_Adult	Adult	1H	Thumb vs Rest	lh	Intact|Dominant	15	-0.575002767000493	35	-22	-40	66	CLD-Adults
sub-S514	1H_Adult	Adult	1H	Thumb vs Rest	lh	Intact|Dominant	14	-0.6234420084799561	36	-20	-40	66	CLD-Adults
sub-S514	1H_Adult	Adult	1H	Thumb vs Rest	lh	Intact|Dominant	13	-0.7765926717871163	37	-18	-40	66	CLD-Adults
sub-S514	1H_Adult	Adult	1H	Thumb vs Rest	lh	Intact|Dominant	12	-1.0579732006983908	38	-18	-40	68	CLD-Adults
sub-S514	1H_Adult	Adult	1H	Thumb vs Rest	lh	Intact|Dominant	11	-1.3838377331705025	39	-18	-40	72	CLD-Adults
sub-S514	1H_Adult	Adult	1H	Thumb vs Rest	lh	Intact|Dominant	10	-1.6168334838133236	40	-18	-42	72	CLD-Adults
sub-S514	1H_Adult	Adult	1H	Thumb vs Rest	lh	Intact|Dominant	9	-1.5634549993245024	41	-16	-44	74	CLD-Adults
sub-S514	1H_Adult	Adult	1H	Thumb vs Rest	lh	Intact|Dominant	8	-1.243086626883367	42	-14	-46	74	CLD-Adults
sub-S514	1H_Adult	Adult	1H	Thumb vs Rest	lh	Intact|Dominant	7	-0.893381377570097	43	-12	-46	72	CLD-Adults
sub-S514	1H_Adult	Adult	1H	Thumb vs Rest	lh	Intact|Dominant	6	-0.747817430379364	44	-10	-48	72	CLD-Adults
sub-S514	1H_Adult	Adult	1H	Thumb vs Rest	lh	Intact|Dominant	5	-0.8364738043971179	45	-10	-46	68	CLD-Adults
sub-S514	1H_Adult	Adult	1H	Thumb vs Rest	lh	Intact|Dominant	4	-0.8967445493653252	46	-10	-46	66	CLD-Adults
sub-S514	1H_Adult	Adult	1H	Thumb vs Rest	lh	Intact|Dominant	3	-1.0324820199495146	47	-10	-44	64	CLD-Adults
sub-S514	1H_Adult	Adult	1H	Thumb vs Rest	lh	Intact|Dominant	2	-1.242350588330916	48	-12	-44	62	CLD-Adults
sub-S514	1H_Adult	Adult	1H	Thumb vs Rest	lh	Intact|Dominant	1	-1.5219116720127936	49	-14	-44	60	CLD-Adults
sub-S035	1H_Child	Child	1H	Thumb vs Rest	lh	Intact|Dominant	49	-1.0030411466377338	1	-66	-8	16	CLD-Children
sub-S035	1H_Child	Child	1H	Thumb vs Rest	lh	Intact|Dominant	48	-1.2270654744505478	2	-66	-10	20	CLD-Children
sub-S035	1H_Child	Child	1H	Thumb vs Rest	lh	Intact|Dominant	47	-1.3269684824664185	3	-66	-10	24	CLD-Children
sub-S035	1H_Child	Child	1H	Thumb vs Rest	lh	Intact|Dominant	46	-1.2752238891743726	4	-64	-10	28	CLD-Children
sub-S035	1H_Child	Child	1H	Thumb vs Rest	lh	Intact|Dominant	45	-1.1475055369681904	5	-62	-10	32	CLD-Children
sub-S035	1H_Child	Child	1H	Thumb vs Rest	lh	Intact|Dominant	44	-0.49885373688229123	6	-62	-12	34	CLD-Children
sub-S035	1H_Child	Child	1H	Thumb vs Rest	lh	Intact|Dominant	43	0.6732670765049421	7	-60	-14	36	CLD-Children
sub-S035	1H_Child	Child	1H	Thumb vs Rest	lh	Intact|Dominant	42	1.5921656217916609	8	-58	-16	36	CLD-Children
sub-S035	1H_Child	Child	1H	Thumb vs Rest	lh	Intact|Dominant	41	1.7664631611447117	9	-56	-18	38	CLD-Children
sub-S035	1H_Child	Child	1H	Thumb vs Rest	lh	Intact|Dominant	40	1.3421584844412262	10	-54	-20	40	CLD-Children
sub-S035	1H_Child	Child	1H	Thumb vs Rest	lh	Intact|Dominant	39	0.8555082995516841	11	-56	-20	42	CLD-Children
sub-S035	1H_Child	Child	1H	Thumb vs Rest	lh	Intact|Dominant	38	1.1222374875253827	12	-54	-20	44	CLD-Children
sub-S035	1H_Child	Child	1H	Thumb vs Rest	lh	Intact|Dominant	37	2.0917084360814098	13	-54	-20	46	CLD-Children
sub-S035	1H_Child	Child	1H	Thumb vs Rest	lh	Intact|Dominant	36	3.3493550961462812	14	-52	-22	48	CLD-Children
sub-S035	1H_Child	Child	1H	Thumb vs Rest	lh	Intact|Dominant	35	4.230263900234216	15	-50	-22	48	CLD-Children
sub-S035	1H_Child	Child	1H	Thumb vs Rest	lh	Intact|Dominant	34	4.062314691176655	16	-50	-24	50	CLD-Children
sub-S035	1H_Child	Child	1H	Thumb vs Rest	lh	Intact|Dominant	33	3.127871822114988	17	-48	-24	50	CLD-Children
sub-S035	1H_Child	Child	1H	Thumb vs Rest	lh	Intact|Dominant	32	2.0817285835279096	18	-46	-26	50	CLD-Children
sub-S035	1H_Child	Child	1H	Thumb vs Rest	lh	Intact|Dominant	31	1.5139206302120476	19	-46	-28	52	CLD-Children
sub-S035	1H_Child	Child	1H	Thumb vs Rest	lh	Intact|Dominant	30	1.2359687951866558	20	-46	-28	54	CLD-Children
sub-S035	1H_Child	Child	1H	Thumb vs Rest	lh	Intact|Dominant	29	0.6916167202293728	21	-44	-30	56	CLD-Children
sub-S035	1H_Child	Child	1H	Thumb vs Rest	lh	Intact|Dominant	28	-0.13189200802490453	22	-44	-32	56	CLD-Children
sub-S035	1H_Child	Child	1H	Thumb vs Rest	lh	Intact|Dominant	27	-0.7440481804407223	23	-42	-32	58	CLD-Children
sub-S035	1H_Child	Child	1H	Thumb vs Rest	lh	Intact|Dominant	26	-0.8170520089781709	24	-42	-36	58	CLD-Children
sub-S035	1H_Child	Child	1H	Thumb vs Rest	lh	Intact|Dominant	25	-0.6351595448892866	25	-38	-36	60	CLD-Children
sub-S035	1H_Child	Child	1H	Thumb vs Rest	lh	Intact|Dominant	24	-0.5159447648179609	26	-38	-36	60	CLD-Children
sub-S035	1H_Child	Child	1H	Thumb vs Rest	lh	Intact|Dominant	23	-0.5666625816731499	27	-36	-36	62	CLD-Children
sub-S035	1H_Child	Child	1H	Thumb vs Rest	lh	Intact|Dominant	22	-0.8117643640511845	28	-34	-38	62	CLD-Children
sub-S035	1H_Child	Child	1H	Thumb vs Rest	lh	Intact|Dominant	21	-1.1057708445167318	29	-30	-38	64	CLD-Children
sub-S035	1H_Child	Child	1H	Thumb vs Rest	lh	Intact|Dominant	20	-1.2221955274286778	30	-28	-38	60	CLD-Children
sub-S035	1H_Child	Child	1H	Thumb vs Rest	lh	Intact|Dominant	19	-0.9469293126754097	31	-28	-38	62	CLD-Children
sub-S035	1H_Child	Child	1H	Thumb vs Rest	lh	Intact|Dominant	18	-0.356270757272179	32	-26	-38	64	CLD-Children
sub-S035	1H_Child	Child	1H	Thumb vs Rest	lh	Intact|Dominant	17	0.19041587108226057	33	-24	-38	64	CLD-Children
sub-S035	1H_Child	Child	1H	Thumb vs Rest	lh	Intact|Dominant	16	0.4238129162174755	34	-22	-38	66	CLD-Children
sub-S035	1H_Child	Child	1H	Thumb vs Rest	lh	Intact|Dominant	15	0.47957576831183013	35	-22	-40	66	CLD-Children
sub-S035	1H_Child	Child	1H	Thumb vs Rest	lh	Intact|Dominant	14	0.5476953095416227	36	-20	-40	66	CLD-Children
sub-S035	1H_Child	Child	1H	Thumb vs Rest	lh	Intact|Dominant	13	0.545092465508557	37	-18	-40	66	CLD-Children
sub-S035	1H_Child	Child	1H	Thumb vs Rest	lh	Intact|Dominant	12	0.42965557757728096	38	-18	-40	68	CLD-Children
sub-S035	1H_Child	Child	1H	Thumb vs Rest	lh	Intact|Dominant	11	0.16936511067350202	39	-18	-40	72	CLD-Children
sub-S035	1H_Child	Child	1H	Thumb vs Rest	lh	Intact|Dominant	10	-0.30700845777173463	40	-18	-42	72	CLD-Children
sub-S035	1H_Child	Child	1H	Thumb vs Rest	lh	Intact|Dominant	9	-0.9070084189964438	41	-16	-44	74	CLD-Children
sub-S035	1H_Child	Child	1H	Thumb vs Rest	lh	Intact|Dominant	8	-1.3705059711969365	42	-14	-46	74	CLD-Children
sub-S035	1H_Child	Child	1H	Thumb vs Rest	lh	Intact|Dominant	7	-1.4085148163782242	43	-12	-46	72	CLD-Children
sub-S035	1H_Child	Child	1H	Thumb vs Rest	lh	Intact|Dominant	6	-1.0807385051286622	44	-10	-48	72	CLD-Children
sub-S035	1H_Child	Child	1H	Thumb vs Rest	lh	Intact|Dominant	5	-0.7784981999291433	45	-10	-46	68	CLD-Children
sub-S035	1H_Child	Child	1H	Thumb vs Rest	lh	Intact|Dominant	4	-0.6772466094094665	46	-10	-46	66	CLD-Children
sub-S035	1H_Child	Child	1H	Thumb vs Rest	lh	Intact|Dominant	3	-0.46122499517845206	47	-10	-44	64	CLD-Children
sub-S035	1H_Child	Child	1H	Thumb vs Rest	lh	Intact|Dominant	2	-0.1775456994043325	48	-12	-44	62	CLD-Children
sub-S035	1H_Child	Child	1H	Thumb vs Rest	lh	Intact|Dominant	1	0.18991801843819622	49	-14	-44	60	CLD-Children
sub-S515	2H_Adult	Adult	2H	Thumb vs Rest	lh	Intact|Dominant	49	0.6384532105378595	1	-66	-8	16	CTR-Adults
sub-S515	2H_Adult	Adult	2H	Thumb vs Rest	lh	Intact|Dominant	48	0.42926699911174027	2	-66	-10	20	CTR-Adults
sub-S515	2H_Adult	Adult	2H	Thumb vs Rest	lh	Intact|Dominant	47	0.2534675195876791	3	-66	-10	24	CTR-Adults
sub-S515	2H_Adult	Adult	2H	Thumb vs Rest	lh	Intact|Dominant	46	0.11265034268382751	4	-64	-10	28	CTR-Adults
sub-S515	2H_Adult	Adult	2H	Thumb vs Rest	lh	Intact|Dominant	45	-0.012457906606133079	5	-62	-10	32	CTR-Adults
sub-S515	2H_Adult	Adult	2H	Thumb vs Rest	lh	Intact|Dominant	44	0.036614068720312504	6	-62	-12	34	CTR-Adults
sub-S515	2H_Adult	Adult	2H	Thumb vs Rest	lh	Intact|Dominant	43	0.3115964070694175	7	-60	-14	36	CTR-Adults
sub-S515	2H_Adult	Adult	2H	Thumb vs Rest	lh	Intact|Dominant	42	0.8851406532794046	8	-58	-16	36	CTR-Adults
sub-S515	2H_Adult	Adult	2H	Thumb vs Rest	lh	Intact|Dominant	41	1.5969498085037932	9	-56	-18	38	CTR-Adults
sub-S515	2H_Adult	Adult	2H	Thumb vs Rest	lh	Intact|Dominant	40	2.0796600460872683	10	-54	-20	40	CTR-Adults
sub-S515	2H_Adult	Adult	2H	Thumb vs Rest	lh	Intact|Dominant	39	2.4813619607780204	11	-56	-20	42	CTR-Adults
sub-S515	2H_Adult	Adult	2H	Thumb vs Rest	lh	Intact|Dominant	38	2.989965270419537	12	-54	-20	44	CTR-Adults
sub-S515	2H_Adult	Adult	2H	Thumb vs Rest	lh	Intact|Dominant	37	3.2514328913903614	13	-54	-20	46	CTR-Adults
sub-S515	2H_Adult	Adult	2H	Thumb vs Rest	lh	Intact|Dominant	36	2.919894999200409	14	-52	-22	48	CTR-Adults
sub-S515	2H_Adult	Adult	2H	Thumb vs Rest	lh	Intact|Dominant	35	1.9499347663096618	15	-50	-22	48	CTR-Adults
sub-S515	2H_Adult	Adult	2H	Thumb vs Rest	lh	Intact|Dominant	34	0.9482670757394548	16	-50	-24	50	CTR-Adults
sub-S515	2H_Adult	Adult	2H	Thumb vs Rest	lh	Intact|Dominant	33	0.42522543449277345	17	-48	-24	50	CTR-Adults
sub-S515	2H_Adult	Adult	2H	Thumb vs Rest	lh	Intact|Dominant	32	0.16672469946718937	18	-46	-26	50	CTR-Adults
sub-S515	2H_Adult	Adult	2H	Thumb vs Rest	lh	Intact|Dominant	31	-0.007968897887360216	19	-46	-28	52	CTR-Adults
sub-S515	2H_Adult	Adult	2H	Thumb vs Rest	lh	Intact|Dominant	30	-0.025444848655726743	20	-46	-28	54	CTR-Adults
sub-S515	2H_Adult	Adult	2H	Thumb vs Rest	lh	Intact|Dominant	29	0.17384180239851646	21	-44	-30	56	CTR-Adults
sub-S515	2H_Adult	Adult	2H	Thumb vs Rest	lh	Intact|Dominant	28	0.5113241210380131	22	-44	-32	56	CTR-Adults
sub-S515	2H_Adult	Adult	2H	Thumb vs Rest	lh	Intact|Dominant	27	0.8519824734097713	23	-42	-32	58	CTR-Adults
sub-S515	2H_Adult	Adult	2H	Thumb vs Rest	lh	Intact|Dominant	26	0.9854260064792929	24	-42	-36	58	CTR-Adults
sub-S515	2H_Adult	Adult	2H	Thumb vs Rest	lh	Intact|Dominant	25	0.8109576928886562	25	-38	-36	60	CTR-Adults
sub-S515	2H_Adult	Adult	2H	Thumb vs Rest	lh	Intact|Dominant	24	0.3916330466866873	26	-38	-36	60	CTR-Adults
sub-S515	2H_Adult	Adult	2H	Thumb vs Rest	lh	Intact|Dominant	23	-0.037695063956208134	27	-36	-36	62	CTR-Adults
sub-S515	2H_Adult	Adult	2H	Thumb vs Rest	lh	Intact|Dominant	22	-0.3576579950374479	28	-34	-38	62	CTR-Adults
sub-S515	2H_Adult	Adult	2H	Thumb vs Rest	lh	Intact|Dominant	21	-0.5495475691333305	29	-30	-38	64	CTR-Adults
sub-S515	2H_Adult	Adult	2H	Thumb vs Rest	lh	Intact|Dominant	20	-0.6303827273477419	30	-28	-38	60	CTR-Adults
sub-S515	2H_Adult	Adult	2H	Thumb vs Rest	lh	Intact|Dominant	19	-0.5748593730524373	31	-28	-38	62	CTR-Adults
sub-S515	2H_Adult	Adult	2H	Thumb vs Rest	lh	Intact|Dominant	18	-0.3062997604243848	32	-26	-38	64	CTR-Adults
sub-S515	2H_Adult	Adult	2H	Thumb vs Rest	lh	Intact|Dominant	17	-0.013755720450836895	33	-24	-38	64	CTR-Adults
sub-S515	2H_Adult	Adult	2H	Thumb vs Rest	lh	Intact|Dominant	16	0.20491139146322354	34	-22	-38	66	CTR-Adults
sub-S515	2H_Adult	Adult	2H	Thumb vs Rest	lh	Intact|Dominant	15	0.3267442555922399	35	-22	-40	66	CTR-Adults
sub-S515	2H_Adult	Adult	2H	Thumb vs Rest	lh	Intact|Dominant	14	0.31107537754181036	36	-20	-40	66	CTR-Adults
sub-S515	2H_Adult	Adult	2H	Thumb vs Rest	lh	Intact|Dominant	13	0.18538505007688227	37	-18	-40	66	CTR-Adults
sub-S515	2H_Adult	Adult	2H	Thumb vs Rest	lh	Intact|Dominant	12	0.04454208628605316	38	-18	-40	68	CTR-Adults
sub-S515	2H_Adult	Adult	2H	Thumb vs Rest	lh	Intact|Dominant	11	-0.011224809738611376	39	-18	-40	72	CTR-Adults
sub-S515	2H_Adult	Adult	2H	Thumb vs Rest	lh	Intact|Dominant	10	0.03288611701770035	40	-18	-42	72	CTR-Adults
sub-S515	2H_Adult	Adult	2H	Thumb vs Rest	lh	Intact|Dominant	9	0.13535917154355662	41	-16	-44	74	CTR-Adults
sub-S515	2H_Adult	Adult	2H	Thumb vs Rest	lh	Intact|Dominant	8	0.3447898576739151	42	-14	-46	74	CTR-Adults
sub-S515	2H_Adult	Adult	2H	Thumb vs Rest	lh	Intact|Dominant	7	0.6105045692813469	43	-12	-46	72	CTR-Adults
sub-S515	2H_Adult	Adult	2H	Thumb vs Rest	lh	Intact|Dominant	6	0.6634406871403706	44	-10	-48	72	CTR-Adults
sub-S515	2H_Adult	Adult	2H	Thumb vs Rest	lh	Intact|Dominant	5	0.3858921149510449	45	-10	-46	68	CTR-Adults
sub-S515	2H_Adult	Adult	2H	Thumb vs Rest	lh	Intact|Dominant	4	-0.009746059424957616	46	-10	-46	66	CTR-Adults
sub-S515	2H_Adult	Adult	2H	Thumb vs Rest	lh	Intact|Dominant	3	-0.20689800265322544	47	-10	-44	64	CTR-Adults
sub-S515	2H_Adult	Adult	2H	Thumb vs Rest	lh	Intact|Dominant	2	-0.2760580444385493	48	-12	-44	62	CTR-Adults
sub-S515	2H_Adult	Adult	2H	Thumb vs Rest	lh	Intact|Dominant	1	-0.19657116306101605	49	-14	-44	60	CTR-Adults
sub-S043	2H_Child	Child	2H	Thumb vs Rest	lh	Intact|Dominant	49	1.037339240602496	1	-66	-8	16	CTR-Children
sub-S043	2H_Child	Child	2H	Thumb vs Rest	lh	Intact|Dominant	48	0.7721802025568594	2	-66	-10	20	CTR-Children
sub-S043	2H_Child	Child	2H	Thumb vs Rest	lh	Intact|Dominant	47	0.6645500421063752	3	-66	-10	24	CTR-Children
sub-S043	2H_Child	Child	2H	Thumb vs Rest	lh	Intact|Dominant	46	0.7019665310075596	4	-64	-10	28	CTR-Children
sub-S043	2H_Child	Child	2H	Thumb vs Rest	lh	Intact|Dominant	45	0.8941881346050824	5	-62	-10	32	CTR-Children
sub-S043	2H_Child	Child	2H	Thumb vs Rest	lh	Intact|Dominant	44	1.2424158265272698	6	-62	-12	34	CTR-Children
sub-S043	2H_Child	Child	2H	Thumb vs Rest	lh	Intact|Dominant	43	1.5234755735023013	7	-60	-14	36	CTR-Children
sub-S043	2H_Child	Child	2H	Thumb vs Rest	lh	Intact|Dominant	42	1.7818103710562916	8	-58	-16	36	CTR-Children
sub-S043	2H_Child	Child	2H	Thumb vs Rest	lh	Intact|Dominant	41	2.269375955360124	9	-56	-18	38	CTR-Children
sub-S043	2H_Child	Child	2H	Thumb vs Rest	lh	Intact|Dominant	40	2.9714858196595086	10	-54	-20	40	CTR-Children
sub-S043	2H_Child	Child	2H	Thumb vs Rest	lh	Intact|Dominant	39	3.853963216620463	11	-56	-20	42	CTR-Children
sub-S043	2H_Child	Child	2H	Thumb vs Rest	lh	Intact|Dominant	38	4.782395484829676	12	-54	-20	44	CTR-Children
sub-S043	2H_Child	Child	2H	Thumb vs Rest	lh	Intact|Dominant	37	5.443182351895583	13	-54	-20	46	CTR-Children
sub-S043	2H_Child	Child	2H	Thumb vs Rest	lh	Intact|Dominant	36	5.831932561808443	14	-52	-22	48	CTR-Children
sub-S043	2H_Child	Child	2H	Thumb vs Rest	lh	Intact|Dominant	35	6.0080826939079595	15	-50	-22	48	CTR-Children
sub-S043	2H_Child	Child	2H	Thumb vs Rest	lh	Intact|Dominant	34	5.817719393113897	16	-50	-24	50	CTR-Children
sub-S043	2H_Child	Child	2H	Thumb vs Rest	lh	Intact|Dominant	33	5.223909911314509	17	-48	-24	50	CTR-Children
sub-S043	2H_Child	Child	2H	Thumb vs Rest	lh	Intact|Dominant	32	4.3017029536585705	18	-46	-26	50	CTR-Children
sub-S043	2H_Child	Child	2H	Thumb vs Rest	lh	Intact|Dominant	31	3.570350978886923	19	-46	-28	52	CTR-Children
sub-S043	2H_Child	Child	2H	Thumb vs Rest	lh	Intact|Dominant	30	3.3935868731085206	20	-46	-28	54	CTR-Children
sub-S043	2H_Child	Child	2H	Thumb vs Rest	lh	Intact|Dominant	29	3.5022592841215183	21	-44	-30	56	CTR-Children
sub-S043	2H_Child	Child	2H	Thumb vs Rest	lh	Intact|Dominant	28	3.7366718577383455	22	-44	-32	56	CTR-Children
sub-S043	2H_Child	Child	2H	Thumb vs Rest	lh	Intact|Dominant	27	4.017331222683754	23	-42	-32	58	CTR-Children
sub-S043	2H_Child	Child	2H	Thumb vs Rest	lh	Intact|Dominant	26	4.0437519196318785	24	-42	-36	58	CTR-Children
sub-S043	2H_Child	Child	2H	Thumb vs Rest	lh	Intact|Dominant	25	3.6196941511674248	25	-38	-36	60	CTR-Children
sub-S043	2H_Child	Child	2H	Thumb vs Rest	lh	Intact|Dominant	24	2.824858036950517	26	-38	-36	60	CTR-Children
sub-S043	2H_Child	Child	2H	Thumb vs Rest	lh	Intact|Dominant	23	2.051961236780006	27	-36	-36	62	CTR-Children
sub-S043	2H_Child	Child	2H	Thumb vs Rest	lh	Intact|Dominant	22	1.5529158441370803	28	-34	-38	62	CTR-Children
sub-S043	2H_Child	Child	2H	Thumb vs Rest	lh	Intact|Dominant	21	1.1528550192090705	29	-30	-38	64	CTR-Children
sub-S043	2H_Child	Child	2H	Thumb vs Rest	lh	Intact|Dominant	20	0.7401679715947835	30	-28	-38	60	CTR-Children
sub-S043	2H_Child	Child	2H	Thumb vs Rest	lh	Intact|Dominant	19	0.49212971628969954	31	-28	-38	62	CTR-Children
sub-S043	2H_Child	Child	2H	Thumb vs Rest	lh	Intact|Dominant	18	0.4942078564193596	32	-26	-38	64	CTR-Children
sub-S043	2H_Child	Child	2H	Thumb vs Rest	lh	Intact|Dominant	17	0.651703164746281	33	-24	-38	64	CTR-Children
sub-S043	2H_Child	Child	2H	Thumb vs Rest	lh	Intact|Dominant	16	0.7148298824744819	34	-22	-38	66	CTR-Children
sub-S043	2H_Child	Child	2H	Thumb vs Rest	lh	Intact|Dominant	15	0.5780984126476689	35	-22	-40	66	CTR-Children
sub-S043	2H_Child	Child	2H	Thumb vs Rest	lh	Intact|Dominant	14	0.3319985824361807	36	-20	-40	66	CTR-Children
sub-S043	2H_Child	Child	2H	Thumb vs Rest	lh	Intact|Dominant	13	0.0793084857191472	37	-18	-40	66	CTR-Children
sub-S043	2H_Child	Child	2H	Thumb vs Rest	lh	Intact|Dominant	12	-0.1207126904540371	38	-18	-40	68	CTR-Children
sub-S043	2H_Child	Child	2H	Thumb vs Rest	lh	Intact|Dominant	11	-0.25761717293037834	39	-18	-40	72	CTR-Children
sub-S043	2H_Child	Child	2H	Thumb vs Rest	lh	Intact|Dominant	10	-0.4280477513923593	40	-18	-42	72	CTR-Children
sub-S043	2H_Child	Child	2H	Thumb vs Rest	lh	Intact|Dominant	9	-0.6843264013023346	41	-16	-44	74	CTR-Children
sub-S043	2H_Child	Child	2H	Thumb vs Rest	lh	Intact|Dominant	8	-0.9586095904626575	42	-14	-46	74	CTR-Children
sub-S043	2H_Child	Child	2H	Thumb vs Rest	lh	Intact|Dominant	7	-1.2235562313559558	43	-12	-46	72	CTR-Children
sub-S043	2H_Child	Child	2H	Thumb vs Rest	lh	Intact|Dominant	6	-1.3644151803686992	44	-10	-48	72	CTR-Children
sub-S043	2H_Child	Child	2H	Thumb vs Rest	lh	Intact|Dominant	5	-1.2627978343127542	45	-10	-46	68	CTR-Children
sub-S043	2H_Child	Child	2H	Thumb vs Rest	lh	Intact|Dominant	4	-0.9763539599586062	46	-10	-46	66	CTR-Children
sub-S043	2H_Child	Child	2H	Thumb vs Rest	lh	Intact|Dominant	3	-0.6707912052364333	47	-10	-44	64	CTR-Children
sub-S043	2H_Child	Child	2H	Thumb vs Rest	lh	Intact|Dominant	2	-0.30621289744028823	48	-12	-44	62	CTR-Children
sub-S043	2H_Child	Child	2H	Thumb vs Rest	lh	Intact|Dominant	1	0.10676384947882706	49	-14	-44	60	CTR-Children
sub-S038	1H_Child	Child	1H	Thumb vs Rest	lh	Intact|Dominant	49	1.3548712737143316	1	-66	-8	16	CLD-Children
sub-S038	1H_Child	Child	1H	Thumb vs Rest	lh	Intact|Dominant	48	0.9725879680845514	2	-66	-10	20	CLD-Children
sub-S038	1H_Child	Child	1H	Thumb vs Rest	lh	Intact|Dominant	47	0.782836921770224	3	-66	-10	24	CLD-Children
sub-S038	1H_Child	Child	1H	Thumb vs Rest	lh	Intact|Dominant	46	0.7937411870074951	4	-64	-10	28	CLD-Children
sub-S038	1H_Child	Child	1H	Thumb vs Rest	lh	Intact|Dominant	45	1.0115820279908854	5	-62	-10	32	CLD-Children
sub-S038	1H_Child	Child	1H	Thumb vs Rest	lh	Intact|Dominant	44	1.2181195539624812	6	-62	-12	34	CLD-Children
sub-S038	1H_Child	Child	1H	Thumb vs Rest	lh	Intact|Dominant	43	1.4680100946401433	7	-60	-14	36	CLD-Children
sub-S038	1H_Child	Child	1H	Thumb vs Rest	lh	Intact|Dominant	42	2.3225350503307447	8	-58	-16	36	CLD-Children
sub-S038	1H_Child	Child	1H	Thumb vs Rest	lh	Intact|Dominant	41	4.006068473762437	9	-56	-18	38	CLD-Children
sub-S038	1H_Child	Child	1H	Thumb vs Rest	lh	Intact|Dominant	40	6.023200776649567	10	-54	-20	40	CLD-Children
sub-S038	1H_Child	Child	1H	Thumb vs Rest	lh	Intact|Dominant	39	7.610613741566846	11	-56	-20	42	CLD-Children
sub-S038	1H_Child	Child	1H	Thumb vs Rest	lh	Intact|Dominant	38	8.228260291457282	12	-54	-20	44	CLD-Children
sub-S038	1H_Child	Child	1H	Thumb vs Rest	lh	Intact|Dominant	37	8.11543501708642	13	-54	-20	46	CLD-Children
sub-S038	1H_Child	Child	1H	Thumb vs Rest	lh	Intact|Dominant	36	7.349434700543093	14	-52	-22	48	CLD-Children
sub-S038	1H_Child	Child	1H	Thumb vs Rest	lh	Intact|Dominant	35	5.600542642682948	15	-50	-22	48	CLD-Children
sub-S038	1H_Child	Child	1H	Thumb vs Rest	lh	Intact|Dominant	34	3.383904044893236	16	-50	-24	50	CLD-Children
sub-S038	1H_Child	Child	1H	Thumb vs Rest	lh	Intact|Dominant	33	1.5363160921099612	17	-48	-24	50	CLD-Children
sub-S038	1H_Child	Child	1H	Thumb vs Rest	lh	Intact|Dominant	32	0.6373680220756226	18	-46	-26	50	CLD-Children
sub-S038	1H_Child	Child	1H	Thumb vs Rest	lh	Intact|Dominant	31	0.6116891699800425	19	-46	-28	52	CLD-Children
sub-S038	1H_Child	Child	1H	Thumb vs Rest	lh	Intact|Dominant	30	0.7093508548291537	20	-46	-28	54	CLD-Children
sub-S038	1H_Child	Child	1H	Thumb vs Rest	lh	Intact|Dominant	29	0.45138338996317373	21	-44	-30	56	CLD-Children
sub-S038	1H_Child	Child	1H	Thumb vs Rest	lh	Intact|Dominant	28	-0.15352964752534487	22	-44	-32	56	CLD-Children
sub-S038	1H_Child	Child	1H	Thumb vs Rest	lh	Intact|Dominant	27	-0.7998130185919845	23	-42	-32	58	CLD-Children
sub-S038	1H_Child	Child	1H	Thumb vs Rest	lh	Intact|Dominant	26	-1.1494209816176282	24	-42	-36	58	CLD-Children
sub-S038	1H_Child	Child	1H	Thumb vs Rest	lh	Intact|Dominant	25	-1.15717545650548	25	-38	-36	60	CLD-Children
sub-S038	1H_Child	Child	1H	Thumb vs Rest	lh	Intact|Dominant	24	-1.0135226823028956	26	-38	-36	60	CLD-Children
sub-S038	1H_Child	Child	1H	Thumb vs Rest	lh	Intact|Dominant	23	-0.9322760100598825	27	-36	-36	62	CLD-Children
sub-S038	1H_Child	Child	1H	Thumb vs Rest	lh	Intact|Dominant	22	-1.0862117808571443	28	-34	-38	62	CLD-Children
sub-S038	1H_Child	Child	1H	Thumb vs Rest	lh	Intact|Dominant	21	-1.349028961492921	29	-30	-38	64	CLD-Children
sub-S038	1H_Child	Child	1H	Thumb vs Rest	lh	Intact|Dominant	20	-1.4291458596423299	30	-28	-38	60	CLD-Children
sub-S038	1H_Child	Child	1H	Thumb vs Rest	lh	Intact|Dominant	19	-1.3488664691630277	31	-28	-38	62	CLD-Children
sub-S038	1H_Child	Child	1H	Thumb vs Rest	lh	Intact|Dominant	18	-1.1154927341540155	32	-26	-38	64	CLD-Children
sub-S038	1H_Child	Child	1H	Thumb vs Rest	lh	Intact|Dominant	17	-0.8324765804492227	33	-24	-38	64	CLD-Children
sub-S038	1H_Child	Child	1H	Thumb vs Rest	lh	Intact|Dominant	16	-0.5430759559669802	34	-22	-38	66	CLD-Children
sub-S038	1H_Child	Child	1H	Thumb vs Rest	lh	Intact|Dominant	15	-0.17828605407276824	35	-22	-40	66	CLD-Children
sub-S038	1H_Child	Child	1H	Thumb vs Rest	lh	Intact|Dominant	14	0.12178402424692214	36	-20	-40	66	CLD-Children
sub-S038	1H_Child	Child	1H	Thumb vs Rest	lh	Intact|Dominant	13	0.31177249604471413	37	-18	-40	66	CLD-Children
sub-S038	1H_Child	Child	1H	Thumb vs Rest	lh	Intact|Dominant	12	0.31590244063551326	38	-18	-40	68	CLD-Children
sub-S038	1H_Child	Child	1H	Thumb vs Rest	lh	Intact|Dominant	11	0.09769347500082909	39	-18	-40	72	CLD-Children
sub-S038	1H_Child	Child	1H	Thumb vs Rest	lh	Intact|Dominant	10	-0.2561592405664451	40	-18	-42	72	CLD-Children
sub-S038	1H_Child	Child	1H	Thumb vs Rest	lh	Intact|Dominant	9	-0.6204615218242382	41	-16	-44	74	CLD-Children
sub-S038	1H_Child	Child	1H	Thumb vs Rest	lh	Intact|Dominant	8	-0.7134440958906363	42	-14	-46	74	CLD-Children
sub-S038	1H_Child	Child	1H	Thumb vs Rest	lh	Intact|Dominant	7	-0.39024151501999704	43	-12	-46	72	CLD-Children
sub-S038	1H_Child	Child	1H	Thumb vs Rest	lh	Intact|Dominant	6	0.09503380833643066	44	-10	-48	72	CLD-Children
sub-S038	1H_Child	Child	1H	Thumb vs Rest	lh	Intact|Dominant	5	0.373288223231111	45	-10	-46	68	CLD-Children
sub-S038	1H_Child	Child	1H	Thumb vs Rest	lh	Intact|Dominant	4	0.1706564539022865	46	-10	-46	66	CLD-Children
sub-S038	1H_Child	Child	1H	Thumb vs Rest	lh	Intact|Dominant	3	-0.08925570372522043	47	-10	-44	64	CLD-Children
sub-S038	1H_Child	Child	1H	Thumb vs Rest	lh	Intact|Dominant	2	-0.45739365739522586	48	-12	-44	62	CLD-Children
sub-S038	1H_Child	Child	1H	Thumb vs Rest	lh	Intact|Dominant	1	-0.920019071497671	49	-14	-44	60	CLD-Children
sub-S045	2H_Child	Child	2H	Thumb vs Rest	lh	Intact|Dominant	49	-0.2867011072688118	1	-66	-8	16	CTR-Children
sub-S045	2H_Child	Child	2H	Thumb vs Rest	lh	Intact|Dominant	48	-0.6241200789493832	2	-66	-10	20	CTR-Children
sub-S045	2H_Child	Child	2H	Thumb vs Rest	lh	Intact|Dominant	47	-0.795040183682259	3	-66	-10	24	CTR-Children
sub-S045	2H_Child	Child	2H	Thumb vs Rest	lh	Intact|Dominant	46	-0.7989704923529009	4	-64	-10	28	CTR-Children
sub-S045	2H_Child	Child	2H	Thumb vs Rest	lh	Intact|Dominant	45	-0.6525521762348337	5	-62	-10	32	CTR-Children
sub-S045	2H_Child	Child	2H	Thumb vs Rest	lh	Intact|Dominant	44	-0.23858098513220918	6	-62	-12	34	CTR-Children
sub-S045	2H_Child	Child	2H	Thumb vs Rest	lh	Intact|Dominant	43	0.3852202898224227	7	-60	-14	36	CTR-Children
sub-S045	2H_Child	Child	2H	Thumb vs Rest	lh	Intact|Dominant	42	1.2183640130286792	8	-58	-16	36	CTR-Children
sub-S045	2H_Child	Child	2H	Thumb vs Rest	lh	Intact|Dominant	41	1.9825759001610574	9	-56	-18	38	CTR-Children
sub-S045	2H_Child	Child	2H	Thumb vs Rest	lh	Intact|Dominant	40	2.2354694450309895	10	-54	-20	40	CTR-Children
sub-S045	2H_Child	Child	2H	Thumb vs Rest	lh	Intact|Dominant	39	2.008620224676704	11	-56	-20	42	CTR-Children
sub-S045	2H_Child	Child	2H	Thumb vs Rest	lh	Intact|Dominant	38	1.693131570857369	12	-54	-20	44	CTR-Children
sub-S045	2H_Child	Child	2H	Thumb vs Rest	lh	Intact|Dominant	37	1.7237714451073116	13	-54	-20	46	CTR-Children
sub-S045	2H_Child	Child	2H	Thumb vs Rest	lh	Intact|Dominant	36	2.0724897667982773	14	-52	-22	48	CTR-Children
sub-S045	2H_Child	Child	2H	Thumb vs Rest	lh	Intact|Dominant	35	2.5160873357849423	15	-50	-22	48	CTR-Children
sub-S045	2H_Child	Child	2H	Thumb vs Rest	lh	Intact|Dominant	34	2.9316006540018105	16	-50	-24	50	CTR-Children
sub-S045	2H_Child	Child	2H	Thumb vs Rest	lh	Intact|Dominant	33	3.197943649817134	17	-48	-24	50	CTR-Children
sub-S045	2H_Child	Child	2H	Thumb vs Rest	lh	Intact|Dominant	32	3.7875540165162906	18	-46	-26	50	CTR-Children
sub-S045	2H_Child	Child	2H	Thumb vs Rest	lh	Intact|Dominant	31	4.732082640394076	19	-46	-28	52	CTR-Children
sub-S045	2H_Child	Child	2H	Thumb vs Rest	lh	Intact|Dominant	30	5.485013982334646	20	-46	-28	54	CTR-Children
sub-S045	2H_Child	Child	2H	Thumb vs Rest	lh	Intact|Dominant	29	5.41494991139551	21	-44	-30	56	CTR-Children
sub-S045	2H_Child	Child	2H	Thumb vs Rest	lh	Intact|Dominant	28	4.334005993907327	22	-44	-32	56	CTR-Children
sub-S045	2H_Child	Child	2H	Thumb vs Rest	lh	Intact|Dominant	27	3.103144626802801	23	-42	-32	58	CTR-Children
sub-S045	2H_Child	Child	2H	Thumb vs Rest	lh	Intact|Dominant	26	2.3656227881263865	24	-42	-36	58	CTR-Children
sub-S045	2H_Child	Child	2H	Thumb vs Rest	lh	Intact|Dominant	25	1.987090632346499	25	-38	-36	60	CTR-Children
sub-S045	2H_Child	Child	2H	Thumb vs Rest	lh	Intact|Dominant	24	1.705578459316465	26	-38	-36	60	CTR-Children
sub-S045	2H_Child	Child	2H	Thumb vs Rest	lh	Intact|Dominant	23	1.1421910807439684	27	-36	-36	62	CTR-Children
sub-S045	2H_Child	Child	2H	Thumb vs Rest	lh	Intact|Dominant	22	0.3435125845975539	28	-34	-38	62	CTR-Children
sub-S045	2H_Child	Child	2H	Thumb vs Rest	lh	Intact|Dominant	21	-0.4117025226308268	29	-30	-38	64	CTR-Children
sub-S045	2H_Child	Child	2H	Thumb vs Rest	lh	Intact|Dominant	20	-0.7696514035781442	30	-28	-38	60	CTR-Children
sub-S045	2H_Child	Child	2H	Thumb vs Rest	lh	Intact|Dominant	19	-0.6805677326534622	31	-28	-38	62	CTR-Children
sub-S045	2H_Child	Child	2H	Thumb vs Rest	lh	Intact|Dominant	18	-0.5109546316189151	32	-26	-38	64	CTR-Children
sub-S045	2H_Child	Child	2H	Thumb vs Rest	lh	Intact|Dominant	17	-0.5051067661015363	33	-24	-38	64	CTR-Children
sub-S045	2H_Child	Child	2H	Thumb vs Rest	lh	Intact|Dominant	16	-0.6035659457563375	34	-22	-38	66	CTR-Children
sub-S045	2H_Child	Child	2H	Thumb vs Rest	lh	Intact|Dominant	15	-0.6225424551817031	35	-22	-40	66	CTR-Children
sub-S045	2H_Child	Child	2H	Thumb vs Rest	lh	Intact|Dominant	14	-0.5332676006402821	36	-20	-40	66	CTR-Children
sub-S045	2H_Child	Child	2H	Thumb vs Rest	lh	Intact|Dominant	13	-0.509686423912792	37	-18	-40	66	CTR-Children
sub-S045	2H_Child	Child	2H	Thumb vs Rest	lh	Intact|Dominant	12	-0.6185249247828624	38	-18	-40	68	CTR-Children
sub-S045	2H_Child	Child	2H	Thumb vs Rest	lh	Intact|Dominant	11	-0.7060933493139899	39	-18	-40	72	CTR-Children
sub-S045	2H_Child	Child	2H	Thumb vs Rest	lh	Intact|Dominant	10	-0.45192530014687593	40	-18	-42	72	CTR-Children
sub-S045	2H_Child	Child	2H	Thumb vs Rest	lh	Intact|Dominant	9	0.02917615033783008	41	-16	-44	74	CTR-Children
sub-S045	2H_Child	Child	2H	Thumb vs Rest	lh	Intact|Dominant	8	0.42060808911631475	42	-14	-46	74	CTR-Children
sub-S045	2H_Child	Child	2H	Thumb vs Rest	lh	Intact|Dominant	7	0.5784384796002857	43	-12	-46	72	CTR-Children
sub-S045	2H_Child	Child	2H	Thumb vs Rest	lh	Intact|Dominant	6	0.5550789571590173	44	-10	-48	72	CTR-Children
sub-S045	2H_Child	Child	2H	Thumb vs Rest	lh	Intact|Dominant	5	0.4875064844275072	45	-10	-46	68	CTR-Children
sub-S045	2H_Child	Child	2H	Thumb vs Rest	lh	Intact|Dominant	4	0.2758599308023978	46	-10	-46	66	CTR-Children
sub-S045	2H_Child	Child	2H	Thumb vs Rest	lh	Intact|Dominant	3	0.14989515733768277	47	-10	-44	64	CTR-Children
sub-S045	2H_Child	Child	2H	Thumb vs Rest	lh	Intact|Dominant	2	0.07048351261591876	48	-12	-44	62	CTR-Children
sub-S045	2H_Child	Child	2H	Thumb vs Rest	lh	Intact|Dominant	1	0.04536161323185595	49	-14	-44	60	CTR-Children
sub-S516	2H_Adult	Adult	2H	Thumb vs Rest	lh	Intact|Dominant	49	0.11819366104211385	1	-66	-8	16	CTR-Adults
sub-S516	2H_Adult	Adult	2H	Thumb vs Rest	lh	Intact|Dominant	48	0.46365210030270854	2	-66	-10	20	CTR-Adults
sub-S516	2H_Adult	Adult	2H	Thumb vs Rest	lh	Intact|Dominant	47	0.6178715397979755	3	-66	-10	24	CTR-Adults
sub-S516	2H_Adult	Adult	2H	Thumb vs Rest	lh	Intact|Dominant	46	0.5741123025771506	4	-64	-10	28	CTR-Adults
sub-S516	2H_Adult	Adult	2H	Thumb vs Rest	lh	Intact|Dominant	45	0.3666042743175873	5	-62	-10	32	CTR-Adults
sub-S516	2H_Adult	Adult	2H	Thumb vs Rest	lh	Intact|Dominant	44	-0.3344496594191295	6	-62	-12	34	CTR-Adults
sub-S516	2H_Adult	Adult	2H	Thumb vs Rest	lh	Intact|Dominant	43	-0.8666564689701838	7	-60	-14	36	CTR-Adults
sub-S516	2H_Adult	Adult	2H	Thumb vs Rest	lh	Intact|Dominant	42	-0.8609606980138835	8	-58	-16	36	CTR-Adults
sub-S516	2H_Adult	Adult	2H	Thumb vs Rest	lh	Intact|Dominant	41	-0.7417418076764369	9	-56	-18	38	CTR-Adults
sub-S516	2H_Adult	Adult	2H	Thumb vs Rest	lh	Intact|Dominant	40	-0.891434438762561	10	-54	-20	40	CTR-Adults
sub-S516	2H_Adult	Adult	2H	Thumb vs Rest	lh	Intact|Dominant	39	-0.43926801243994507	11	-56	-20	42	CTR-Adults
sub-S516	2H_Adult	Adult	2H	Thumb vs Rest	lh	Intact|Dominant	38	1.5262802104861612	12	-54	-20	44	CTR-Adults
sub-S516	2H_Adult	Adult	2H	Thumb vs Rest	lh	Intact|Dominant	37	4.206408047144841	13	-54	-20	46	CTR-Adults
sub-S516	2H_Adult	Adult	2H	Thumb vs Rest	lh	Intact|Dominant	36	6.313906463234949	14	-52	-22	48	CTR-Adults
sub-S516	2H_Adult	Adult	2H	Thumb vs Rest	lh	Intact|Dominant	35	6.79759716359431	15	-50	-22	48	CTR-Adults
sub-S516	2H_Adult	Adult	2H	Thumb vs Rest	lh	Intact|Dominant	34	5.864474427968961	16	-50	-24	50	CTR-Adults
sub-S516	2H_Adult	Adult	2H	Thumb vs Rest	lh	Intact|Dominant	33	4.493968644565798	17	-48	-24	50	CTR-Adults
sub-S516	2H_Adult	Adult	2H	Thumb vs Rest	lh	Intact|Dominant	32	3.190283321521629	18	-46	-26	50	CTR-Adults
sub-S516	2H_Adult	Adult	2H	Thumb vs Rest	lh	Intact|Dominant	31	2.3746935080630616	19	-46	-28	52	CTR-Adults
sub-S516	2H_Adult	Adult	2H	Thumb vs Rest	lh	Intact|Dominant	30	1.7963327608065511	20	-46	-28	54	CTR-Adults
sub-S516	2H_Adult	Adult	2H	Thumb vs Rest	lh	Intact|Dominant	29	0.9929480039360823	21	-44	-30	56	CTR-Adults
sub-S516	2H_Adult	Adult	2H	Thumb vs Rest	lh	Intact|Dominant	28	0.18051765972904005	22	-44	-32	56	CTR-Adults
sub-S516	2H_Adult	Adult	2H	Thumb vs Rest	lh	Intact|Dominant	27	-0.15178260943829197	23	-42	-32	58	CTR-Adults
sub-S516	2H_Adult	Adult	2H	Thumb vs Rest	lh	Intact|Dominant	26	0.0395873528867586	24	-42	-36	58	CTR-Adults
sub-S516	2H_Adult	Adult	2H	Thumb vs Rest	lh	Intact|Dominant	25	0.39068557258717707	25	-38	-36	60	CTR-Adults
sub-S516	2H_Adult	Adult	2H	Thumb vs Rest	lh	Intact|Dominant	24	0.5615380785587442	26	-38	-36	60	CTR-Adults
sub-S516	2H_Adult	Adult	2H	Thumb vs Rest	lh	Intact|Dominant	23	0.2316995263427981	27	-36	-36	62	CTR-Adults
sub-S516	2H_Adult	Adult	2H	Thumb vs Rest	lh	Intact|Dominant	22	-0.4440406969912871	28	-34	-38	62	CTR-Adults
sub-S516	2H_Adult	Adult	2H	Thumb vs Rest	lh	Intact|Dominant	21	-1.155693623312286	29	-30	-38	64	CTR-Adults
sub-S516	2H_Adult	Adult	2H	Thumb vs Rest	lh	Intact|Dominant	20	-1.5181823898264	30	-28	-38	60	CTR-Adults
sub-S516	2H_Adult	Adult	2H	Thumb vs Rest	lh	Intact|Dominant	19	-1.5781801000893156	31	-28	-38	62	CTR-Adults
sub-S516	2H_Adult	Adult	2H	Thumb vs Rest	lh	Intact|Dominant	18	-1.6537291157348069	32	-26	-38	64	CTR-Adults
sub-S516	2H_Adult	Adult	2H	Thumb vs Rest	lh	Intact|Dominant	17	-1.7240063067673752	33	-24	-38	64	CTR-Adults
sub-S516	2H_Adult	Adult	2H	Thumb vs Rest	lh	Intact|Dominant	16	-1.7122667927591495	34	-22	-38	66	CTR-Adults
sub-S516	2H_Adult	Adult	2H	Thumb vs Rest	lh	Intact|Dominant	15	-1.5521919844319343	35	-22	-40	66	CTR-Adults
sub-S516	2H_Adult	Adult	2H	Thumb vs Rest	lh	Intact|Dominant	14	-1.3313542364501076	36	-20	-40	66	CTR-Adults
sub-S516	2H_Adult	Adult	2H	Thumb vs Rest	lh	Intact|Dominant	13	-1.2117684151122348	37	-18	-40	66	CTR-Adults
sub-S516	2H_Adult	Adult	2H	Thumb vs Rest	lh	Intact|Dominant	12	-1.0946444856491615	38	-18	-40	68	CTR-Adults
sub-S516	2H_Adult	Adult	2H	Thumb vs Rest	lh	Intact|Dominant	11	-0.8540264918587426	39	-18	-40	72	CTR-Adults
sub-S516	2H_Adult	Adult	2H	Thumb vs Rest	lh	Intact|Dominant	10	-0.49709087511437033	40	-18	-42	72	CTR-Adults
sub-S516	2H_Adult	Adult	2H	Thumb vs Rest	lh	Intact|Dominant	9	-0.17520336537857406	41	-16	-44	74	CTR-Adults
sub-S516	2H_Adult	Adult	2H	Thumb vs Rest	lh	Intact|Dominant	8	0.03338368648716425	42	-14	-46	74	CTR-Adults
sub-S516	2H_Adult	Adult	2H	Thumb vs Rest	lh	Intact|Dominant	7	0.10445992653693906	43	-12	-46	72	CTR-Adults
sub-S516	2H_Adult	Adult	2H	Thumb vs Rest	lh	Intact|Dominant	6	-0.1202154159557278	44	-10	-48	72	CTR-Adults
sub-S516	2H_Adult	Adult	2H	Thumb vs Rest	lh	Intact|Dominant	5	-0.717766850448435	45	-10	-46	68	CTR-Adults
sub-S516	2H_Adult	Adult	2H	Thumb vs Rest	lh	Intact|Dominant	4	-1.1971766638878982	46	-10	-46	66	CTR-Adults
sub-S516	2H_Adult	Adult	2H	Thumb vs Rest	lh	Intact|Dominant	3	-1.3082579691229776	47	-10	-44	64	CTR-Adults
sub-S516	2H_Adult	Adult	2H	Thumb vs Rest	lh	Intact|Dominant	2	-1.136625375667793	48	-12	-44	62	CTR-Adults
sub-S516	2H_Adult	Adult	2H	Thumb vs Rest	lh	Intact|Dominant	1	-0.6502593728379893	49	-14	-44	60	CTR-Adults
sub-S517	2H_Adult	Adult	2H	Thumb vs Rest	lh	Intact|Dominant	49	0.8439077770566217	1	-66	-8	16	CTR-Adults
sub-S517	2H_Adult	Adult	2H	Thumb vs Rest	lh	Intact|Dominant	48	0.44377106140532213	2	-66	-10	20	CTR-Adults
sub-S517	2H_Adult	Adult	2H	Thumb vs Rest	lh	Intact|Dominant	47	0.2010817778028436	3	-66	-10	24	CTR-Adults
sub-S517	2H_Adult	Adult	2H	Thumb vs Rest	lh	Intact|Dominant	46	0.09238731313292656	4	-64	-10	28	CTR-Adults
sub-S517	2H_Adult	Adult	2H	Thumb vs Rest	lh	Intact|Dominant	45	0.1878595665670345	5	-62	-10	32	CTR-Adults
sub-S517	2H_Adult	Adult	2H	Thumb vs Rest	lh	Intact|Dominant	44	-0.061815864723218567	6	-62	-12	34	CTR-Adults
sub-S517	2H_Adult	Adult	2H	Thumb vs Rest	lh	Intact|Dominant	43	-0.5451002543907632	7	-60	-14	36	CTR-Adults
sub-S517	2H_Adult	Adult	2H	Thumb vs Rest	lh	Intact|Dominant	42	-0.19157518279553487	8	-58	-16	36	CTR-Adults
sub-S517	2H_Adult	Adult	2H	Thumb vs Rest	lh	Intact|Dominant	41	1.8322054656302245	9	-56	-18	38	CTR-Adults
sub-S517	2H_Adult	Adult	2H	Thumb vs Rest	lh	Intact|Dominant	40	4.621869600841518	10	-54	-20	40	CTR-Adults
sub-S517	2H_Adult	Adult	2H	Thumb vs Rest	lh	Intact|Dominant	39	6.6366217064898185	11	-56	-20	42	CTR-Adults
sub-S517	2H_Adult	Adult	2H	Thumb vs Rest	lh	Intact|Dominant	38	7.015373235872655	12	-54	-20	44	CTR-Adults
sub-S517	2H_Adult	Adult	2H	Thumb vs Rest	lh	Intact|Dominant	37	6.096986602399458	13	-54	-20	46	CTR-Adults
sub-S517	2H_Adult	Adult	2H	Thumb vs Rest	lh	Intact|Dominant	36	5.023523311817146	14	-52	-22	48	CTR-Adults
sub-S517	2H_Adult	Adult	2H	Thumb vs Rest	lh	Intact|Dominant	35	4.356939612207036	15	-50	-22	48	CTR-Adults
sub-S517	2H_Adult	Adult	2H	Thumb vs Rest	lh	Intact|Dominant	34	3.942811441175058	16	-50	-24	50	CTR-Adults
sub-S517	2H_Adult	Adult	2H	Thumb vs Rest	lh	Intact|Dominant	33	3.5071939721439076	17	-48	-24	50	CTR-Adults
sub-S517	2H_Adult	Adult	2H	Thumb vs Rest	lh	Intact|Dominant	32	3.039119898517104	18	-46	-26	50	CTR-Adults
sub-S517	2H_Adult	Adult	2H	Thumb vs Rest	lh	Intact|Dominant	31	2.769726827213125	19	-46	-28	52	CTR-Adults
sub-S517	2H_Adult	Adult	2H	Thumb vs Rest	lh	Intact|Dominant	30	2.7292070394730565	20	-46	-28	54	CTR-Adults
sub-S517	2H_Adult	Adult	2H	Thumb vs Rest	lh	Intact|Dominant	29	2.4471497531824093	21	-44	-30	56	CTR-Adults
sub-S517	2H_Adult	Adult	2H	Thumb vs Rest	lh	Intact|Dominant	28	1.6457841537108104	22	-44	-32	56	CTR-Adults
sub-S517	2H_Adult	Adult	2H	Thumb vs Rest	lh	Intact|Dominant	27	0.8049136440690813	23	-42	-32	58	CTR-Adults
sub-S517	2H_Adult	Adult	2H	Thumb vs Rest	lh	Intact|Dominant	26	0.3315018644362756	24	-42	-36	58	CTR-Adults
sub-S517	2H_Adult	Adult	2H	Thumb vs Rest	lh	Intact|Dominant	25	0.3356478737169453	25	-38	-36	60	CTR-Adults
sub-S517	2H_Adult	Adult	2H	Thumb vs Rest	lh	Intact|Dominant	24	0.4667461982989803	26	-38	-36	60	CTR-Adults
sub-S517	2H_Adult	Adult	2H	Thumb vs Rest	lh	Intact|Dominant	23	0.20247752901427432	27	-36	-36	62	CTR-Adults
sub-S517	2H_Adult	Adult	2H	Thumb vs Rest	lh	Intact|Dominant	22	-0.4664114507629241	28	-34	-38	62	CTR-Adults
sub-S517	2H_Adult	Adult	2H	Thumb vs Rest	lh	Intact|Dominant	21	-1.2777721003175566	29	-30	-38	64	CTR-Adults
sub-S517	2H_Adult	Adult	2H	Thumb vs Rest	lh	Intact|Dominant	20	-1.7997047572764595	30	-28	-38	60	CTR-Adults
sub-S517	2H_Adult	Adult	2H	Thumb vs Rest	lh	Intact|Dominant	19	-1.9885982627654433	31	-28	-38	62	CTR-Adults
sub-S517	2H_Adult	Adult	2H	Thumb vs Rest	lh	Intact|Dominant	18	-1.9583623601827602	32	-26	-38	64	CTR-Adults
sub-S517	2H_Adult	Adult	2H	Thumb vs Rest	lh	Intact|Dominant	17	-1.760255637395936	33	-24	-38	64	CTR-Adults
sub-S517	2H_Adult	Adult	2H	Thumb vs Rest	lh	Intact|Dominant	16	-1.3547628830360923	34	-22	-38	66	CTR-Adults
sub-S517	2H_Adult	Adult	2H	Thumb vs Rest	lh	Intact|Dominant	15	-0.7431712689629777	35	-22	-40	66	CTR-Adults
sub-S517	2H_Adult	Adult	2H	Thumb vs Rest	lh	Intact|Dominant	14	-0.24620130746900823	36	-20	-40	66	CTR-Adults
sub-S517	2H_Adult	Adult	2H	Thumb vs Rest	lh	Intact|Dominant	13	-0.20758664707681376	37	-18	-40	66	CTR-Adults
sub-S517	2H_Adult	Adult	2H	Thumb vs Rest	lh	Intact|Dominant	12	-0.6334625107779072	38	-18	-40	68	CTR-Adults
sub-S517	2H_Adult	Adult	2H	Thumb vs Rest	lh	Intact|Dominant	11	-1.0160630840709406	39	-18	-40	72	CTR-Adults
sub-S517	2H_Adult	Adult	2H	Thumb vs Rest	lh	Intact|Dominant	10	-0.9084047995104712	40	-18	-42	72	CTR-Adults
sub-S517	2H_Adult	Adult	2H	Thumb vs Rest	lh	Intact|Dominant	9	-0.5887807296592422	41	-16	-44	74	CTR-Adults
sub-S517	2H_Adult	Adult	2H	Thumb vs Rest	lh	Intact|Dominant	8	-0.47165041015716924	42	-14	-46	74	CTR-Adults
sub-S517	2H_Adult	Adult	2H	Thumb vs Rest	lh	Intact|Dominant	7	-0.6988434964132292	43	-12	-46	72	CTR-Adults
sub-S517	2H_Adult	Adult	2H	Thumb vs Rest	lh	Intact|Dominant	6	-0.9031494747883009	44	-10	-48	72	CTR-Adults
sub-S517	2H_Adult	Adult	2H	Thumb vs Rest	lh	Intact|Dominant	5	-0.8324181345265955	45	-10	-46	68	CTR-Adults
sub-S517	2H_Adult	Adult	2H	Thumb vs Rest	lh	Intact|Dominant	4	-0.6110842903772995	46	-10	-46	66	CTR-Adults
sub-S517	2H_Adult	Adult	2H	Thumb vs Rest	lh	Intact|Dominant	3	-0.4483434901946459	47	-10	-44	64	CTR-Adults
sub-S517	2H_Adult	Adult	2H	Thumb vs Rest	lh	Intact|Dominant	2	-0.30876223638317674	48	-12	-44	62	CTR-Adults
sub-S517	2H_Adult	Adult	2H	Thumb vs Rest	lh	Intact|Dominant	1	-0.2049860462683843	49	-14	-44	60	CTR-Adults
sub-S521	2H_Adult	Adult	2H	Thumb vs Rest	lh	Intact|Dominant	49	1.7810238445886148	1	-66	-8	16	CTR-Adults
sub-S521	2H_Adult	Adult	2H	Thumb vs Rest	lh	Intact|Dominant	48	1.0660988352685554	2	-66	-10	20	CTR-Adults
sub-S521	2H_Adult	Adult	2H	Thumb vs Rest	lh	Intact|Dominant	47	0.4615904606729055	3	-66	-10	24	CTR-Adults
sub-S521	2H_Adult	Adult	2H	Thumb vs Rest	lh	Intact|Dominant	46	-0.04982345397703625	4	-64	-10	28	CTR-Adults
sub-S521	2H_Adult	Adult	2H	Thumb vs Rest	lh	Intact|Dominant	45	-0.4616103308299457	5	-62	-10	32	CTR-Adults
sub-S521	2H_Adult	Adult	2H	Thumb vs Rest	lh	Intact|Dominant	44	-0.5232491143929645	6	-62	-12	34	CTR-Adults
sub-S521	2H_Adult	Adult	2H	Thumb vs Rest	lh	Intact|Dominant	43	-0.44070507938280096	7	-60	-14	36	CTR-Adults
sub-S521	2H_Adult	Adult	2H	Thumb vs Rest	lh	Intact|Dominant	42	-0.10548557685103209	8	-58	-16	36	CTR-Adults
sub-S521	2H_Adult	Adult	2H	Thumb vs Rest	lh	Intact|Dominant	41	0.19448834476145893	9	-56	-18	38	CTR-Adults
sub-S521	2H_Adult	Adult	2H	Thumb vs Rest	lh	Intact|Dominant	40	0.15832980005780173	10	-54	-20	40	CTR-Adults
sub-S521	2H_Adult	Adult	2H	Thumb vs Rest	lh	Intact|Dominant	39	-0.004106126341479027	11	-56	-20	42	CTR-Adults
sub-S521	2H_Adult	Adult	2H	Thumb vs Rest	lh	Intact|Dominant	38	0.16355510864580697	12	-54	-20	44	CTR-Adults
sub-S521	2H_Adult	Adult	2H	Thumb vs Rest	lh	Intact|Dominant	37	0.7467012345020533	13	-54	-20	46	CTR-Adults
sub-S521	2H_Adult	Adult	2H	Thumb vs Rest	lh	Intact|Dominant	36	1.4448674238273573	14	-52	-22	48	CTR-Adults
sub-S521	2H_Adult	Adult	2H	Thumb vs Rest	lh	Intact|Dominant	35	2.178350518919938	15	-50	-22	48	CTR-Adults
sub-S521	2H_Adult	Adult	2H	Thumb vs Rest	lh	Intact|Dominant	34	2.837271026988369	16	-50	-24	50	CTR-Adults
sub-S521	2H_Adult	Adult	2H	Thumb vs Rest	lh	Intact|Dominant	33	3.0727399352711524	17	-48	-24	50	CTR-Adults
sub-S521	2H_Adult	Adult	2H	Thumb vs Rest	lh	Intact|Dominant	32	3.1649930241297954	18	-46	-26	50	CTR-Adults
sub-S521	2H_Adult	Adult	2H	Thumb vs Rest	lh	Intact|Dominant	31	3.274909245461596	19	-46	-28	52	CTR-Adults
sub-S521	2H_Adult	Adult	2H	Thumb vs Rest	lh	Intact|Dominant	30	3.578867378820847	20	-46	-28	54	CTR-Adults
sub-S521	2H_Adult	Adult	2H	Thumb vs Rest	lh	Intact|Dominant	29	3.7269954416415993	21	-44	-30	56	CTR-Adults
sub-S521	2H_Adult	Adult	2H	Thumb vs Rest	lh	Intact|Dominant	28	3.1867161839499785	22	-44	-32	56	CTR-Adults
sub-S521	2H_Adult	Adult	2H	Thumb vs Rest	lh	Intact|Dominant	27	2.288453785527155	23	-42	-32	58	CTR-Adults
sub-S521	2H_Adult	Adult	2H	Thumb vs Rest	lh	Intact|Dominant	26	1.3363555527871913	24	-42	-36	58	CTR-Adults
sub-S521	2H_Adult	Adult	2H	Thumb vs Rest	lh	Intact|Dominant	25	0.34731215730688914	25	-38	-36	60	CTR-Adults
sub-S521	2H_Adult	Adult	2H	Thumb vs Rest	lh	Intact|Dominant	24	-0.5407043513459592	26	-38	-36	60	CTR-Adults
sub-S521	2H_Adult	Adult	2H	Thumb vs Rest	lh	Intact|Dominant	23	-1.1029596782113955	27	-36	-36	62	CTR-Adults
sub-S521	2H_Adult	Adult	2H	Thumb vs Rest	lh	Intact|Dominant	22	-1.265491730833884	28	-34	-38	62	CTR-Adults
sub-S521	2H_Adult	Adult	2H	Thumb vs Rest	lh	Intact|Dominant	21	-1.1651484617083314	29	-30	-38	64	CTR-Adults
sub-S521	2H_Adult	Adult	2H	Thumb vs Rest	lh	Intact|Dominant	20	-0.9389215484989191	30	-28	-38	60	CTR-Adults
sub-S521	2H_Adult	Adult	2H	Thumb vs Rest	lh	Intact|Dominant	19	-0.7865785102159137	31	-28	-38	62	CTR-Adults
sub-S521	2H_Adult	Adult	2H	Thumb vs Rest	lh	Intact|Dominant	18	-0.6153945147724654	32	-26	-38	64	CTR-Adults
sub-S521	2H_Adult	Adult	2H	Thumb vs Rest	lh	Intact|Dominant	17	-0.5239725523557988	33	-24	-38	64	CTR-Adults
sub-S521	2H_Adult	Adult	2H	Thumb vs Rest	lh	Intact|Dominant	16	-0.524167476598444	34	-22	-38	66	CTR-Adults
sub-S521	2H_Adult	Adult	2H	Thumb vs Rest	lh	Intact|Dominant	15	-0.49645105691686153	35	-22	-40	66	CTR-Adults
sub-S521	2H_Adult	Adult	2H	Thumb vs Rest	lh	Intact|Dominant	14	-0.4474766475263915	36	-20	-40	66	CTR-Adults
sub-S521	2H_Adult	Adult	2H	Thumb vs Rest	lh	Intact|Dominant	13	-0.39621717184118094	37	-18	-40	66	CTR-Adults
sub-S521	2H_Adult	Adult	2H	Thumb vs Rest	lh	Intact|Dominant	12	-0.33143935025252963	38	-18	-40	68	CTR-Adults
sub-S521	2H_Adult	Adult	2H	Thumb vs Rest	lh	Intact|Dominant	11	-0.21927583467649242	39	-18	-40	72	CTR-Adults
sub-S521	2H_Adult	Adult	2H	Thumb vs Rest	lh	Intact|Dominant	10	-0.09400548493536592	40	-18	-42	72	CTR-Adults
sub-S521	2H_Adult	Adult	2H	Thumb vs Rest	lh	Intact|Dominant	9	0.03262389183982754	41	-16	-44	74	CTR-Adults
sub-S521	2H_Adult	Adult	2H	Thumb vs Rest	lh	Intact|Dominant	8	0.11901785378976862	42	-14	-46	74	CTR-Adults
sub-S521	2H_Adult	Adult	2H	Thumb vs Rest	lh	Intact|Dominant	7	0.14285202203428596	43	-12	-46	72	CTR-Adults
sub-S521	2H_Adult	Adult	2H	Thumb vs Rest	lh	Intact|Dominant	6	0.18484827986831423	44	-10	-48	72	CTR-Adults
sub-S521	2H_Adult	Adult	2H	Thumb vs Rest	lh	Intact|Dominant	5	0.20755779795337714	45	-10	-46	68	CTR-Adults
sub-S521	2H_Adult	Adult	2H	Thumb vs Rest	lh	Intact|Dominant	4	0.10817538024184907	46	-10	-46	66	CTR-Adults
sub-S521	2H_Adult	Adult	2H	Thumb vs Rest	lh	Intact|Dominant	3	0.04543512271877723	47	-10	-44	64	CTR-Adults
sub-S521	2H_Adult	Adult	2H	Thumb vs Rest	lh	Intact|Dominant	2	-4.548667493624102e-4	48	-12	-44	62	CTR-Adults
sub-S521	2H_Adult	Adult	2H	Thumb vs Rest	lh	Intact|Dominant	1	-0.0314195498170923	49	-14	-44	60	CTR-Adults
sub-S522	2H_Adult	Adult	2H	Thumb vs Rest	lh	Intact|Dominant	49	0.23369851831113836	1	-66	-8	16	CTR-Adults
sub-S522	2H_Adult	Adult	2H	Thumb vs Rest	lh	Intact|Dominant	48	0.10702536735813338	2	-66	-10	20	CTR-Adults
sub-S522	2H_Adult	Adult	2H	Thumb vs Rest	lh	Intact|Dominant	47	0.12920572848725126	3	-66	-10	24	CTR-Adults
sub-S522	2H_Adult	Adult	2H	Thumb vs Rest	lh	Intact|Dominant	46	0.2977562151575533	4	-64	-10	28	CTR-Adults
sub-S522	2H_Adult	Adult	2H	Thumb vs Rest	lh	Intact|Dominant	45	0.611284497969154	5	-62	-10	32	CTR-Adults
sub-S522	2H_Adult	Adult	2H	Thumb vs Rest	lh	Intact|Dominant	44	1.1984344808260299	6	-62	-12	34	CTR-Adults
sub-S522	2H_Adult	Adult	2H	Thumb vs Rest	lh	Intact|Dominant	43	1.633161611491553	7	-60	-14	36	CTR-Adults
sub-S522	2H_Adult	Adult	2H	Thumb vs Rest	lh	Intact|Dominant	42	2.021613700022664	8	-58	-16	36	CTR-Adults
sub-S522	2H_Adult	Adult	2H	Thumb vs Rest	lh	Intact|Dominant	41	3.0006362819301478	9	-56	-18	38	CTR-Adults
sub-S522	2H_Adult	Adult	2H	Thumb vs Rest	lh	Intact|Dominant	40	4.234251367656049	10	-54	-20	40	CTR-Adults
sub-S522	2H_Adult	Adult	2H	Thumb vs Rest	lh	Intact|Dominant	39	4.786921661165435	11	-56	-20	42	CTR-Adults
sub-S522	2H_Adult	Adult	2H	Thumb vs Rest	lh	Intact|Dominant	38	4.673483694103648	12	-54	-20	44	CTR-Adults
sub-S522	2H_Adult	Adult	2H	Thumb vs Rest	lh	Intact|Dominant	37	4.569013666874363	13	-54	-20	46	CTR-Adults
sub-S522	2H_Adult	Adult	2H	Thumb vs Rest	lh	Intact|Dominant	36	5.474346843294054	14	-52	-22	48	CTR-Adults
sub-S522	2H_Adult	Adult	2H	Thumb vs Rest	lh	Intact|Dominant	35	6.674475626174158	15	-50	-22	48	CTR-Adults
sub-S522	2H_Adult	Adult	2H	Thumb vs Rest	lh	Intact|Dominant	34	6.827249872372667	16	-50	-24	50	CTR-Adults
sub-S522	2H_Adult	Adult	2H	Thumb vs Rest	lh	Intact|Dominant	33	5.829847408562585	17	-48	-24	50	CTR-Adults
sub-S522	2H_Adult	Adult	2H	Thumb vs Rest	lh	Intact|Dominant	32	4.890268978259019	18	-46	-26	50	CTR-Adults
sub-S522	2H_Adult	Adult	2H	Thumb vs Rest	lh	Intact|Dominant	31	5.052465174138609	19	-46	-28	52	CTR-Adults
sub-S522	2H_Adult	Adult	2H	Thumb vs Rest	lh	Intact|Dominant	30	5.849807202422321	20	-46	-28	54	CTR-Adults
sub-S522	2H_Adult	Adult	2H	Thumb vs Rest	lh	Intact|Dominant	29	6.143009962424451	21	-44	-30	56	CTR-Adults
sub-S522	2H_Adult	Adult	2H	Thumb vs Rest	lh	Intact|Dominant	28	5.435079814075703	22	-44	-32	56	CTR-Adults
sub-S522	2H_Adult	Adult	2H	Thumb vs Rest	lh	Intact|Dominant	27	4.472686446305844	23	-42	-32	58	CTR-Adults
sub-S522	2H_Adult	Adult	2H	Thumb vs Rest	lh	Intact|Dominant	26	3.8287184374337393	24	-42	-36	58	CTR-Adults
sub-S522	2H_Adult	Adult	2H	Thumb vs Rest	lh	Intact|Dominant	25	3.0804126444358078	25	-38	-36	60	CTR-Adults
sub-S522	2H_Adult	Adult	2H	Thumb vs Rest	lh	Intact|Dominant	24	2.0334099428778067	26	-38	-36	60	CTR-Adults
sub-S522	2H_Adult	Adult	2H	Thumb vs Rest	lh	Intact|Dominant	23	0.6494600644367395	27	-36	-36	62	CTR-Adults
sub-S522	2H_Adult	Adult	2H	Thumb vs Rest	lh	Intact|Dominant	22	-0.5266140005633102	28	-34	-38	62	CTR-Adults
sub-S522	2H_Adult	Adult	2H	Thumb vs Rest	lh	Intact|Dominant	21	-1.174630331987239	29	-30	-38	64	CTR-Adults
sub-S522	2H_Adult	Adult	2H	Thumb vs Rest	lh	Intact|Dominant	20	-1.3561546213994795	30	-28	-38	60	CTR-Adults
sub-S522	2H_Adult	Adult	2H	Thumb vs Rest	lh	Intact|Dominant	19	-1.277896280921385	31	-28	-38	62	CTR-Adults
sub-S522	2H_Adult	Adult	2H	Thumb vs Rest	lh	Intact|Dominant	18	-1.0210916252248927	32	-26	-38	64	CTR-Adults
sub-S522	2H_Adult	Adult	2H	Thumb vs Rest	lh	Intact|Dominant	17	-0.7816863073702607	33	-24	-38	64	CTR-Adults
sub-S522	2H_Adult	Adult	2H	Thumb vs Rest	lh	Intact|Dominant	16	-0.5542467094617382	34	-22	-38	66	CTR-Adults
sub-S522	2H_Adult	Adult	2H	Thumb vs Rest	lh	Intact|Dominant	15	-0.28809427053209435	35	-22	-40	66	CTR-Adults
sub-S522	2H_Adult	Adult	2H	Thumb vs Rest	lh	Intact|Dominant	14	-0.08476788791667088	36	-20	-40	66	CTR-Adults
sub-S522	2H_Adult	Adult	2H	Thumb vs Rest	lh	Intact|Dominant	13	-0.05577753601104554	37	-18	-40	66	CTR-Adults
sub-S522	2H_Adult	Adult	2H	Thumb vs Rest	lh	Intact|Dominant	12	-0.49881749119005653	38	-18	-40	68	CTR-Adults
sub-S522	2H_Adult	Adult	2H	Thumb vs Rest	lh	Intact|Dominant	11	-1.2379210819010529	39	-18	-40	72	CTR-Adults
sub-S522	2H_Adult	Adult	2H	Thumb vs Rest	lh	Intact|Dominant	10	-1.571522291686121	40	-18	-42	72	CTR-Adults
sub-S522	2H_Adult	Adult	2H	Thumb vs Rest	lh	Intact|Dominant	9	-1.4272259678751937	41	-16	-44	74	CTR-Adults
sub-S522	2H_Adult	Adult	2H	Thumb vs Rest	lh	Intact|Dominant	8	-1.2775990113124553	42	-14	-46	74	CTR-Adults
sub-S522	2H_Adult	Adult	2H	Thumb vs Rest	lh	Intact|Dominant	7	-1.5747811816126744	43	-12	-46	72	CTR-Adults
sub-S522	2H_Adult	Adult	2H	Thumb vs Rest	lh	Intact|Dominant	6	-2.1343878604314197	44	-10	-48	72	CTR-Adults
sub-S522	2H_Adult	Adult	2H	Thumb vs Rest	lh	Intact|Dominant	5	-2.335306555075423	45	-10	-46	68	CTR-Adults
sub-S522	2H_Adult	Adult	2H	Thumb vs Rest	lh	Intact|Dominant	4	-2.1459724856107343	46	-10	-46	66	CTR-Adults
sub-S522	2H_Adult	Adult	2H	Thumb vs Rest	lh	Intact|Dominant	3	-1.9954889954905917	47	-10	-44	64	CTR-Adults
sub-S522	2H_Adult	Adult	2H	Thumb vs Rest	lh	Intact|Dominant	2	-1.800104772896911	48	-12	-44	62	CTR-Adults
sub-S522	2H_Adult	Adult	2H	Thumb vs Rest	lh	Intact|Dominant	1	-1.5864184145610367	49	-14	-44	60	CTR-Adults
sub-S009	1H_Child	Child	1H	Thumb vs Rest	lh	Intact|Dominant	49	-3.4593900066164607	1	-66	-8	16	CLD-Children
sub-S009	1H_Child	Child	1H	Thumb vs Rest	lh	Intact|Dominant	48	-3.5711720064177666	2	-66	-10	20	CLD-Children
sub-S009	1H_Child	Child	1H	Thumb vs Rest	lh	Intact|Dominant	47	-3.5301304919243375	3	-66	-10	24	CLD-Children
sub-S009	1H_Child	Child	1H	Thumb vs Rest	lh	Intact|Dominant	46	-3.325817548529966	4	-64	-10	28	CLD-Children
sub-S009	1H_Child	Child	1H	Thumb vs Rest	lh	Intact|Dominant	45	-2.968276673343702	5	-62	-10	32	CLD-Children
sub-S009	1H_Child	Child	1H	Thumb vs Rest	lh	Intact|Dominant	44	-2.618335888620967	6	-62	-12	34	CLD-Children
sub-S009	1H_Child	Child	1H	Thumb vs Rest	lh	Intact|Dominant	43	-2.262532173581172	7	-60	-14	36	CLD-Children
sub-S009	1H_Child	Child	1H	Thumb vs Rest	lh	Intact|Dominant	42	-1.9431677221880765	8	-58	-16	36	CLD-Children
sub-S009	1H_Child	Child	1H	Thumb vs Rest	lh	Intact|Dominant	41	-1.3897722707119038	9	-56	-18	38	CLD-Children
sub-S009	1H_Child	Child	1H	Thumb vs Rest	lh	Intact|Dominant	40	-0.601472037312707	10	-54	-20	40	CLD-Children
sub-S009	1H_Child	Child	1H	Thumb vs Rest	lh	Intact|Dominant	39	0.06486775075238707	11	-56	-20	42	CLD-Children
sub-S009	1H_Child	Child	1H	Thumb vs Rest	lh	Intact|Dominant	38	0.6427249664061807	12	-54	-20	44	CLD-Children
sub-S009	1H_Child	Child	1H	Thumb vs Rest	lh	Intact|Dominant	37	1.1362103120598677	13	-54	-20	46	CLD-Children
sub-S009	1H_Child	Child	1H	Thumb vs Rest	lh	Intact|Dominant	36	1.4660386223676047	14	-52	-22	48	CLD-Children
sub-S009	1H_Child	Child	1H	Thumb vs Rest	lh	Intact|Dominant	35	1.6639425099962233	15	-50	-22	48	CLD-Children
sub-S009	1H_Child	Child	1H	Thumb vs Rest	lh	Intact|Dominant	34	1.6308602770596825	16	-50	-24	50	CLD-Children
sub-S009	1H_Child	Child	1H	Thumb vs Rest	lh	Intact|Dominant	33	1.3825909365296822	17	-48	-24	50	CLD-Children
sub-S009	1H_Child	Child	1H	Thumb vs Rest	lh	Intact|Dominant	32	0.9928698588932736	18	-46	-26	50	CLD-Children
sub-S009	1H_Child	Child	1H	Thumb vs Rest	lh	Intact|Dominant	31	0.5205480991716501	19	-46	-28	52	CLD-Children
sub-S009	1H_Child	Child	1H	Thumb vs Rest	lh	Intact|Dominant	30	0.24955940414000732	20	-46	-28	54	CLD-Children
sub-S009	1H_Child	Child	1H	Thumb vs Rest	lh	Intact|Dominant	29	0.16220390187722794	21	-44	-30	56	CLD-Children
sub-S009	1H_Child	Child	1H	Thumb vs Rest	lh	Intact|Dominant	28	-0.009930782082397137	22	-44	-32	56	CLD-Children
sub-S009	1H_Child	Child	1H	Thumb vs Rest	lh	Intact|Dominant	27	-0.2738405803888003	23	-42	-32	58	CLD-Children
sub-S009	1H_Child	Child	1H	Thumb vs Rest	lh	Intact|Dominant	26	-0.5821794258127457	24	-42	-36	58	CLD-Children
sub-S009	1H_Child	Child	1H	Thumb vs Rest	lh	Intact|Dominant	25	-0.8576859184151089	25	-38	-36	60	CLD-Children
sub-S009	1H_Child	Child	1H	Thumb vs Rest	lh	Intact|Dominant	24	-0.9977134992838225	26	-38	-36	60	CLD-Children
sub-S009	1H_Child	Child	1H	Thumb vs Rest	lh	Intact|Dominant	23	-1.07671789795148	27	-36	-36	62	CLD-Children
sub-S009	1H_Child	Child	1H	Thumb vs Rest	lh	Intact|Dominant	22	-1.1461987095508839	28	-34	-38	62	CLD-Children
sub-S009	1H_Child	Child	1H	Thumb vs Rest	lh	Intact|Dominant	21	-1.2132321880811943	29	-30	-38	64	CLD-Children
sub-S009	1H_Child	Child	1H	Thumb vs Rest	lh	Intact|Dominant	20	-1.2867641518045942	30	-28	-38	60	CLD-Children
sub-S009	1H_Child	Child	1H	Thumb vs Rest	lh	Intact|Dominant	19	-1.3529192058833739	31	-28	-38	62	CLD-Children
sub-S009	1H_Child	Child	1H	Thumb vs Rest	lh	Intact|Dominant	18	-1.5099893500475134	32	-26	-38	64	CLD-Children
sub-S009	1H_Child	Child	1H	Thumb vs Rest	lh	Intact|Dominant	17	-1.8834068292690764	33	-24	-38	64	CLD-Children
sub-S009	1H_Child	Child	1H	Thumb vs Rest	lh	Intact|Dominant	16	-2.3106838903972053	34	-22	-38	66	CLD-Children
sub-S009	1H_Child	Child	1H	Thumb vs Rest	lh	Intact|Dominant	15	-2.613257545317323	35	-22	-40	66	CLD-Children
sub-S009	1H_Child	Child	1H	Thumb vs Rest	lh	Intact|Dominant	14	-2.7312779808195424	36	-20	-40	66	CLD-Children
sub-S009	1H_Child	Child	1H	Thumb vs Rest	lh	Intact|Dominant	13	-2.724042348901522	37	-18	-40	66	CLD-Children
sub-S009	1H_Child	Child	1H	Thumb vs Rest	lh	Intact|Dominant	12	-2.7604719484039926	38	-18	-40	68	CLD-Children
sub-S009	1H_Child	Child	1H	Thumb vs Rest	lh	Intact|Dominant	11	-2.8457680952234994	39	-18	-40	72	CLD-Children
[truncated: 1,235 more rows]
