# Supplementary material for: Global remapping of the sensory homunculus emerges early in childhood development
Source: Nat Commun. 2026 Feb 24;17:1591. doi: 10.1038/s41467-025-66539-5 (PMC12932738; doi:10.1038/s41467-025-66539-5)
Supplement: Supplementary file 4 — Source data [file 41467_2025_66539_MOESM4_ESM.zip › exp-boldkids_fig-03a_data-activity.csv]

SubjectNum	Group	Group_age	Group_hand	Contrast	side	hemisphere	roiName	roiType	Zstats	Group_labels
sub-S001	2H_Child	Child	2H	Chin vs Rest	Deprived|NonDominant	rh	funcHand	funcROI	-0.785452086382128	CTR-Children
sub-S001	2H_Child	Child	2H	Foot vs Rest	Deprived|NonDominant	rh	funcHand	funcROI	0.268195146275812	CTR-Children
sub-S001	2H_Child	Child	2H	Forehead vs Rest	Deprived|NonDominant	rh	funcHand	funcROI	-0.160623330094805	CTR-Children
sub-S001	2H_Child	Child	2H	InnerArm vs Rest	Deprived|NonDominant	rh	funcHand	funcROI	-1.05374846262572	CTR-Children
sub-S001	2H_Child	Child	2H	Thigh vs Rest	Deprived|NonDominant	rh	funcHand	funcROI	0.944784134087577	CTR-Children
sub-S001	2H_Child	Child	2H	Torso vs Rest	Deprived|NonDominant	rh	funcHand	funcROI	-1.00126523651777	CTR-Children
sub-S002	2H_Child	Child	2H	Chin vs Rest	Deprived|NonDominant	rh	funcHand	funcROI	0.0599052628780576	CTR-Children
sub-S002	2H_Child	Child	2H	Foot vs Rest	Deprived|NonDominant	rh	funcHand	funcROI	-1.89171792277031	CTR-Children
sub-S002	2H_Child	Child	2H	Forehead vs Rest	Deprived|NonDominant	rh	funcHand	funcROI	0.60305501971587006	CTR-Children
sub-S002	2H_Child	Child	2H	InnerArm vs Rest	Deprived|NonDominant	rh	funcHand	funcROI	0.23049909377897	CTR-Children
sub-S002	2H_Child	Child	2H	Thigh vs Rest	Deprived|NonDominant	rh	funcHand	funcROI	-0.897189646789811	CTR-Children
sub-S002	2H_Child	Child	2H	Torso vs Rest	Deprived|NonDominant	rh	funcHand	funcROI	-0.345283991799037	CTR-Children
sub-S003	2H_Child	Child	2H	Chin vs Rest	Deprived|NonDominant	rh	funcHand	funcROI	0.544501041772507	CTR-Children
sub-S003	2H_Child	Child	2H	Foot vs Rest	Deprived|NonDominant	rh	funcHand	funcROI	-0.380918682653504	CTR-Children
sub-S003	2H_Child	Child	2H	Forehead vs Rest	Deprived|NonDominant	rh	funcHand	funcROI	1.38148385037935	CTR-Children
sub-S003	2H_Child	Child	2H	InnerArm vs Rest	Deprived|NonDominant	rh	funcHand	funcROI	-1.27653533523366	CTR-Children
sub-S003	2H_Child	Child	2H	Thigh vs Rest	Deprived|NonDominant	rh	funcHand	funcROI	-1.80403535314459	CTR-Children
sub-S003	2H_Child	Child	2H	Torso vs Rest	Deprived|NonDominant	rh	funcHand	funcROI	-0.708593303243859	CTR-Children
sub-S004	1H_Child	Child	1H	Chin vs Rest	Deprived|NonDominant	lh	funcHand	funcROI	2.54315748995301	CLD-Children
sub-S004	1H_Child	Child	1H	Foot vs Rest	Deprived|NonDominant	lh	funcHand	funcROI	0.320356380383961	CLD-Children
sub-S004	1H_Child	Child	1H	Forehead vs Rest	Deprived|NonDominant	lh	funcHand	funcROI	0.572055682485581	CLD-Children
sub-S004	1H_Child	Child	1H	InnerArm vs Rest	Deprived|NonDominant	lh	funcHand	funcROI	4.06002881111479	CLD-Children
sub-S004	1H_Child	Child	1H	Thigh vs Rest	Deprived|NonDominant	lh	funcHand	funcROI	1.81129580693719	CLD-Children
sub-S004	1H_Child	Child	1H	Torso vs Rest	Deprived|NonDominant	lh	funcHand	funcROI	-0.171257514619145	CLD-Children
sub-S501	1H_Adult	Adult	1H	Chin vs Rest	Deprived|NonDominant	rh	funcHand	funcROI	0.698495202585413	CLD-Adults
sub-S501	1H_Adult	Adult	1H	Foot vs Rest	Deprived|NonDominant	rh	funcHand	funcROI	-1.00598695284377	CLD-Adults
sub-S501	1H_Adult	Adult	1H	Forehead vs Rest	Deprived|NonDominant	rh	funcHand	funcROI	-1.32665644069309	CLD-Adults
sub-S501	1H_Adult	Adult	1H	InnerArm vs Rest	Deprived|NonDominant	rh	funcHand	funcROI	4.19998874523502	CLD-Adults
sub-S501	1H_Adult	Adult	1H	Thigh vs Rest	Deprived|NonDominant	rh	funcHand	funcROI	-1.91902018686707	CLD-Adults
sub-S501	1H_Adult	Adult	1H	Torso vs Rest	Deprived|NonDominant	rh	funcHand	funcROI	-1.46015606928596	CLD-Adults
sub-S006	1H_Child	Child	1H	Chin vs Rest	Deprived|NonDominant	lh	funcHand	funcROI	-1.25251786984226	CLD-Children
sub-S006	1H_Child	Child	1H	Foot vs Rest	Deprived|NonDominant	lh	funcHand	funcROI	-1.64176934242969	CLD-Children
sub-S006	1H_Child	Child	1H	Forehead vs Rest	Deprived|NonDominant	lh	funcHand	funcROI	-0.510504222965187	CLD-Children
sub-S006	1H_Child	Child	1H	InnerArm vs Rest	Deprived|NonDominant	lh	funcHand	funcROI	3.2251439762421	CLD-Children
sub-S006	1H_Child	Child	1H	Thigh vs Rest	Deprived|NonDominant	lh	funcHand	funcROI	-2.03933883276249	CLD-Children
sub-S006	1H_Child	Child	1H	Torso vs Rest	Deprived|NonDominant	lh	funcHand	funcROI	-1.44858307462409	CLD-Children
sub-S007	1H_Child	Child	1H	Chin vs Rest	Deprived|NonDominant	rh	funcHand	funcROI	-0.195833029041465	CLD-Children
sub-S007	1H_Child	Child	1H	Foot vs Rest	Deprived|NonDominant	rh	funcHand	funcROI	0.556379135983947	CLD-Children
sub-S007	1H_Child	Child	1H	Forehead vs Rest	Deprived|NonDominant	rh	funcHand	funcROI	0.887951633183878	CLD-Children
sub-S007	1H_Child	Child	1H	InnerArm vs Rest	Deprived|NonDominant	rh	funcHand	funcROI	5.59242497505966	CLD-Children
sub-S007	1H_Child	Child	1H	Thigh vs Rest	Deprived|NonDominant	rh	funcHand	funcROI	0.522682617030858	CLD-Children
sub-S007	1H_Child	Child	1H	Torso vs Rest	Deprived|NonDominant	rh	funcHand	funcROI	0.330383749703505	CLD-Children
sub-S008	1H_Child	Child	1H	Chin vs Rest	Deprived|NonDominant	rh	funcHand	funcROI	2.57360663498975	CLD-Children
sub-S008	1H_Child	Child	1H	Foot vs Rest	Deprived|NonDominant	rh	funcHand	funcROI	1.34269177879006	CLD-Children
sub-S008	1H_Child	Child	1H	Forehead vs Rest	Deprived|NonDominant	rh	funcHand	funcROI	-0.205163728170845	CLD-Children
sub-S008	1H_Child	Child	1H	InnerArm vs Rest	Deprived|NonDominant	rh	funcHand	funcROI	4.12895140944872	CLD-Children
sub-S008	1H_Child	Child	1H	Thigh vs Rest	Deprived|NonDominant	rh	funcHand	funcROI	1.90152942948236	CLD-Children
sub-S008	1H_Child	Child	1H	Torso vs Rest	Deprived|NonDominant	rh	funcHand	funcROI	0.48770922440611	CLD-Children
sub-S010	1H_Child	Child	1H	Chin vs Rest	Deprived|NonDominant	lh	funcHand	funcROI	0.410646732531158	CLD-Children
sub-S010	1H_Child	Child	1H	Foot vs Rest	Deprived|NonDominant	lh	funcHand	funcROI	-1.06803602800176	CLD-Children
sub-S010	1H_Child	Child	1H	Forehead vs Rest	Deprived|NonDominant	lh	funcHand	funcROI	-0.178935405209855	CLD-Children
sub-S010	1H_Child	Child	1H	InnerArm vs Rest	Deprived|NonDominant	lh	funcHand	funcROI	4.56015703755373	CLD-Children
sub-S010	1H_Child	Child	1H	Thigh vs Rest	Deprived|NonDominant	lh	funcHand	funcROI	-1.57551279917389	CLD-Children
sub-S010	1H_Child	Child	1H	Torso vs Rest	Deprived|NonDominant	lh	funcHand	funcROI	-1.44928350995184	CLD-Children
sub-S011	1H_Child	Child	1H	Chin vs Rest	Deprived|NonDominant	rh	funcHand	funcROI	-0.384090375167476	CLD-Children
sub-S011	1H_Child	Child	1H	Foot vs Rest	Deprived|NonDominant	rh	funcHand	funcROI	0.543903151386602	CLD-Children
sub-S011	1H_Child	Child	1H	Forehead vs Rest	Deprived|NonDominant	rh	funcHand	funcROI	-0.211241153770009	CLD-Children
sub-S011	1H_Child	Child	1H	InnerArm vs Rest	Deprived|NonDominant	rh	funcHand	funcROI	-1.29281743242645	CLD-Children
sub-S011	1H_Child	Child	1H	Thigh vs Rest	Deprived|NonDominant	rh	funcHand	funcROI	-0.0106864572077601	CLD-Children
sub-S011	1H_Child	Child	1H	Torso vs Rest	Deprived|NonDominant	rh	funcHand	funcROI	0.143782169770755	CLD-Children
sub-S013	2H_Child	Child	2H	Chin vs Rest	Deprived|NonDominant	rh	funcHand	funcROI	0.381091357578374	CTR-Children
sub-S013	2H_Child	Child	2H	Foot vs Rest	Deprived|NonDominant	rh	funcHand	funcROI	0.210999756545663	CTR-Children
sub-S013	2H_Child	Child	2H	Forehead vs Rest	Deprived|NonDominant	rh	funcHand	funcROI	0.855745444177753	CTR-Children
sub-S013	2H_Child	Child	2H	InnerArm vs Rest	Deprived|NonDominant	rh	funcHand	funcROI	1.305926679196	CTR-Children
sub-S013	2H_Child	Child	2H	Thigh vs Rest	Deprived|NonDominant	rh	funcHand	funcROI	1.23343997502564	CTR-Children
sub-S013	2H_Child	Child	2H	Torso vs Rest	Deprived|NonDominant	rh	funcHand	funcROI	-0.192815224507153	CTR-Children
sub-S012	1H_Child	Child	1H	Chin vs Rest	Deprived|NonDominant	rh	funcHand	funcROI	1.18876414859359	CLD-Children
sub-S012	1H_Child	Child	1H	Foot vs Rest	Deprived|NonDominant	rh	funcHand	funcROI	-0.313017885249582	CLD-Children
sub-S012	1H_Child	Child	1H	Forehead vs Rest	Deprived|NonDominant	rh	funcHand	funcROI	0.9698716434958	CLD-Children
sub-S012	1H_Child	Child	1H	InnerArm vs Rest	Deprived|NonDominant	rh	funcHand	funcROI	2.66909970847259	CLD-Children
sub-S012	1H_Child	Child	1H	Thigh vs Rest	Deprived|NonDominant	rh	funcHand	funcROI	-0.400645482504677	CLD-Children
sub-S012	1H_Child	Child	1H	Torso vs Rest	Deprived|NonDominant	rh	funcHand	funcROI	-0.306953688398435	CLD-Children
sub-S504	1H_Adult	Adult	1H	Chin vs Rest	Deprived|NonDominant	rh	funcHand	funcROI	6.79595867903115	CLD-Adults
sub-S504	1H_Adult	Adult	1H	Foot vs Rest	Deprived|NonDominant	rh	funcHand	funcROI	2.11427288316012	CLD-Adults
sub-S504	1H_Adult	Adult	1H	Forehead vs Rest	Deprived|NonDominant	rh	funcHand	funcROI	-0.324439746744296	CLD-Adults
sub-S504	1H_Adult	Adult	1H	InnerArm vs Rest	Deprived|NonDominant	rh	funcHand	funcROI	6.59270411360852	CLD-Adults
sub-S504	1H_Adult	Adult	1H	Thigh vs Rest	Deprived|NonDominant	rh	funcHand	funcROI	0.795067012221142	CLD-Adults
sub-S504	1H_Adult	Adult	1H	Torso vs Rest	Deprived|NonDominant	rh	funcHand	funcROI	1.06614676340023	CLD-Adults
sub-S502	1H_Adult	Adult	1H	Chin vs Rest	Deprived|NonDominant	lh	funcHand	funcROI	2.09809625581292	CLD-Adults
sub-S502	1H_Adult	Adult	1H	Foot vs Rest	Deprived|NonDominant	lh	funcHand	funcROI	0.0491004845550539	CLD-Adults
sub-S502	1H_Adult	Adult	1H	Forehead vs Rest	Deprived|NonDominant	lh	funcHand	funcROI	-1.07679832068126	CLD-Adults
sub-S502	1H_Adult	Adult	1H	InnerArm vs Rest	Deprived|NonDominant	lh	funcHand	funcROI	3.93538857112726	CLD-Adults
sub-S502	1H_Adult	Adult	1H	Thigh vs Rest	Deprived|NonDominant	lh	funcHand	funcROI	-0.599141202663362	CLD-Adults
sub-S502	1H_Adult	Adult	1H	Torso vs Rest	Deprived|NonDominant	lh	funcHand	funcROI	2.25381444935052	CLD-Adults
sub-S022	2H_Child	Child	2H	Chin vs Rest	Deprived|NonDominant	rh	funcHand	funcROI	1.2401303458867	CTR-Children
sub-S022	2H_Child	Child	2H	Foot vs Rest	Deprived|NonDominant	rh	funcHand	funcROI	0.234137821779009	CTR-Children
sub-S022	2H_Child	Child	2H	Forehead vs Rest	Deprived|NonDominant	rh	funcHand	funcROI	-0.269071760213133	CTR-Children
sub-S022	2H_Child	Child	2H	InnerArm vs Rest	Deprived|NonDominant	rh	funcHand	funcROI	0.205589320903648	CTR-Children
sub-S022	2H_Child	Child	2H	Thigh vs Rest	Deprived|NonDominant	rh	funcHand	funcROI	0.526895945112429	CTR-Children
sub-S022	2H_Child	Child	2H	Torso vs Rest	Deprived|NonDominant	rh	funcHand	funcROI	0.323914787650285	CTR-Children
sub-S023	2H_Child	Child	2H	Chin vs Rest	Deprived|NonDominant	rh	funcHand	funcROI	0.470828529591387	CTR-Children
sub-S023	2H_Child	Child	2H	Foot vs Rest	Deprived|NonDominant	rh	funcHand	funcROI	-1.14978061979226	CTR-Children
sub-S023	2H_Child	Child	2H	Forehead vs Rest	Deprived|NonDominant	rh	funcHand	funcROI	0.316347223130265	CTR-Children
sub-S023	2H_Child	Child	2H	InnerArm vs Rest	Deprived|NonDominant	rh	funcHand	funcROI	0.242348347561946	CTR-Children
sub-S023	2H_Child	Child	2H	Thigh vs Rest	Deprived|NonDominant	rh	funcHand	funcROI	0.376999952816101	CTR-Children
sub-S023	2H_Child	Child	2H	Torso vs Rest	Deprived|NonDominant	rh	funcHand	funcROI	0.761937312724049	CTR-Children
sub-S016	2H_Child	Child	2H	Chin vs Rest	Deprived|NonDominant	rh	funcHand	funcROI	-0.221698696106687	CTR-Children
sub-S016	2H_Child	Child	2H	Foot vs Rest	Deprived|NonDominant	rh	funcHand	funcROI	-0.698391122990958	CTR-Children
sub-S016	2H_Child	Child	2H	Forehead vs Rest	Deprived|NonDominant	rh	funcHand	funcROI	0.918832464520285	CTR-Children
sub-S016	2H_Child	Child	2H	InnerArm vs Rest	Deprived|NonDominant	rh	funcHand	funcROI	-1.08869388527216	CTR-Children
sub-S016	2H_Child	Child	2H	Thigh vs Rest	Deprived|NonDominant	rh	funcHand	funcROI	-0.320732910057691	CTR-Children
sub-S016	2H_Child	Child	2H	Torso vs Rest	Deprived|NonDominant	rh	funcHand	funcROI	-0.668662762404298	CTR-Children
sub-S017	1H_Child	Child	1H	Chin vs Rest	Deprived|NonDominant	rh	funcHand	funcROI	-1.56079047282942	CLD-Children
sub-S017	1H_Child	Child	1H	Foot vs Rest	Deprived|NonDominant	rh	funcHand	funcROI	1.53098563130652	CLD-Children
sub-S017	1H_Child	Child	1H	Forehead vs Rest	Deprived|NonDominant	rh	funcHand	funcROI	-1.642151480963	CLD-Children
sub-S017	1H_Child	Child	1H	InnerArm vs Rest	Deprived|NonDominant	rh	funcHand	funcROI	1.09608285072113	CLD-Children
sub-S017	1H_Child	Child	1H	Thigh vs Rest	Deprived|NonDominant	rh	funcHand	funcROI	-0.246674374585359	CLD-Children
sub-S017	1H_Child	Child	1H	Torso vs Rest	Deprived|NonDominant	rh	funcHand	funcROI	-0.148169916740826	CLD-Children
sub-S025	1H_Child	Child	1H	Chin vs Rest	Deprived|NonDominant	rh	funcHand	funcROI	0.927385764989764	CLD-Children
sub-S025	1H_Child	Child	1H	Foot vs Rest	Deprived|NonDominant	rh	funcHand	funcROI	1.01971702120838	CLD-Children
sub-S025	1H_Child	Child	1H	Forehead vs Rest	Deprived|NonDominant	rh	funcHand	funcROI	2.0146910455872	CLD-Children
sub-S025	1H_Child	Child	1H	InnerArm vs Rest	Deprived|NonDominant	rh	funcHand	funcROI	4.07871009769593	CLD-Children
sub-S025	1H_Child	Child	1H	Thigh vs Rest	Deprived|NonDominant	rh	funcHand	funcROI	1.83514482285078	CLD-Children
sub-S025	1H_Child	Child	1H	Torso vs Rest	Deprived|NonDominant	rh	funcHand	funcROI	1.87223122810788	CLD-Children
sub-S028	2H_Child	Child	2H	Chin vs Rest	Deprived|NonDominant	rh	funcHand	funcROI	0.556872692332238	CTR-Children
sub-S028	2H_Child	Child	2H	Foot vs Rest	Deprived|NonDominant	rh	funcHand	funcROI	0.758076683663466	CTR-Children
sub-S028	2H_Child	Child	2H	Forehead vs Rest	Deprived|NonDominant	rh	funcHand	funcROI	-1.11128430355352	CTR-Children
sub-S028	2H_Child	Child	2H	InnerArm vs Rest	Deprived|NonDominant	rh	funcHand	funcROI	1.42829623223711	CTR-Children
sub-S028	2H_Child	Child	2H	Thigh vs Rest	Deprived|NonDominant	rh	funcHand	funcROI	1.11658290016506	CTR-Children
sub-S028	2H_Child	Child	2H	Torso vs Rest	Deprived|NonDominant	rh	funcHand	funcROI	-0.118714563536286	CTR-Children
sub-S032	2H_Child	Child	2H	Chin vs Rest	Deprived|NonDominant	rh	funcHand	funcROI	-1.13372958053436	CTR-Children
sub-S032	2H_Child	Child	2H	Foot vs Rest	Deprived|NonDominant	rh	funcHand	funcROI	-1.71677694714451	CTR-Children
sub-S032	2H_Child	Child	2H	Forehead vs Rest	Deprived|NonDominant	rh	funcHand	funcROI	-0.247615548952344	CTR-Children
sub-S032	2H_Child	Child	2H	InnerArm vs Rest	Deprived|NonDominant	rh	funcHand	funcROI	-0.510768097793659	CTR-Children
sub-S032	2H_Child	Child	2H	Thigh vs Rest	Deprived|NonDominant	rh	funcHand	funcROI	-1.94299856338973	CTR-Children
sub-S032	2H_Child	Child	2H	Torso vs Rest	Deprived|NonDominant	rh	funcHand	funcROI	-1.56752977950964	CTR-Children
sub-S031	2H_Child	Child	2H	Chin vs Rest	Deprived|NonDominant	rh	funcHand	funcROI	-1.72891943877	CTR-Children
sub-S031	2H_Child	Child	2H	Foot vs Rest	Deprived|NonDominant	rh	funcHand	funcROI	-1.39119321323924	CTR-Children
sub-S031	2H_Child	Child	2H	Forehead vs Rest	Deprived|NonDominant	rh	funcHand	funcROI	-1.7623514875866	CTR-Children
sub-S031	2H_Child	Child	2H	InnerArm vs Rest	Deprived|NonDominant	rh	funcHand	funcROI	1.41887410717635	CTR-Children
sub-S031	2H_Child	Child	2H	Thigh vs Rest	Deprived|NonDominant	rh	funcHand	funcROI	-2.16943836191997	CTR-Children
sub-S031	2H_Child	Child	2H	Torso vs Rest	Deprived|NonDominant	rh	funcHand	funcROI	-1.73861892481773	CTR-Children
sub-S506	1H_Adult	Adult	1H	Chin vs Rest	Deprived|NonDominant	rh	funcHand	funcROI	4.50982541418531	CLD-Adults
sub-S506	1H_Adult	Adult	1H	Foot vs Rest	Deprived|NonDominant	rh	funcHand	funcROI	-0.687987125491802	CLD-Adults
sub-S506	1H_Adult	Adult	1H	Forehead vs Rest	Deprived|NonDominant	rh	funcHand	funcROI	0.848091195352465	CLD-Adults
sub-S506	1H_Adult	Adult	1H	InnerArm vs Rest	Deprived|NonDominant	rh	funcHand	funcROI	4.83077924682476	CLD-Adults
sub-S506	1H_Adult	Adult	1H	Thigh vs Rest	Deprived|NonDominant	rh	funcHand	funcROI	-0.176019561038984	CLD-Adults
sub-S506	1H_Adult	Adult	1H	Torso vs Rest	Deprived|NonDominant	rh	funcHand	funcROI	-0.790483137094219	CLD-Adults
sub-S507	1H_Adult	Adult	1H	Chin vs Rest	Deprived|NonDominant	rh	funcHand	funcROI	2.85703568949861	CLD-Adults
sub-S507	1H_Adult	Adult	1H	Foot vs Rest	Deprived|NonDominant	rh	funcHand	funcROI	-0.381317938562666	CLD-Adults
sub-S507	1H_Adult	Adult	1H	Forehead vs Rest	Deprived|NonDominant	rh	funcHand	funcROI	1.8987615886015	CLD-Adults
sub-S507	1H_Adult	Adult	1H	InnerArm vs Rest	Deprived|NonDominant	rh	funcHand	funcROI	3.92646060856166	CLD-Adults
sub-S507	1H_Adult	Adult	1H	Thigh vs Rest	Deprived|NonDominant	rh	funcHand	funcROI	0.757930156111843	CLD-Adults
sub-S507	1H_Adult	Adult	1H	Torso vs Rest	Deprived|NonDominant	rh	funcHand	funcROI	-0.177814944955017	CLD-Adults
sub-S034	1H_Child	Child	1H	Chin vs Rest	Deprived|NonDominant	lh	funcHand	funcROI	0.26089467701583	CLD-Children
sub-S034	1H_Child	Child	1H	Foot vs Rest	Deprived|NonDominant	lh	funcHand	funcROI	0.157605331202643	CLD-Children
sub-S034	1H_Child	Child	1H	Forehead vs Rest	Deprived|NonDominant	lh	funcHand	funcROI	0.103921386186218	CLD-Children
sub-S034	1H_Child	Child	1H	InnerArm vs Rest	Deprived|NonDominant	lh	funcHand	funcROI	0.0445395329320603	CLD-Children
sub-S034	1H_Child	Child	1H	Thigh vs Rest	Deprived|NonDominant	lh	funcHand	funcROI	1.15696870928682	CLD-Children
sub-S034	1H_Child	Child	1H	Torso vs Rest	Deprived|NonDominant	lh	funcHand	funcROI	-0.637897107884873	CLD-Children
sub-S511	1H_Adult	Adult	1H	Chin vs Rest	Deprived|NonDominant	rh	funcHand	funcROI	2.99516554029473	CLD-Adults
sub-S511	1H_Adult	Adult	1H	Foot vs Rest	Deprived|NonDominant	rh	funcHand	funcROI	-0.166724953776079	CLD-Adults
sub-S511	1H_Adult	Adult	1H	Forehead vs Rest	Deprived|NonDominant	rh	funcHand	funcROI	2.98269780048205	CLD-Adults
sub-S511	1H_Adult	Adult	1H	InnerArm vs Rest	Deprived|NonDominant	rh	funcHand	funcROI	4.66467850310147	CLD-Adults
sub-S511	1H_Adult	Adult	1H	Thigh vs Rest	Deprived|NonDominant	rh	funcHand	funcROI	-0.240258579411763	CLD-Adults
sub-S511	1H_Adult	Adult	1H	Torso vs Rest	Deprived|NonDominant	rh	funcHand	funcROI	-0.861166090220218	CLD-Adults
sub-S508	1H_Adult	Adult	1H	Chin vs Rest	Deprived|NonDominant	rh	funcHand	funcROI	0.455112553828912	CLD-Adults
sub-S508	1H_Adult	Adult	1H	Foot vs Rest	Deprived|NonDominant	rh	funcHand	funcROI	-1.11796770526735	CLD-Adults
sub-S508	1H_Adult	Adult	1H	Forehead vs Rest	Deprived|NonDominant	rh	funcHand	funcROI	-1.12338950176058	CLD-Adults
sub-S508	1H_Adult	Adult	1H	InnerArm vs Rest	Deprived|NonDominant	rh	funcHand	funcROI	1.25817774664534	CLD-Adults
sub-S508	1H_Adult	Adult	1H	Thigh vs Rest	Deprived|NonDominant	rh	funcHand	funcROI	-1.12775191344361	CLD-Adults
sub-S508	1H_Adult	Adult	1H	Torso vs Rest	Deprived|NonDominant	rh	funcHand	funcROI	-2.30271163218463	CLD-Adults
sub-S510	1H_Adult	Adult	1H	Chin vs Rest	Deprived|NonDominant	lh	funcHand	funcROI	0.907082583673475	CLD-Adults
sub-S510	1H_Adult	Adult	1H	Foot vs Rest	Deprived|NonDominant	lh	funcHand	funcROI	-0.463582686054778	CLD-Adults
sub-S510	1H_Adult	Adult	1H	Forehead vs Rest	Deprived|NonDominant	lh	funcHand	funcROI	-0.239457110333649	CLD-Adults
sub-S510	1H_Adult	Adult	1H	InnerArm vs Rest	Deprived|NonDominant	lh	funcHand	funcROI	5.16815136044386	CLD-Adults
sub-S510	1H_Adult	Adult	1H	Thigh vs Rest	Deprived|NonDominant	lh	funcHand	funcROI	-1.09428599450068	CLD-Adults
sub-S510	1H_Adult	Adult	1H	Torso vs Rest	Deprived|NonDominant	lh	funcHand	funcROI	-0.290596571867595	CLD-Adults
sub-S509	1H_Adult	Adult	1H	Chin vs Rest	Deprived|NonDominant	rh	funcHand	funcROI	0.623608431328798	CLD-Adults
sub-S509	1H_Adult	Adult	1H	Foot vs Rest	Deprived|NonDominant	rh	funcHand	funcROI	-0.4492119782246	CLD-Adults
sub-S509	1H_Adult	Adult	1H	Forehead vs Rest	Deprived|NonDominant	rh	funcHand	funcROI	-0.591205203844595	CLD-Adults
sub-S509	1H_Adult	Adult	1H	InnerArm vs Rest	Deprived|NonDominant	rh	funcHand	funcROI	2.4958036273568	CLD-Adults
sub-S509	1H_Adult	Adult	1H	Thigh vs Rest	Deprived|NonDominant	rh	funcHand	funcROI	0.382654478262541	CLD-Adults
sub-S509	1H_Adult	Adult	1H	Torso vs Rest	Deprived|NonDominant	rh	funcHand	funcROI	0.347783756551048	CLD-Adults
sub-S513	1H_Adult	Adult	1H	Chin vs Rest	Deprived|NonDominant	lh	funcHand	funcROI	-1.02519940917211	CLD-Adults
sub-S513	1H_Adult	Adult	1H	Foot vs Rest	Deprived|NonDominant	lh	funcHand	funcROI	-0.007919747376284	CLD-Adults
sub-S513	1H_Adult	Adult	1H	Forehead vs Rest	Deprived|NonDominant	lh	funcHand	funcROI	-0.599134006455477	CLD-Adults
sub-S513	1H_Adult	Adult	1H	InnerArm vs Rest	Deprived|NonDominant	lh	funcHand	funcROI	0.538675197399932	CLD-Adults
sub-S513	1H_Adult	Adult	1H	Thigh vs Rest	Deprived|NonDominant	lh	funcHand	funcROI	-0.339021503438496	CLD-Adults
sub-S513	1H_Adult	Adult	1H	Torso vs Rest	Deprived|NonDominant	lh	funcHand	funcROI	-0.58948774019893	CLD-Adults
sub-S514	1H_Adult	Adult	1H	Chin vs Rest	Deprived|NonDominant	lh	funcHand	funcROI	-0.437155335048775	CLD-Adults
sub-S514	1H_Adult	Adult	1H	Foot vs Rest	Deprived|NonDominant	lh	funcHand	funcROI	-0.12310457813797	CLD-Adults
sub-S514	1H_Adult	Adult	1H	Forehead vs Rest	Deprived|NonDominant	lh	funcHand	funcROI	0.229960257571217	CLD-Adults
sub-S514	1H_Adult	Adult	1H	InnerArm vs Rest	Deprived|NonDominant	lh	funcHand	funcROI	-1.25165543877325	CLD-Adults
sub-S514	1H_Adult	Adult	1H	Thigh vs Rest	Deprived|NonDominant	lh	funcHand	funcROI	-1.97881576398429	CLD-Adults
sub-S514	1H_Adult	Adult	1H	Torso vs Rest	Deprived|NonDominant	lh	funcHand	funcROI	-1.11034795333618	CLD-Adults
sub-S035	1H_Child	Child	1H	Chin vs Rest	Deprived|NonDominant	lh	funcHand	funcROI	-1.20551869773833	CLD-Children
sub-S035	1H_Child	Child	1H	Foot vs Rest	Deprived|NonDominant	lh	funcHand	funcROI	-1.79576119837811	CLD-Children
sub-S035	1H_Child	Child	1H	Forehead vs Rest	Deprived|NonDominant	lh	funcHand	funcROI	0.326902646793078	CLD-Children
sub-S035	1H_Child	Child	1H	InnerArm vs Rest	Deprived|NonDominant	lh	funcHand	funcROI	1.27025474030596	CLD-Children
sub-S035	1H_Child	Child	1H	Thigh vs Rest	Deprived|NonDominant	lh	funcHand	funcROI	-0.714744882948939	CLD-Children
sub-S035	1H_Child	Child	1H	Torso vs Rest	Deprived|NonDominant	lh	funcHand	funcROI	-2.48066097356279	CLD-Children
sub-S515	2H_Adult	Adult	2H	Chin vs Rest	Deprived|NonDominant	rh	funcHand	funcROI	-0.748628370970519	CTR-Adults
sub-S515	2H_Adult	Adult	2H	Foot vs Rest	Deprived|NonDominant	rh	funcHand	funcROI	1.36535546672146	CTR-Adults
sub-S515	2H_Adult	Adult	2H	Forehead vs Rest	Deprived|NonDominant	rh	funcHand	funcROI	-0.31351103570161	CTR-Adults
sub-S515	2H_Adult	Adult	2H	InnerArm vs Rest	Deprived|NonDominant	rh	funcHand	funcROI	-0.826116811378026	CTR-Adults
sub-S515	2H_Adult	Adult	2H	Thigh vs Rest	Deprived|NonDominant	rh	funcHand	funcROI	0.745624004969636	CTR-Adults
sub-S515	2H_Adult	Adult	2H	Torso vs Rest	Deprived|NonDominant	rh	funcHand	funcROI	0.115396720671609	CTR-Adults
sub-S043	2H_Child	Child	2H	Chin vs Rest	Deprived|NonDominant	rh	funcHand	funcROI	-0.532987056502098	CTR-Children
sub-S043	2H_Child	Child	2H	Foot vs Rest	Deprived|NonDominant	rh	funcHand	funcROI	-0.362546583185315	CTR-Children
sub-S043	2H_Child	Child	2H	Forehead vs Rest	Deprived|NonDominant	rh	funcHand	funcROI	0.165381463039381	CTR-Children
sub-S043	2H_Child	Child	2H	InnerArm vs Rest	Deprived|NonDominant	rh	funcHand	funcROI	-0.2551887459532	CTR-Children
sub-S043	2H_Child	Child	2H	Thigh vs Rest	Deprived|NonDominant	rh	funcHand	funcROI	0.656244388022558	CTR-Children
sub-S043	2H_Child	Child	2H	Torso vs Rest	Deprived|NonDominant	rh	funcHand	funcROI	-0.0327116499070196	CTR-Children
sub-S038	1H_Child	Child	1H	Chin vs Rest	Deprived|NonDominant	lh	funcHand	funcROI	5.66392253114157	CLD-Children
sub-S038	1H_Child	Child	1H	Foot vs Rest	Deprived|NonDominant	lh	funcHand	funcROI	0.368875046027824	CLD-Children
sub-S038	1H_Child	Child	1H	Forehead vs Rest	Deprived|NonDominant	lh	funcHand	funcROI	1.19152491468136	CLD-Children
sub-S038	1H_Child	Child	1H	InnerArm vs Rest	Deprived|NonDominant	lh	funcHand	funcROI	0.967350550260479	CLD-Children
sub-S038	1H_Child	Child	1H	Thigh vs Rest	Deprived|NonDominant	lh	funcHand	funcROI	1.74312506756584	CLD-Children
sub-S038	1H_Child	Child	1H	Torso vs Rest	Deprived|NonDominant	lh	funcHand	funcROI	1.35838067596119	CLD-Children
sub-S045	2H_Child	Child	2H	Chin vs Rest	Deprived|NonDominant	rh	funcHand	funcROI	-0.49529913107435	CTR-Children
sub-S045	2H_Child	Child	2H	Foot vs Rest	Deprived|NonDominant	rh	funcHand	funcROI	-0.250037122603105	CTR-Children
sub-S045	2H_Child	Child	2H	Forehead vs Rest	Deprived|NonDominant	rh	funcHand	funcROI	0.553986450731475	CTR-Children
sub-S045	2H_Child	Child	2H	InnerArm vs Rest	Deprived|NonDominant	rh	funcHand	funcROI	-2.20656845606697	CTR-Children
sub-S045	2H_Child	Child	2H	Thigh vs Rest	Deprived|NonDominant	rh	funcHand	funcROI	-1.57981063919719	CTR-Children
sub-S045	2H_Child	Child	2H	Torso vs Rest	Deprived|NonDominant	rh	funcHand	funcROI	0.0820838384810373	CTR-Children
sub-S516	2H_Adult	Adult	2H	Chin vs Rest	Deprived|NonDominant	rh	funcHand	funcROI	0.646465937733664	CTR-Adults
sub-S516	2H_Adult	Adult	2H	Foot vs Rest	Deprived|NonDominant	rh	funcHand	funcROI	-0.546623730046944	CTR-Adults
sub-S516	2H_Adult	Adult	2H	Forehead vs Rest	Deprived|NonDominant	rh	funcHand	funcROI	-0.1526966014546	CTR-Adults
sub-S516	2H_Adult	Adult	2H	InnerArm vs Rest	Deprived|NonDominant	rh	funcHand	funcROI	2.38325656718178	CTR-Adults
sub-S516	2H_Adult	Adult	2H	Thigh vs Rest	Deprived|NonDominant	rh	funcHand	funcROI	-0.441106638428666	CTR-Adults
sub-S516	2H_Adult	Adult	2H	Torso vs Rest	Deprived|NonDominant	rh	funcHand	funcROI	-0.450756223405305	CTR-Adults
sub-S517	2H_Adult	Adult	2H	Chin vs Rest	Deprived|NonDominant	rh	funcHand	funcROI	1.31655431340042	CTR-Adults
sub-S517	2H_Adult	Adult	2H	Foot vs Rest	Deprived|NonDominant	rh	funcHand	funcROI	-0.472304904609866	CTR-Adults
sub-S517	2H_Adult	Adult	2H	Forehead vs Rest	Deprived|NonDominant	rh	funcHand	funcROI	0.0733943033428509	CTR-Adults
sub-S517	2H_Adult	Adult	2H	InnerArm vs Rest	Deprived|NonDominant	rh	funcHand	funcROI	0.793713659273695	CTR-Adults
sub-S517	2H_Adult	Adult	2H	Thigh vs Rest	Deprived|NonDominant	rh	funcHand	funcROI	-0.221443607693169	CTR-Adults
sub-S517	2H_Adult	Adult	2H	Torso vs Rest	Deprived|NonDominant	rh	funcHand	funcROI	-0.515307907843943	CTR-Adults
sub-S521	2H_Adult	Adult	2H	Chin vs Rest	Deprived|NonDominant	lh	funcHand	funcROI	0.300655083905891	CTR-Adults
sub-S521	2H_Adult	Adult	2H	Foot vs Rest	Deprived|NonDominant	lh	funcHand	funcROI	0.59312027017225	CTR-Adults
sub-S521	2H_Adult	Adult	2H	Forehead vs Rest	Deprived|NonDominant	lh	funcHand	funcROI	-0.0699310334396635	CTR-Adults
sub-S521	2H_Adult	Adult	2H	InnerArm vs Rest	Deprived|NonDominant	lh	funcHand	funcROI	-0.943866206941514	CTR-Adults
sub-S521	2H_Adult	Adult	2H	Thigh vs Rest	Deprived|NonDominant	lh	funcHand	funcROI	0.564242876284619	CTR-Adults
sub-S521	2H_Adult	Adult	2H	Torso vs Rest	Deprived|NonDominant	lh	funcHand	funcROI	0.971038906673031	CTR-Adults
sub-S522	2H_Adult	Adult	2H	Chin vs Rest	Deprived|NonDominant	rh	funcHand	funcROI	-0.226613448953731	CTR-Adults
sub-S522	2H_Adult	Adult	2H	Foot vs Rest	Deprived|NonDominant	rh	funcHand	funcROI	0.299593230934236	CTR-Adults
sub-S522	2H_Adult	Adult	2H	Forehead vs Rest	Deprived|NonDominant	rh	funcHand	funcROI	-0.668287583157577	CTR-Adults
sub-S522	2H_Adult	Adult	2H	InnerArm vs Rest	Deprived|NonDominant	rh	funcHand	funcROI	1.93486142710165	CTR-Adults
sub-S522	2H_Adult	Adult	2H	Thigh vs Rest	Deprived|NonDominant	rh	funcHand	funcROI	-0.321540244210911	CTR-Adults
sub-S522	2H_Adult	Adult	2H	Torso vs Rest	Deprived|NonDominant	rh	funcHand	funcROI	0.220042229902469	CTR-Adults
sub-S009	1H_Child	Child	1H	Chin vs Rest	Deprived|NonDominant	rh	funcHand	funcROI	2.69419660662831	CLD-Children
sub-S009	1H_Child	Child	1H	Foot vs Rest	Deprived|NonDominant	rh	funcHand	funcROI	-0.971787732280275	CLD-Children
sub-S009	1H_Child	Child	1H	Forehead vs Rest	Deprived|NonDominant	rh	funcHand	funcROI	-0.483105344442282	CLD-Children
sub-S009	1H_Child	Child	1H	InnerArm vs Rest	Deprived|NonDominant	rh	funcHand	funcROI	1.03792669402971	CLD-Children
sub-S009	1H_Child	Child	1H	Thigh vs Rest	Deprived|NonDominant	rh	funcHand	funcROI	-1.2930496554743	CLD-Children
sub-S009	1H_Child	Child	1H	Torso vs Rest	Deprived|NonDominant	rh	funcHand	funcROI	-0.27864294088303	CLD-Children
sub-S518	1H_Adult	Adult	1H	Chin vs Rest	Deprived|NonDominant	rh	funcHand	funcROI	1.14351858349309	CLD-Adults
sub-S518	1H_Adult	Adult	1H	Foot vs Rest	Deprived|NonDominant	rh	funcHand	funcROI	-0.866308207043508	CLD-Adults
sub-S518	1H_Adult	Adult	1H	Forehead vs Rest	Deprived|NonDominant	rh	funcHand	funcROI	0.529378502839437	CLD-Adults
sub-S518	1H_Adult	Adult	1H	InnerArm vs Rest	Deprived|NonDominant	rh	funcHand	funcROI	3.80177633682922	CLD-Adults
sub-S518	1H_Adult	Adult	1H	Thigh vs Rest	Deprived|NonDominant	rh	funcHand	funcROI	-0.358295966131701	CLD-Adults
sub-S518	1H_Adult	Adult	1H	Torso vs Rest	Deprived|NonDominant	rh	funcHand	funcROI	-0.271632063651865	CLD-Adults
sub-S051	2H_Child	Child	2H	Chin vs Rest	Deprived|NonDominant	lh	funcHand	funcROI	-1.46098500216432	CTR-Children
sub-S051	2H_Child	Child	2H	Foot vs Rest	Deprived|NonDominant	lh	funcHand	funcROI	-2.69632701455911	CTR-Children
sub-S051	2H_Child	Child	2H	Forehead vs Rest	Deprived|NonDominant	lh	funcHand	funcROI	-1.57746128722043	CTR-Children
sub-S051	2H_Child	Child	2H	InnerArm vs Rest	Deprived|NonDominant	lh	funcHand	funcROI	-0.394650162874257	CTR-Children
sub-S051	2H_Child	Child	2H	Thigh vs Rest	Deprived|NonDominant	lh	funcHand	funcROI	0.33088378549644	CTR-Children
sub-S051	2H_Child	Child	2H	Torso vs Rest	Deprived|NonDominant	lh	funcHand	funcROI	-0.483187823707974	CTR-Children
sub-S036	2H_Child	Child	2H	Chin vs Rest	Deprived|NonDominant	rh	funcHand	funcROI	-0.620007975421911	CTR-Children
sub-S036	2H_Child	Child	2H	Foot vs Rest	Deprived|NonDominant	rh	funcHand	funcROI	-1.06429198046825	CTR-Children
sub-S036	2H_Child	Child	2H	Forehead vs Rest	Deprived|NonDominant	rh	funcHand	funcROI	0.0865000290868319	CTR-Children
sub-S036	2H_Child	Child	2H	InnerArm vs Rest	Deprived|NonDominant	rh	funcHand	funcROI	-2.42966122268738	CTR-Children
sub-S036	2H_Child	Child	2H	Thigh vs Rest	Deprived|NonDominant	rh	funcHand	funcROI	-2.37177389105089	CTR-Children
sub-S036	2H_Child	Child	2H	Torso vs Rest	Deprived|NonDominant	rh	funcHand	funcROI	-1.15683538639872	CTR-Children
sub-S520	1H_Adult	Adult	1H	Chin vs Rest	Deprived|NonDominant	rh	funcHand	funcROI	2.34129515891404	CLD-Adults
sub-S520	1H_Adult	Adult	1H	Foot vs Rest	Deprived|NonDominant	rh	funcHand	funcROI	1.29942125523653	CLD-Adults
sub-S520	1H_Adult	Adult	1H	Forehead vs Rest	Deprived|NonDominant	rh	funcHand	funcROI	0.27458648924609	CLD-Adults
sub-S520	1H_Adult	Adult	1H	InnerArm vs Rest	Deprived|NonDominant	rh	funcHand	funcROI	4.01146541354837	CLD-Adults
sub-S520	1H_Adult	Adult	1H	Thigh vs Rest	Deprived|NonDominant	rh	funcHand	funcROI	-0.135002637461907	CLD-Adults
sub-S520	1H_Adult	Adult	1H	Torso vs Rest	Deprived|NonDominant	rh	funcHand	funcROI	1.34749522451002	CLD-Adults
sub-S526	2H_Adult	Adult	2H	Chin vs Rest	Deprived|NonDominant	rh	funcHand	funcROI	-1.15871209465725	CTR-Adults
sub-S526	2H_Adult	Adult	2H	Foot vs Rest	Deprived|NonDominant	rh	funcHand	funcROI	-0.891325541653128	CTR-Adults
sub-S526	2H_Adult	Adult	2H	Forehead vs Rest	Deprived|NonDominant	rh	funcHand	funcROI	-2.42344296519637	CTR-Adults
sub-S526	2H_Adult	Adult	2H	InnerArm vs Rest	Deprived|NonDominant	rh	funcHand	funcROI	-1.24338414183672	CTR-Adults
sub-S526	2H_Adult	Adult	2H	Thigh vs Rest	Deprived|NonDominant	rh	funcHand	funcROI	-2.57455021295358	CTR-Adults
sub-S526	2H_Adult	Adult	2H	Torso vs Rest	Deprived|NonDominant	rh	funcHand	funcROI	-1.12720581405283	CTR-Adults
sub-S523	1H_Adult	Adult	1H	Chin vs Rest	Deprived|NonDominant	rh	funcHand	funcROI	2.20216546074761	CLD-Adults
sub-S523	1H_Adult	Adult	1H	Foot vs Rest	Deprived|NonDominant	rh	funcHand	funcROI	0.0074041382556264	CLD-Adults
sub-S523	1H_Adult	Adult	1H	Forehead vs Rest	Deprived|NonDominant	rh	funcHand	funcROI	0.688928517366814	CLD-Adults
sub-S523	1H_Adult	Adult	1H	InnerArm vs Rest	Deprived|NonDominant	rh	funcHand	funcROI	3.22053106701923	CLD-Adults
sub-S523	1H_Adult	Adult	1H	Thigh vs Rest	Deprived|NonDominant	rh	funcHand	funcROI	-0.650435653262185	CLD-Adults
sub-S523	1H_Adult	Adult	1H	Torso vs Rest	Deprived|NonDominant	rh	funcHand	funcROI	-0.127875303926524	CLD-Adults
sub-S046	1H_Child	Child	1H	Chin vs Rest	Deprived|NonDominant	lh	funcHand	funcROI	2.35245598193588	CLD-Children
sub-S046	1H_Child	Child	1H	Foot vs Rest	Deprived|NonDominant	lh	funcHand	funcROI	2.14745705070113	CLD-Children
sub-S046	1H_Child	Child	1H	Forehead vs Rest	Deprived|NonDominant	lh	funcHand	funcROI	2.31576256988049	CLD-Children
sub-S046	1H_Child	Child	1H	InnerArm vs Rest	Deprived|NonDominant	lh	funcHand	funcROI	1.27594565578279	CLD-Children
sub-S046	1H_Child	Child	1H	Thigh vs Rest	Deprived|NonDominant	lh	funcHand	funcROI	1.14368638632654	CLD-Children
sub-S046	1H_Child	Child	1H	Torso vs Rest	Deprived|NonDominant	lh	funcHand	funcROI	0.0535730630746374	CLD-Children
sub-S047	2H_Child	Child	2H	Chin vs Rest	Deprived|NonDominant	rh	funcHand	funcROI	-0.352132988578546	CTR-Children
sub-S047	2H_Child	Child	2H	Foot vs Rest	Deprived|NonDominant	rh	funcHand	funcROI	-0.938880375014632	CTR-Children
sub-S047	2H_Child	Child	2H	Forehead vs Rest	Deprived|NonDominant	rh	funcHand	funcROI	-0.102807191725092	CTR-Children
sub-S047	2H_Child	Child	2H	InnerArm vs Rest	Deprived|NonDominant	rh	funcHand	funcROI	-1.93449212247649	CTR-Children
sub-S047	2H_Child	Child	2H	Thigh vs Rest	Deprived|NonDominant	rh	funcHand	funcROI	0.180119264655893	CTR-Children
sub-S047	2H_Child	Child	2H	Torso vs Rest	Deprived|NonDominant	rh	funcHand	funcROI	-1.44663397757666	CTR-Children
sub-S519	1H_Adult	Adult	1H	Chin vs Rest	Deprived|NonDominant	lh	funcHand	funcROI	1.6340844699776	CLD-Adults
sub-S519	1H_Adult	Adult	1H	Foot vs Rest	Deprived|NonDominant	lh	funcHand	funcROI	1.5736182239925	CLD-Adults
sub-S519	1H_Adult	Adult	1H	Forehead vs Rest	Deprived|NonDominant	lh	funcHand	funcROI	0.0843804787458374	CLD-Adults
sub-S519	1H_Adult	Adult	1H	InnerArm vs Rest	Deprived|NonDominant	lh	funcHand	funcROI	6.24900432508698	CLD-Adults
sub-S519	1H_Adult	Adult	1H	Thigh vs Rest	Deprived|NonDominant	lh	funcHand	funcROI	-1.81693648639233	CLD-Adults
sub-S519	1H_Adult	Adult	1H	Torso vs Rest	Deprived|NonDominant	lh	funcHand	funcROI	0.0414493827067804	CLD-Adults
sub-S524	1H_Adult	Adult	1H	Chin vs Rest	Deprived|NonDominant	rh	funcHand	funcROI	2.16021148951278	CLD-Adults
sub-S524	1H_Adult	Adult	1H	Foot vs Rest	Deprived|NonDominant	rh	funcHand	funcROI	1.90392958729744	CLD-Adults
sub-S524	1H_Adult	Adult	1H	Forehead vs Rest	Deprived|NonDominant	rh	funcHand	funcROI	0.781954177380116	CLD-Adults
sub-S524	1H_Adult	Adult	1H	InnerArm vs Rest	Deprived|NonDominant	rh	funcHand	funcROI	5.98903084110684	CLD-Adults
sub-S524	1H_Adult	Adult	1H	Thigh vs Rest	Deprived|NonDominant	rh	funcHand	funcROI	1.092505336666	CLD-Adults
sub-S524	1H_Adult	Adult	1H	Torso vs Rest	Deprived|NonDominant	rh	funcHand	funcROI	0.946687905622015	CLD-Adults
sub-S527	2H_Adult	Adult	2H	Chin vs Rest	Deprived|NonDominant	rh	funcHand	funcROI	-1.03598592309675	CTR-Adults
sub-S527	2H_Adult	Adult	2H	Foot vs Rest	Deprived|NonDominant	rh	funcHand	funcROI	-1.08114328646519	CTR-Adults
sub-S527	2H_Adult	Adult	2H	Forehead vs Rest	Deprived|NonDominant	rh	funcHand	funcROI	-0.535643699939899	CTR-Adults
sub-S527	2H_Adult	Adult	2H	InnerArm vs Rest	Deprived|NonDominant	rh	funcHand	funcROI	-1.34445841261139	CTR-Adults
sub-S527	2H_Adult	Adult	2H	Thigh vs Rest	Deprived|NonDominant	rh	funcHand	funcROI	-1.42989800503886	CTR-Adults
sub-S527	2H_Adult	Adult	2H	Torso vs Rest	Deprived|NonDominant	rh	funcHand	funcROI	-1.06249586342397	CTR-Adults
sub-S528	2H_Adult	Adult	2H	Chin vs Rest	Deprived|NonDominant	rh	funcHand	funcROI	0.416497038958418	CTR-Adults
sub-S528	2H_Adult	Adult	2H	Foot vs Rest	Deprived|NonDominant	rh	funcHand	funcROI	-0.774464969238889	CTR-Adults
sub-S528	2H_Adult	Adult	2H	Forehead vs Rest	Deprived|NonDominant	rh	funcHand	funcROI	-1.24751412111297	CTR-Adults
sub-S528	2H_Adult	Adult	2H	InnerArm vs Rest	Deprived|NonDominant	rh	funcHand	funcROI	-1.58832219184397	CTR-Adults
sub-S528	2H_Adult	Adult	2H	Thigh vs Rest	Deprived|NonDominant	rh	funcHand	funcROI	-1.64112682545359	CTR-Adults
sub-S528	2H_Adult	Adult	2H	Torso vs Rest	Deprived|NonDominant	rh	funcHand	funcROI	-0.400050121648106	CTR-Adults
sub-S529	2H_Adult	Adult	2H	Chin vs Rest	Deprived|NonDominant	rh	funcHand	funcROI	-1.54423199048448	CTR-Adults
sub-S529	2H_Adult	Adult	2H	Foot vs Rest	Deprived|NonDominant	rh	funcHand	funcROI	-1.98985838966693	CTR-Adults
sub-S529	2H_Adult	Adult	2H	Forehead vs Rest	Deprived|NonDominant	rh	funcHand	funcROI	-2.0597489578117	CTR-Adults
sub-S529	2H_Adult	Adult	2H	InnerArm vs Rest	Deprived|NonDominant	rh	funcHand	funcROI	0.243319949169477	CTR-Adults
sub-S529	2H_Adult	Adult	2H	Thigh vs Rest	Deprived|NonDominant	rh	funcHand	funcROI	-2.36324781466405	CTR-Adults
sub-S529	2H_Adult	Adult	2H	Torso vs Rest	Deprived|NonDominant	rh	funcHand	funcROI	-1.80504190947187	CTR-Adults
sub-S053	2H_Child	Child	2H	Chin vs Rest	Deprived|NonDominant	rh	funcHand	funcROI	0.287249887421773	CTR-Children
sub-S053	2H_Child	Child	2H	Foot vs Rest	Deprived|NonDominant	rh	funcHand	funcROI	0.426576136135158	CTR-Children
sub-S053	2H_Child	Child	2H	Forehead vs Rest	Deprived|NonDominant	rh	funcHand	funcROI	0.850884483267037	CTR-Children
sub-S053	2H_Child	Child	2H	InnerArm vs Rest	Deprived|NonDominant	rh	funcHand	funcROI	0.460130673787972	CTR-Children
sub-S053	2H_Child	Child	2H	Thigh vs Rest	Deprived|NonDominant	rh	funcHand	funcROI	0.442801092210107	CTR-Children
sub-S053	2H_Child	Child	2H	Torso vs Rest	Deprived|NonDominant	rh	funcHand	funcROI	0.804535923089855	CTR-Children
sub-S530	2H_Adult	Adult	2H	Chin vs Rest	Deprived|NonDominant	rh	funcHand	funcROI	-0.0610216305589242	CTR-Adults
sub-S530	2H_Adult	Adult	2H	Foot vs Rest	Deprived|NonDominant	rh	funcHand	funcROI	-1.13259779661076	CTR-Adults
sub-S530	2H_Adult	Adult	2H	Forehead vs Rest	Deprived|NonDominant	rh	funcHand	funcROI	-0.653355971851491	CTR-Adults
sub-S530	2H_Adult	Adult	2H	InnerArm vs Rest	Deprived|NonDominant	rh	funcHand	funcROI	-0.546290560967043	CTR-Adults
sub-S530	2H_Adult	Adult	2H	Thigh vs Rest	Deprived|NonDominant	rh	funcHand	funcROI	-2.08434848140536	CTR-Adults
sub-S530	2H_Adult	Adult	2H	Torso vs Rest	Deprived|NonDominant	rh	funcHand	funcROI	-3.39711609448899	CTR-Adults
sub-S531	2H_Adult	Adult	2H	Chin vs Rest	Deprived|NonDominant	rh	funcHand	funcROI	-1.71193749226547	CTR-Adults
sub-S531	2H_Adult	Adult	2H	Foot vs Rest	Deprived|NonDominant	rh	funcHand	funcROI	-0.658533864088686	CTR-Adults
sub-S531	2H_Adult	Adult	2H	Forehead vs Rest	Deprived|NonDominant	rh	funcHand	funcROI	-1.64024862710019	CTR-Adults
sub-S531	2H_Adult	Adult	2H	InnerArm vs Rest	Deprived|NonDominant	rh	funcHand	funcROI	-1.13556482980189	CTR-Adults
sub-S531	2H_Adult	Adult	2H	Thigh vs Rest	Deprived|NonDominant	rh	funcHand	funcROI	0.649693688639028	CTR-Adults
sub-S531	2H_Adult	Adult	2H	Torso vs Rest	Deprived|NonDominant	rh	funcHand	funcROI	-1.30449734490423	CTR-Adults
sub-S054	2H_Child	Child	2H	Chin vs Rest	Deprived|NonDominant	rh	funcHand	funcROI	-0.493021580768689	CTR-Children
sub-S054	2H_Child	Child	2H	Foot vs Rest	Deprived|NonDominant	rh	funcHand	funcROI	0.671663805499712	CTR-Children
sub-S054	2H_Child	Child	2H	Forehead vs Rest	Deprived|NonDominant	rh	funcHand	funcROI	0.585982972272565	CTR-Children
sub-S054	2H_Child	Child	2H	InnerArm vs Rest	Deprived|NonDominant	rh	funcHand	funcROI	-0.835211478913919	CTR-Children
sub-S054	2H_Child	Child	2H	Thigh vs Rest	Deprived|NonDominant	rh	funcHand	funcROI	-0.0803688979249493	CTR-Children
sub-S054	2H_Child	Child	2H	Torso vs Rest	Deprived|NonDominant	rh	funcHand	funcROI	-0.284524949633347	CTR-Children
sub-S532	2H_Adult	Adult	2H	Chin vs Rest	Deprived|NonDominant	rh	funcHand	funcROI	-1.26626868836515	CTR-Adults
sub-S532	2H_Adult	Adult	2H	Foot vs Rest	Deprived|NonDominant	rh	funcHand	funcROI	-0.93257187809573	CTR-Adults
sub-S532	2H_Adult	Adult	2H	Forehead vs Rest	Deprived|NonDominant	rh	funcHand	funcROI	-1.32765513921442	CTR-Adults
sub-S532	2H_Adult	Adult	2H	InnerArm vs Rest	Deprived|NonDominant	rh	funcHand	funcROI	-1.32961279445556	CTR-Adults
sub-S532	2H_Adult	Adult	2H	Thigh vs Rest	Deprived|NonDominant	rh	funcHand	funcROI	-0.749532187913469	CTR-Adults
sub-S532	2H_Adult	Adult	2H	Torso vs Rest	Deprived|NonDominant	rh	funcHand	funcROI	-1.01260190800936	CTR-Adults
sub-S533	2H_Adult	Adult	2H	Chin vs Rest	Deprived|NonDominant	lh	funcHand	funcROI	1.34112577221245	CTR-Adults
sub-S533	2H_Adult	Adult	2H	Foot vs Rest	Deprived|NonDominant	lh	funcHand	funcROI	-0.203829864102554	CTR-Adults
sub-S533	2H_Adult	Adult	2H	Forehead vs Rest	Deprived|NonDominant	lh	funcHand	funcROI	-0.362197275389256	CTR-Adults
sub-S533	2H_Adult	Adult	2H	InnerArm vs Rest	Deprived|NonDominant	lh	funcHand	funcROI	-0.817673492327155	CTR-Adults
sub-S533	2H_Adult	Adult	2H	Thigh vs Rest	Deprived|NonDominant	lh	funcHand	funcROI	0.0705583970293822	CTR-Adults
sub-S533	2H_Adult	Adult	2H	Torso vs Rest	Deprived|NonDominant	lh	funcHand	funcROI	-2.04691466762423	CTR-Adults
sub-S535	2H_Adult	Adult	2H	Chin vs Rest	Deprived|NonDominant	lh	funcHand	funcROI	1.72837771798245	CTR-Adults
sub-S535	2H_Adult	Adult	2H	Foot vs Rest	Deprived|NonDominant	lh	funcHand	funcROI	0.838851606212619	CTR-Adults
sub-S535	2H_Adult	Adult	2H	Forehead vs Rest	Deprived|NonDominant	lh	funcHand	funcROI	-0.510034969380516	CTR-Adults
sub-S535	2H_Adult	Adult	2H	InnerArm vs Rest	Deprived|NonDominant	lh	funcHand	funcROI	0.128385545973134	CTR-Adults
sub-S535	2H_Adult	Adult	2H	Thigh vs Rest	Deprived|NonDominant	lh	funcHand	funcROI	0.233261103613366	CTR-Adults
sub-S535	2H_Adult	Adult	2H	Torso vs Rest	Deprived|NonDominant	lh	funcHand	funcROI	1.0328103946843	CTR-Adults
sub-S065	2H_Child	Child	2H	Chin vs Rest	Deprived|NonDominant	lh	funcHand	funcROI	-0.923082023157476	CTR-Children
sub-S065	2H_Child	Child	2H	Foot vs Rest	Deprived|NonDominant	lh	funcHand	funcROI	-1.43206470491971	CTR-Children
sub-S065	2H_Child	Child	2H	Forehead vs Rest	Deprived|NonDominant	lh	funcHand	funcROI	-0.404438622925946	CTR-Children
sub-S065	2H_Child	Child	2H	InnerArm vs Rest	Deprived|NonDominant	lh	funcHand	funcROI	0.312264012584328	CTR-Children
sub-S065	2H_Child	Child	2H	Thigh vs Rest	Deprived|NonDominant	lh	funcHand	funcROI	0.806910956129362	CTR-Children
sub-S065	2H_Child	Child	2H	Torso vs Rest	Deprived|NonDominant	lh	funcHand	funcROI	-1.03111195673714	CTR-Children
sub-S057	1H_Child	Child	1H	Chin vs Rest	Deprived|NonDominant	rh	funcHand	funcROI	-0.570634528756377	CLD-Children
sub-S057	1H_Child	Child	1H	Foot vs Rest	Deprived|NonDominant	rh	funcHand	funcROI	-0.352576263120016	CLD-Children
sub-S057	1H_Child	Child	1H	Forehead vs Rest	Deprived|NonDominant	rh	funcHand	funcROI	1.14595767324137	CLD-Children
sub-S057	1H_Child	Child	1H	InnerArm vs Rest	Deprived|NonDominant	rh	funcHand	funcROI	1.91046266872846	CLD-Children
sub-S057	1H_Child	Child	1H	Thigh vs Rest	Deprived|NonDominant	rh	funcHand	funcROI	0.42051643112735	CLD-Children
sub-S057	1H_Child	Child	1H	Torso vs Rest	Deprived|NonDominant	rh	funcHand	funcROI	-0.00510969494426644	CLD-Children
sub-S536	2H_Adult	Adult	2H	Chin vs Rest	Deprived|NonDominant	lh	funcHand	funcROI	-1.3726516686571	CTR-Adults
sub-S536	2H_Adult	Adult	2H	Foot vs Rest	Deprived|NonDominant	lh	funcHand	funcROI	-0.298267825677151	CTR-Adults
sub-S536	2H_Adult	Adult	2H	Forehead vs Rest	Deprived|NonDominant	lh	funcHand	funcROI	-1.85555248087651	CTR-Adults
sub-S536	2H_Adult	Adult	2H	InnerArm vs Rest	Deprived|NonDominant	lh	funcHand	funcROI	-1.70108404567641	CTR-Adults
sub-S536	2H_Adult	Adult	2H	Thigh vs Rest	Deprived|NonDominant	lh	funcHand	funcROI	0.19968915314489	CTR-Adults
sub-S536	2H_Adult	Adult	2H	Torso vs Rest	Deprived|NonDominant	lh	funcHand	funcROI	-1.08253145888837	CTR-Adults
sub-S061	2H_Child	Child	2H	Chin vs Rest	Deprived|NonDominant	lh	funcHand	funcROI	1.62398650181626	CTR-Children
sub-S061	2H_Child	Child	2H	Foot vs Rest	Deprived|NonDominant	lh	funcHand	funcROI	0.326107441451043	CTR-Children
sub-S061	2H_Child	Child	2H	Forehead vs Rest	Deprived|NonDominant	lh	funcHand	funcROI	1.16423570128931	CTR-Children
sub-S061	2H_Child	Child	2H	InnerArm vs Rest	Deprived|NonDominant	lh	funcHand	funcROI	-2.09483671478719	CTR-Children
sub-S061	2H_Child	Child	2H	Thigh vs Rest	Deprived|NonDominant	lh	funcHand	funcROI	0.62144825672192	CTR-Children
sub-S061	2H_Child	Child	2H	Torso vs Rest	Deprived|NonDominant	lh	funcHand	funcROI	-1.20541425427607	CTR-Children
sub-S063	2H_Child	Child	2H	Chin vs Rest	Deprived|NonDominant	lh	funcHand	funcROI	-0.845120624394898	CTR-Children
sub-S063	2H_Child	Child	2H	Foot vs Rest	Deprived|NonDominant	lh	funcHand	funcROI	-0.779610019564448	CTR-Children
sub-S063	2H_Child	Child	2H	Forehead vs Rest	Deprived|NonDominant	lh	funcHand	funcROI	-1.56425326265114	CTR-Children
sub-S063	2H_Child	Child	2H	InnerArm vs Rest	Deprived|NonDominant	lh	funcHand	funcROI	-1.40087142716497	CTR-Children
sub-S063	2H_Child	Child	2H	Thigh vs Rest	Deprived|NonDominant	lh	funcHand	funcROI	-0.79045890777926	CTR-Children
sub-S063	2H_Child	Child	2H	Torso vs Rest	Deprived|NonDominant	lh	funcHand	funcROI	-0.348522741354046	CTR-Children
