# Supplementary material for: Global remapping of the sensory homunculus emerges early in childhood development
Source: Nat Commun. 2026 Feb 24;17:1591. doi: 10.1038/s41467-025-66539-5 (PMC12932738; doi:10.1038/s41467-025-66539-5)
Supplement: Supplementary file 4 — Source data [file 41467_2025_66539_MOESM4_ESM.zip › exp-boldkids_fig-03b_data-distances_desc-separateDistances.csv]

SubjectNum	Group	Group_age	Group_hand	GroupSide	hemisphere	Labels	body_parts_1	body_parts_2	conds_1	conds_2	pattern_index_1	pattern_index_2	rdm_index	roiName	roiType	side	Distances	Group_labels
sub-S001	2H_Child	Child	2H	DN_2Hc	rh	Chin_Foot	Chin	Foot	cond_00	cond_01	0	1	0	funcHand	funcROI	Deprived|NonDominant	-0.0260384495478212	CTR-Children
sub-S001	2H_Child	Child	2H	DN_2Hc	rh	Chin_InnerArm	Chin	InnerArm	cond_00	cond_03	0	3	0	funcHand	funcROI	Deprived|NonDominant	0.00856837731869895	CTR-Children
sub-S001	2H_Child	Child	2H	DN_2Hc	rh	Chin_Thigh	Chin	Thigh	cond_00	cond_04	0	4	0	funcHand	funcROI	Deprived|NonDominant	0.00988230318565814	CTR-Children
sub-S001	2H_Child	Child	2H	DN_2Hc	rh	Chin_Torso	Chin	Torso	cond_00	cond_06	0	6	0	funcHand	funcROI	Deprived|NonDominant	-7.4559636639751e-4	CTR-Children
sub-S001	2H_Child	Child	2H	DN_2Hc	rh	Foot_InnerArm	Foot	InnerArm	cond_01	cond_03	1	3	0	funcHand	funcROI	Deprived|NonDominant	9.5087339881457e-4	CTR-Children
sub-S001	2H_Child	Child	2H	DN_2Hc	rh	Foot_Thigh	Foot	Thigh	cond_01	cond_04	1	4	0	funcHand	funcROI	Deprived|NonDominant	0.00818626288866109	CTR-Children
sub-S001	2H_Child	Child	2H	DN_2Hc	rh	Foot_Torso	Foot	Torso	cond_01	cond_06	1	6	0	funcHand	funcROI	Deprived|NonDominant	6.6228992532431e-4	CTR-Children
sub-S001	2H_Child	Child	2H	DN_2Hc	rh	InnerArm_Thigh	InnerArm	Thigh	cond_03	cond_04	3	4	0	funcHand	funcROI	Deprived|NonDominant	-0.0165620740038145	CTR-Children
sub-S001	2H_Child	Child	2H	DN_2Hc	rh	InnerArm_Torso	InnerArm	Torso	cond_03	cond_06	3	6	0	funcHand	funcROI	Deprived|NonDominant	0.0158798337446915	CTR-Children
sub-S001	2H_Child	Child	2H	DN_2Hc	rh	Thigh_Torso	Thigh	Torso	cond_04	cond_06	4	6	0	funcHand	funcROI	Deprived|NonDominant	0.00569325148160151	CTR-Children
sub-S002	2H_Child	Child	2H	DN_2Hc	rh	Chin_Foot	Chin	Foot	cond_00	cond_01	0	1	0	funcHand	funcROI	Deprived|NonDominant	-0.00634084790197894	CTR-Children
sub-S002	2H_Child	Child	2H	DN_2Hc	rh	Chin_InnerArm	Chin	InnerArm	cond_00	cond_03	0	3	0	funcHand	funcROI	Deprived|NonDominant	0.0389251280001824	CTR-Children
sub-S002	2H_Child	Child	2H	DN_2Hc	rh	Chin_Thigh	Chin	Thigh	cond_00	cond_04	0	4	0	funcHand	funcROI	Deprived|NonDominant	0.0116029614975074	CTR-Children
sub-S002	2H_Child	Child	2H	DN_2Hc	rh	Chin_Torso	Chin	Torso	cond_00	cond_06	0	6	0	funcHand	funcROI	Deprived|NonDominant	0.018168636273226402	CTR-Children
sub-S002	2H_Child	Child	2H	DN_2Hc	rh	Foot_InnerArm	Foot	InnerArm	cond_01	cond_03	1	3	0	funcHand	funcROI	Deprived|NonDominant	0.0482362875262946	CTR-Children
sub-S002	2H_Child	Child	2H	DN_2Hc	rh	Foot_Thigh	Foot	Thigh	cond_01	cond_04	1	4	0	funcHand	funcROI	Deprived|NonDominant	-0.015197360779791	CTR-Children
sub-S002	2H_Child	Child	2H	DN_2Hc	rh	Foot_Torso	Foot	Torso	cond_01	cond_06	1	6	0	funcHand	funcROI	Deprived|NonDominant	-0.011232426953453	CTR-Children
sub-S002	2H_Child	Child	2H	DN_2Hc	rh	InnerArm_Thigh	InnerArm	Thigh	cond_03	cond_04	3	4	0	funcHand	funcROI	Deprived|NonDominant	0.0550289857635306	CTR-Children
sub-S002	2H_Child	Child	2H	DN_2Hc	rh	InnerArm_Torso	InnerArm	Torso	cond_03	cond_06	3	6	0	funcHand	funcROI	Deprived|NonDominant	0.0352249941131407	CTR-Children
sub-S002	2H_Child	Child	2H	DN_2Hc	rh	Thigh_Torso	Thigh	Torso	cond_04	cond_06	4	6	0	funcHand	funcROI	Deprived|NonDominant	-0.00842089478257562	CTR-Children
sub-S003	2H_Child	Child	2H	DN_2Hc	rh	Chin_Foot	Chin	Foot	cond_00	cond_01	0	1	0	funcHand	funcROI	Deprived|NonDominant	-0.0238388414550931	CTR-Children
sub-S003	2H_Child	Child	2H	DN_2Hc	rh	Chin_InnerArm	Chin	InnerArm	cond_00	cond_03	0	3	0	funcHand	funcROI	Deprived|NonDominant	0.00721035987694685	CTR-Children
sub-S003	2H_Child	Child	2H	DN_2Hc	rh	Chin_Thigh	Chin	Thigh	cond_00	cond_04	0	4	0	funcHand	funcROI	Deprived|NonDominant	-1.9327941512283e-4	CTR-Children
sub-S003	2H_Child	Child	2H	DN_2Hc	rh	Chin_Torso	Chin	Torso	cond_00	cond_06	0	6	0	funcHand	funcROI	Deprived|NonDominant	0.00451405567297736	CTR-Children
sub-S003	2H_Child	Child	2H	DN_2Hc	rh	Foot_InnerArm	Foot	InnerArm	cond_01	cond_03	1	3	0	funcHand	funcROI	Deprived|NonDominant	0.00645476918379739	CTR-Children
sub-S003	2H_Child	Child	2H	DN_2Hc	rh	Foot_Thigh	Foot	Thigh	cond_01	cond_04	1	4	0	funcHand	funcROI	Deprived|NonDominant	-0.00893881800512066	CTR-Children
sub-S003	2H_Child	Child	2H	DN_2Hc	rh	Foot_Torso	Foot	Torso	cond_01	cond_06	1	6	0	funcHand	funcROI	Deprived|NonDominant	0.00524716310130062	CTR-Children
sub-S003	2H_Child	Child	2H	DN_2Hc	rh	InnerArm_Thigh	InnerArm	Thigh	cond_03	cond_04	3	4	0	funcHand	funcROI	Deprived|NonDominant	0.010033107286432	CTR-Children
sub-S003	2H_Child	Child	2H	DN_2Hc	rh	InnerArm_Torso	InnerArm	Torso	cond_03	cond_06	3	6	0	funcHand	funcROI	Deprived|NonDominant	0.0159173770454469	CTR-Children
sub-S003	2H_Child	Child	2H	DN_2Hc	rh	Thigh_Torso	Thigh	Torso	cond_04	cond_06	4	6	0	funcHand	funcROI	Deprived|NonDominant	0.0116406104652203	CTR-Children
sub-S004	1H_Child	Child	1H	DN_1Hc	rh	Chin_Foot	Chin	Foot	cond_00	cond_01	0	1	0	funcHand	funcROI	Deprived|NonDominant	0.167549408124889	CLD-Children
sub-S004	1H_Child	Child	1H	DN_1Hc	rh	Chin_InnerArm	Chin	InnerArm	cond_00	cond_03	0	3	0	funcHand	funcROI	Deprived|NonDominant	0.200275076707063	CLD-Children
sub-S004	1H_Child	Child	1H	DN_1Hc	rh	Chin_Thigh	Chin	Thigh	cond_00	cond_04	0	4	0	funcHand	funcROI	Deprived|NonDominant	0.103698202129909	CLD-Children
sub-S004	1H_Child	Child	1H	DN_1Hc	rh	Chin_Torso	Chin	Torso	cond_00	cond_06	0	6	0	funcHand	funcROI	Deprived|NonDominant	0.138131629936145	CLD-Children
sub-S004	1H_Child	Child	1H	DN_1Hc	rh	Foot_InnerArm	Foot	InnerArm	cond_01	cond_03	1	3	0	funcHand	funcROI	Deprived|NonDominant	0.0775916062645594	CLD-Children
sub-S004	1H_Child	Child	1H	DN_1Hc	rh	Foot_Thigh	Foot	Thigh	cond_01	cond_04	1	4	0	funcHand	funcROI	Deprived|NonDominant	0.00348622738643556	CLD-Children
sub-S004	1H_Child	Child	1H	DN_1Hc	rh	Foot_Torso	Foot	Torso	cond_01	cond_06	1	6	0	funcHand	funcROI	Deprived|NonDominant	0.0143130128973979	CLD-Children
sub-S004	1H_Child	Child	1H	DN_1Hc	rh	InnerArm_Thigh	InnerArm	Thigh	cond_03	cond_04	3	4	0	funcHand	funcROI	Deprived|NonDominant	0.0712835375049725	CLD-Children
sub-S004	1H_Child	Child	1H	DN_1Hc	rh	InnerArm_Torso	InnerArm	Torso	cond_03	cond_06	3	6	0	funcHand	funcROI	Deprived|NonDominant	0.0802977825964352	CLD-Children
sub-S004	1H_Child	Child	1H	DN_1Hc	rh	Thigh_Torso	Thigh	Torso	cond_04	cond_06	4	6	0	funcHand	funcROI	Deprived|NonDominant	-0.00526277317384691	CLD-Children
sub-S006	1H_Child	Child	1H	DN_1Hc	rh	Chin_Foot	Chin	Foot	cond_00	cond_01	0	1	0	funcHand	funcROI	Deprived|NonDominant	0.00452732951214569	CLD-Children
sub-S006	1H_Child	Child	1H	DN_1Hc	rh	Chin_InnerArm	Chin	InnerArm	cond_00	cond_03	0	3	0	funcHand	funcROI	Deprived|NonDominant	0.162094540150552	CLD-Children
sub-S006	1H_Child	Child	1H	DN_1Hc	rh	Chin_Thigh	Chin	Thigh	cond_00	cond_04	0	4	0	funcHand	funcROI	Deprived|NonDominant	0.0077893011988741	CLD-Children
sub-S006	1H_Child	Child	1H	DN_1Hc	rh	Chin_Torso	Chin	Torso	cond_00	cond_06	0	6	0	funcHand	funcROI	Deprived|NonDominant	0.0212189368982697	CLD-Children
sub-S006	1H_Child	Child	1H	DN_1Hc	rh	Foot_InnerArm	Foot	InnerArm	cond_01	cond_03	1	3	0	funcHand	funcROI	Deprived|NonDominant	0.144795500206917	CLD-Children
sub-S006	1H_Child	Child	1H	DN_1Hc	rh	Foot_Thigh	Foot	Thigh	cond_01	cond_04	1	4	0	funcHand	funcROI	Deprived|NonDominant	0.0173771869568839	CLD-Children
sub-S006	1H_Child	Child	1H	DN_1Hc	rh	Foot_Torso	Foot	Torso	cond_01	cond_06	1	6	0	funcHand	funcROI	Deprived|NonDominant	0.00486600745476755	CLD-Children
sub-S006	1H_Child	Child	1H	DN_1Hc	rh	InnerArm_Thigh	InnerArm	Thigh	cond_03	cond_04	3	4	0	funcHand	funcROI	Deprived|NonDominant	0.16343205611798	CLD-Children
sub-S006	1H_Child	Child	1H	DN_1Hc	rh	InnerArm_Torso	InnerArm	Torso	cond_03	cond_06	3	6	0	funcHand	funcROI	Deprived|NonDominant	0.163287800811137	CLD-Children
sub-S006	1H_Child	Child	1H	DN_1Hc	rh	Thigh_Torso	Thigh	Torso	cond_04	cond_06	4	6	0	funcHand	funcROI	Deprived|NonDominant	0.0154546150943214	CLD-Children
sub-S007	1H_Child	Child	1H	DN_1Hc	rh	Chin_Foot	Chin	Foot	cond_00	cond_01	0	1	0	funcHand	funcROI	Deprived|NonDominant	0.00157996611559066	CLD-Children
sub-S007	1H_Child	Child	1H	DN_1Hc	rh	Chin_InnerArm	Chin	InnerArm	cond_00	cond_03	0	3	0	funcHand	funcROI	Deprived|NonDominant	0.0372255139594929	CLD-Children
sub-S007	1H_Child	Child	1H	DN_1Hc	rh	Chin_Thigh	Chin	Thigh	cond_00	cond_04	0	4	0	funcHand	funcROI	Deprived|NonDominant	0.0116157901272336	CLD-Children
sub-S007	1H_Child	Child	1H	DN_1Hc	rh	Chin_Torso	Chin	Torso	cond_00	cond_06	0	6	0	funcHand	funcROI	Deprived|NonDominant	0.0017572340935952	CLD-Children
sub-S007	1H_Child	Child	1H	DN_1Hc	rh	Foot_InnerArm	Foot	InnerArm	cond_01	cond_03	1	3	0	funcHand	funcROI	Deprived|NonDominant	0.0554294261740464	CLD-Children
sub-S007	1H_Child	Child	1H	DN_1Hc	rh	Foot_Thigh	Foot	Thigh	cond_01	cond_04	1	4	0	funcHand	funcROI	Deprived|NonDominant	0.00349785500168757	CLD-Children
sub-S007	1H_Child	Child	1H	DN_1Hc	rh	Foot_Torso	Foot	Torso	cond_01	cond_06	1	6	0	funcHand	funcROI	Deprived|NonDominant	9.5639914687081e-4	CLD-Children
sub-S007	1H_Child	Child	1H	DN_1Hc	rh	InnerArm_Thigh	InnerArm	Thigh	cond_03	cond_04	3	4	0	funcHand	funcROI	Deprived|NonDominant	0.0385214726602086	CLD-Children
sub-S007	1H_Child	Child	1H	DN_1Hc	rh	InnerArm_Torso	InnerArm	Torso	cond_03	cond_06	3	6	0	funcHand	funcROI	Deprived|NonDominant	0.0418231087717333	CLD-Children
sub-S007	1H_Child	Child	1H	DN_1Hc	rh	Thigh_Torso	Thigh	Torso	cond_04	cond_06	4	6	0	funcHand	funcROI	Deprived|NonDominant	-0.00133956129932216	CLD-Children
sub-S008	1H_Child	Child	1H	DN_1Hc	rh	Chin_Foot	Chin	Foot	cond_00	cond_01	0	1	0	funcHand	funcROI	Deprived|NonDominant	0.0267942124793049	CLD-Children
sub-S008	1H_Child	Child	1H	DN_1Hc	rh	Chin_InnerArm	Chin	InnerArm	cond_00	cond_03	0	3	0	funcHand	funcROI	Deprived|NonDominant	0.127360520506092	CLD-Children
sub-S008	1H_Child	Child	1H	DN_1Hc	rh	Chin_Thigh	Chin	Thigh	cond_00	cond_04	0	4	0	funcHand	funcROI	Deprived|NonDominant	0.0692744602812662	CLD-Children
sub-S008	1H_Child	Child	1H	DN_1Hc	rh	Chin_Torso	Chin	Torso	cond_00	cond_06	0	6	0	funcHand	funcROI	Deprived|NonDominant	0.0725089536755736	CLD-Children
sub-S008	1H_Child	Child	1H	DN_1Hc	rh	Foot_InnerArm	Foot	InnerArm	cond_01	cond_03	1	3	0	funcHand	funcROI	Deprived|NonDominant	0.0836750093319131	CLD-Children
sub-S008	1H_Child	Child	1H	DN_1Hc	rh	Foot_Thigh	Foot	Thigh	cond_01	cond_04	1	4	0	funcHand	funcROI	Deprived|NonDominant	6.9974049352765e-4	CLD-Children
sub-S008	1H_Child	Child	1H	DN_1Hc	rh	Foot_Torso	Foot	Torso	cond_01	cond_06	1	6	0	funcHand	funcROI	Deprived|NonDominant	-0.014063815593994	CLD-Children
sub-S008	1H_Child	Child	1H	DN_1Hc	rh	InnerArm_Thigh	InnerArm	Thigh	cond_03	cond_04	3	4	0	funcHand	funcROI	Deprived|NonDominant	0.0728217857789142	CLD-Children
sub-S008	1H_Child	Child	1H	DN_1Hc	rh	InnerArm_Torso	InnerArm	Torso	cond_03	cond_06	3	6	0	funcHand	funcROI	Deprived|NonDominant	0.104465182206847	CLD-Children
sub-S008	1H_Child	Child	1H	DN_1Hc	rh	Thigh_Torso	Thigh	Torso	cond_04	cond_06	4	6	0	funcHand	funcROI	Deprived|NonDominant	0.00542018242501824	CLD-Children
sub-S009	1H_Child	Child	1H	DN_1Hc	rh	Chin_Foot	Chin	Foot	cond_00	cond_01	0	1	0	funcHand	funcROI	Deprived|NonDominant	0.0607093106889189	CLD-Children
sub-S009	1H_Child	Child	1H	DN_1Hc	rh	Chin_InnerArm	Chin	InnerArm	cond_00	cond_03	0	3	0	funcHand	funcROI	Deprived|NonDominant	0.155650543801461	CLD-Children
sub-S009	1H_Child	Child	1H	DN_1Hc	rh	Chin_Thigh	Chin	Thigh	cond_00	cond_04	0	4	0	funcHand	funcROI	Deprived|NonDominant	0.102451655301033	CLD-Children
sub-S009	1H_Child	Child	1H	DN_1Hc	rh	Chin_Torso	Chin	Torso	cond_00	cond_06	0	6	0	funcHand	funcROI	Deprived|NonDominant	0.0430961279338583	CLD-Children
sub-S009	1H_Child	Child	1H	DN_1Hc	rh	Foot_InnerArm	Foot	InnerArm	cond_01	cond_03	1	3	0	funcHand	funcROI	Deprived|NonDominant	0.0631389212640835	CLD-Children
sub-S009	1H_Child	Child	1H	DN_1Hc	rh	Foot_Thigh	Foot	Thigh	cond_01	cond_04	1	4	0	funcHand	funcROI	Deprived|NonDominant	0.0235530966838687	CLD-Children
sub-S009	1H_Child	Child	1H	DN_1Hc	rh	Foot_Torso	Foot	Torso	cond_01	cond_06	1	6	0	funcHand	funcROI	Deprived|NonDominant	-0.011841093123483	CLD-Children
sub-S009	1H_Child	Child	1H	DN_1Hc	rh	InnerArm_Thigh	InnerArm	Thigh	cond_03	cond_04	3	4	0	funcHand	funcROI	Deprived|NonDominant	0.0983347192353416	CLD-Children
sub-S009	1H_Child	Child	1H	DN_1Hc	rh	InnerArm_Torso	InnerArm	Torso	cond_03	cond_06	3	6	0	funcHand	funcROI	Deprived|NonDominant	0.0615737374825348	CLD-Children
sub-S009	1H_Child	Child	1H	DN_1Hc	rh	Thigh_Torso	Thigh	Torso	cond_04	cond_06	4	6	0	funcHand	funcROI	Deprived|NonDominant	-0.0087935599103313	CLD-Children
sub-S010	1H_Child	Child	1H	DN_1Hc	rh	Chin_Foot	Chin	Foot	cond_00	cond_01	0	1	0	funcHand	funcROI	Deprived|NonDominant	0.0524446926779118	CLD-Children
sub-S010	1H_Child	Child	1H	DN_1Hc	rh	Chin_InnerArm	Chin	InnerArm	cond_00	cond_03	0	3	0	funcHand	funcROI	Deprived|NonDominant	0.129877571539302	CLD-Children
sub-S010	1H_Child	Child	1H	DN_1Hc	rh	Chin_Thigh	Chin	Thigh	cond_00	cond_04	0	4	0	funcHand	funcROI	Deprived|NonDominant	0.0401884332702285	CLD-Children
sub-S010	1H_Child	Child	1H	DN_1Hc	rh	Chin_Torso	Chin	Torso	cond_00	cond_06	0	6	0	funcHand	funcROI	Deprived|NonDominant	0.0558987725311758	CLD-Children
sub-S010	1H_Child	Child	1H	DN_1Hc	rh	Foot_InnerArm	Foot	InnerArm	cond_01	cond_03	1	3	0	funcHand	funcROI	Deprived|NonDominant	0.115393148856677	CLD-Children
sub-S010	1H_Child	Child	1H	DN_1Hc	rh	Foot_Thigh	Foot	Thigh	cond_01	cond_04	1	4	0	funcHand	funcROI	Deprived|NonDominant	0.00246872706075065	CLD-Children
sub-S010	1H_Child	Child	1H	DN_1Hc	rh	Foot_Torso	Foot	Torso	cond_01	cond_06	1	6	0	funcHand	funcROI	Deprived|NonDominant	0.00625187898901806	CLD-Children
sub-S010	1H_Child	Child	1H	DN_1Hc	rh	InnerArm_Thigh	InnerArm	Thigh	cond_03	cond_04	3	4	0	funcHand	funcROI	Deprived|NonDominant	0.105744708875854	CLD-Children
sub-S010	1H_Child	Child	1H	DN_1Hc	rh	InnerArm_Torso	InnerArm	Torso	cond_03	cond_06	3	6	0	funcHand	funcROI	Deprived|NonDominant	0.135427833638884	CLD-Children
sub-S010	1H_Child	Child	1H	DN_1Hc	rh	Thigh_Torso	Thigh	Torso	cond_04	cond_06	4	6	0	funcHand	funcROI	Deprived|NonDominant	0.00845336147819042	CLD-Children
sub-S011	1H_Child	Child	1H	DN_1Hc	rh	Chin_Foot	Chin	Foot	cond_00	cond_01	0	1	0	funcHand	funcROI	Deprived|NonDominant	6.3765275968998e-4	CLD-Children
sub-S011	1H_Child	Child	1H	DN_1Hc	rh	Chin_InnerArm	Chin	InnerArm	cond_00	cond_03	0	3	0	funcHand	funcROI	Deprived|NonDominant	0.0434756099303439	CLD-Children
sub-S011	1H_Child	Child	1H	DN_1Hc	rh	Chin_Thigh	Chin	Thigh	cond_00	cond_04	0	4	0	funcHand	funcROI	Deprived|NonDominant	-0.0053632402554507	CLD-Children
sub-S011	1H_Child	Child	1H	DN_1Hc	rh	Chin_Torso	Chin	Torso	cond_00	cond_06	0	6	0	funcHand	funcROI	Deprived|NonDominant	-0.082539605978896	CLD-Children
sub-S011	1H_Child	Child	1H	DN_1Hc	rh	Foot_InnerArm	Foot	InnerArm	cond_01	cond_03	1	3	0	funcHand	funcROI	Deprived|NonDominant	-0.0489759228452712	CLD-Children
sub-S011	1H_Child	Child	1H	DN_1Hc	rh	Foot_Thigh	Foot	Thigh	cond_01	cond_04	1	4	0	funcHand	funcROI	Deprived|NonDominant	-0.043644303844557	CLD-Children
sub-S011	1H_Child	Child	1H	DN_1Hc	rh	Foot_Torso	Foot	Torso	cond_01	cond_06	1	6	0	funcHand	funcROI	Deprived|NonDominant	-0.0244335262759774	CLD-Children
sub-S011	1H_Child	Child	1H	DN_1Hc	rh	InnerArm_Thigh	InnerArm	Thigh	cond_03	cond_04	3	4	0	funcHand	funcROI	Deprived|NonDominant	0.0356289059298711	CLD-Children
sub-S011	1H_Child	Child	1H	DN_1Hc	rh	InnerArm_Torso	InnerArm	Torso	cond_03	cond_06	3	6	0	funcHand	funcROI	Deprived|NonDominant	0.00864536756646991	CLD-Children
sub-S011	1H_Child	Child	1H	DN_1Hc	rh	Thigh_Torso	Thigh	Torso	cond_04	cond_06	4	6	0	funcHand	funcROI	Deprived|NonDominant	-0.0823009894510329	CLD-Children
sub-S012	1H_Child	Child	1H	DN_1Hc	rh	Chin_Foot	Chin	Foot	cond_00	cond_01	0	1	0	funcHand	funcROI	Deprived|NonDominant	0.0310007797612842	CLD-Children
sub-S012	1H_Child	Child	1H	DN_1Hc	rh	Chin_InnerArm	Chin	InnerArm	cond_00	cond_03	0	3	0	funcHand	funcROI	Deprived|NonDominant	0.118246006665887	CLD-Children
sub-S012	1H_Child	Child	1H	DN_1Hc	rh	Chin_Thigh	Chin	Thigh	cond_00	cond_04	0	4	0	funcHand	funcROI	Deprived|NonDominant	0.03085088672007	CLD-Children
sub-S012	1H_Child	Child	1H	DN_1Hc	rh	Chin_Torso	Chin	Torso	cond_00	cond_06	0	6	0	funcHand	funcROI	Deprived|NonDominant	0.0379682953156597	CLD-Children
sub-S012	1H_Child	Child	1H	DN_1Hc	rh	Foot_InnerArm	Foot	InnerArm	cond_01	cond_03	1	3	0	funcHand	funcROI	Deprived|NonDominant	0.0475210620647936	CLD-Children
sub-S012	1H_Child	Child	1H	DN_1Hc	rh	Foot_Thigh	Foot	Thigh	cond_01	cond_04	1	4	0	funcHand	funcROI	Deprived|NonDominant	0.0348824584653291	CLD-Children
sub-S012	1H_Child	Child	1H	DN_1Hc	rh	Foot_Torso	Foot	Torso	cond_01	cond_06	1	6	0	funcHand	funcROI	Deprived|NonDominant	0.0167652916604484	CLD-Children
sub-S012	1H_Child	Child	1H	DN_1Hc	rh	InnerArm_Thigh	InnerArm	Thigh	cond_03	cond_04	3	4	0	funcHand	funcROI	Deprived|NonDominant	0.0788727649976869	CLD-Children
sub-S012	1H_Child	Child	1H	DN_1Hc	rh	InnerArm_Torso	InnerArm	Torso	cond_03	cond_06	3	6	0	funcHand	funcROI	Deprived|NonDominant	0.0872767376924692	CLD-Children
sub-S012	1H_Child	Child	1H	DN_1Hc	rh	Thigh_Torso	Thigh	Torso	cond_04	cond_06	4	6	0	funcHand	funcROI	Deprived|NonDominant	0.0207946454054161	CLD-Children
sub-S013	2H_Child	Child	2H	DN_2Hc	rh	Chin_Foot	Chin	Foot	cond_00	cond_01	0	1	0	funcHand	funcROI	Deprived|NonDominant	0.00293749741247956	CTR-Children
sub-S013	2H_Child	Child	2H	DN_2Hc	rh	Chin_InnerArm	Chin	InnerArm	cond_00	cond_03	0	3	0	funcHand	funcROI	Deprived|NonDominant	0.00774762611771722	CTR-Children
sub-S013	2H_Child	Child	2H	DN_2Hc	rh	Chin_Thigh	Chin	Thigh	cond_00	cond_04	0	4	0	funcHand	funcROI	Deprived|NonDominant	0.00120643843124885	CTR-Children
sub-S013	2H_Child	Child	2H	DN_2Hc	rh	Chin_Torso	Chin	Torso	cond_00	cond_06	0	6	0	funcHand	funcROI	Deprived|NonDominant	-0.0180313830880176	CTR-Children
sub-S013	2H_Child	Child	2H	DN_2Hc	rh	Foot_InnerArm	Foot	InnerArm	cond_01	cond_03	1	3	0	funcHand	funcROI	Deprived|NonDominant	0.00681874709407925	CTR-Children
sub-S013	2H_Child	Child	2H	DN_2Hc	rh	Foot_Thigh	Foot	Thigh	cond_01	cond_04	1	4	0	funcHand	funcROI	Deprived|NonDominant	0.0134689293035552	CTR-Children
sub-S013	2H_Child	Child	2H	DN_2Hc	rh	Foot_Torso	Foot	Torso	cond_01	cond_06	1	6	0	funcHand	funcROI	Deprived|NonDominant	0.00704506711385097	CTR-Children
sub-S013	2H_Child	Child	2H	DN_2Hc	rh	InnerArm_Thigh	InnerArm	Thigh	cond_03	cond_04	3	4	0	funcHand	funcROI	Deprived|NonDominant	0.00327176034086379	CTR-Children
sub-S013	2H_Child	Child	2H	DN_2Hc	rh	InnerArm_Torso	InnerArm	Torso	cond_03	cond_06	3	6	0	funcHand	funcROI	Deprived|NonDominant	0.0236978902147183	CTR-Children
sub-S013	2H_Child	Child	2H	DN_2Hc	rh	Thigh_Torso	Thigh	Torso	cond_04	cond_06	4	6	0	funcHand	funcROI	Deprived|NonDominant	0.00383919816695306	CTR-Children
sub-S016	2H_Child	Child	2H	DN_2Hc	rh	Chin_Foot	Chin	Foot	cond_00	cond_01	0	1	0	funcHand	funcROI	Deprived|NonDominant	0.0262450911386276	CTR-Children
sub-S016	2H_Child	Child	2H	DN_2Hc	rh	Chin_InnerArm	Chin	InnerArm	cond_00	cond_03	0	3	0	funcHand	funcROI	Deprived|NonDominant	0.0539739051878762	CTR-Children
sub-S016	2H_Child	Child	2H	DN_2Hc	rh	Chin_Thigh	Chin	Thigh	cond_00	cond_04	0	4	0	funcHand	funcROI	Deprived|NonDominant	0.0188870170233077	CTR-Children
sub-S016	2H_Child	Child	2H	DN_2Hc	rh	Chin_Torso	Chin	Torso	cond_00	cond_06	0	6	0	funcHand	funcROI	Deprived|NonDominant	0.0168839110437696	CTR-Children
sub-S016	2H_Child	Child	2H	DN_2Hc	rh	Foot_InnerArm	Foot	InnerArm	cond_01	cond_03	1	3	0	funcHand	funcROI	Deprived|NonDominant	0.0322410757258777	CTR-Children
sub-S016	2H_Child	Child	2H	DN_2Hc	rh	Foot_Thigh	Foot	Thigh	cond_01	cond_04	1	4	0	funcHand	funcROI	Deprived|NonDominant	0.00803337882693176	CTR-Children
sub-S016	2H_Child	Child	2H	DN_2Hc	rh	Foot_Torso	Foot	Torso	cond_01	cond_06	1	6	0	funcHand	funcROI	Deprived|NonDominant	0.00262264163285437	CTR-Children
sub-S016	2H_Child	Child	2H	DN_2Hc	rh	InnerArm_Thigh	InnerArm	Thigh	cond_03	cond_04	3	4	0	funcHand	funcROI	Deprived|NonDominant	0.00565473261377556	CTR-Children
sub-S016	2H_Child	Child	2H	DN_2Hc	rh	InnerArm_Torso	InnerArm	Torso	cond_03	cond_06	3	6	0	funcHand	funcROI	Deprived|NonDominant	0.0158459921648102	CTR-Children
sub-S016	2H_Child	Child	2H	DN_2Hc	rh	Thigh_Torso	Thigh	Torso	cond_04	cond_06	4	6	0	funcHand	funcROI	Deprived|NonDominant	-0.016152086675873	CTR-Children
sub-S017	1H_Child	Child	1H	DN_1Hc	rh	Chin_Foot	Chin	Foot	cond_00	cond_01	0	1	0	funcHand	funcROI	Deprived|NonDominant	0.0470647423254794	CLD-Children
sub-S017	1H_Child	Child	1H	DN_1Hc	rh	Chin_InnerArm	Chin	InnerArm	cond_00	cond_03	0	3	0	funcHand	funcROI	Deprived|NonDominant	0.0169799275721012	CLD-Children
sub-S017	1H_Child	Child	1H	DN_1Hc	rh	Chin_Thigh	Chin	Thigh	cond_00	cond_04	0	4	0	funcHand	funcROI	Deprived|NonDominant	0.0483132526807213	CLD-Children
sub-S017	1H_Child	Child	1H	DN_1Hc	rh	Chin_Torso	Chin	Torso	cond_00	cond_06	0	6	0	funcHand	funcROI	Deprived|NonDominant	0.0219344078365064	CLD-Children
sub-S017	1H_Child	Child	1H	DN_1Hc	rh	Foot_InnerArm	Foot	InnerArm	cond_01	cond_03	1	3	0	funcHand	funcROI	Deprived|NonDominant	0.00196719888469039	CLD-Children
sub-S017	1H_Child	Child	1H	DN_1Hc	rh	Foot_Thigh	Foot	Thigh	cond_01	cond_04	1	4	0	funcHand	funcROI	Deprived|NonDominant	0.0220728269057715	CLD-Children
sub-S017	1H_Child	Child	1H	DN_1Hc	rh	Foot_Torso	Foot	Torso	cond_01	cond_06	1	6	0	funcHand	funcROI	Deprived|NonDominant	0.0303639356507248	CLD-Children
sub-S017	1H_Child	Child	1H	DN_1Hc	rh	InnerArm_Thigh	InnerArm	Thigh	cond_03	cond_04	3	4	0	funcHand	funcROI	Deprived|NonDominant	0.044924556206237	CLD-Children
sub-S017	1H_Child	Child	1H	DN_1Hc	rh	InnerArm_Torso	InnerArm	Torso	cond_03	cond_06	3	6	0	funcHand	funcROI	Deprived|NonDominant	0.024196370191413	CLD-Children
sub-S017	1H_Child	Child	1H	DN_1Hc	rh	Thigh_Torso	Thigh	Torso	cond_04	cond_06	4	6	0	funcHand	funcROI	Deprived|NonDominant	0.00444955094073042	CLD-Children
sub-S022	2H_Child	Child	2H	DN_2Hc	rh	Chin_Foot	Chin	Foot	cond_00	cond_01	0	1	0	funcHand	funcROI	Deprived|NonDominant	-0.00525085538226966	CTR-Children
sub-S022	2H_Child	Child	2H	DN_2Hc	rh	Chin_InnerArm	Chin	InnerArm	cond_00	cond_03	0	3	0	funcHand	funcROI	Deprived|NonDominant	4.765064456356e-4	CTR-Children
sub-S022	2H_Child	Child	2H	DN_2Hc	rh	Chin_Thigh	Chin	Thigh	cond_00	cond_04	0	4	0	funcHand	funcROI	Deprived|NonDominant	-0.0059940477560648	CTR-Children
sub-S022	2H_Child	Child	2H	DN_2Hc	rh	Chin_Torso	Chin	Torso	cond_00	cond_06	0	6	0	funcHand	funcROI	Deprived|NonDominant	-0.0198552057919334	CTR-Children
sub-S022	2H_Child	Child	2H	DN_2Hc	rh	Foot_InnerArm	Foot	InnerArm	cond_01	cond_03	1	3	0	funcHand	funcROI	Deprived|NonDominant	-0.0156359964025041	CTR-Children
sub-S022	2H_Child	Child	2H	DN_2Hc	rh	Foot_Thigh	Foot	Thigh	cond_01	cond_04	1	4	0	funcHand	funcROI	Deprived|NonDominant	0.00900347287652079	CTR-Children
sub-S022	2H_Child	Child	2H	DN_2Hc	rh	Foot_Torso	Foot	Torso	cond_01	cond_06	1	6	0	funcHand	funcROI	Deprived|NonDominant	0.00758122879593984	CTR-Children
sub-S022	2H_Child	Child	2H	DN_2Hc	rh	InnerArm_Thigh	InnerArm	Thigh	cond_03	cond_04	3	4	0	funcHand	funcROI	Deprived|NonDominant	-5.95342825845e-4	CTR-Children
sub-S022	2H_Child	Child	2H	DN_2Hc	rh	InnerArm_Torso	InnerArm	Torso	cond_03	cond_06	3	6	0	funcHand	funcROI	Deprived|NonDominant	7.3141131587234e-4	CTR-Children
sub-S022	2H_Child	Child	2H	DN_2Hc	rh	Thigh_Torso	Thigh	Torso	cond_04	cond_06	4	6	0	funcHand	funcROI	Deprived|NonDominant	0.0153302169864994	CTR-Children
sub-S023	2H_Child	Child	2H	DN_2Hc	rh	Chin_Foot	Chin	Foot	cond_00	cond_01	0	1	0	funcHand	funcROI	Deprived|NonDominant	0.0348145377923632	CTR-Children
sub-S023	2H_Child	Child	2H	DN_2Hc	rh	Chin_InnerArm	Chin	InnerArm	cond_00	cond_03	0	3	0	funcHand	funcROI	Deprived|NonDominant	0.0225497385225583	CTR-Children
sub-S023	2H_Child	Child	2H	DN_2Hc	rh	Chin_Thigh	Chin	Thigh	cond_00	cond_04	0	4	0	funcHand	funcROI	Deprived|NonDominant	0.0164407378833244	CTR-Children
sub-S023	2H_Child	Child	2H	DN_2Hc	rh	Chin_Torso	Chin	Torso	cond_00	cond_06	0	6	0	funcHand	funcROI	Deprived|NonDominant	-0.00728570098582736	CTR-Children
sub-S023	2H_Child	Child	2H	DN_2Hc	rh	Foot_InnerArm	Foot	InnerArm	cond_01	cond_03	1	3	0	funcHand	funcROI	Deprived|NonDominant	-0.00693734695571135	CTR-Children
sub-S023	2H_Child	Child	2H	DN_2Hc	rh	Foot_Thigh	Foot	Thigh	cond_01	cond_04	1	4	0	funcHand	funcROI	Deprived|NonDominant	-0.0314520642173189	CTR-Children
sub-S023	2H_Child	Child	2H	DN_2Hc	rh	Foot_Torso	Foot	Torso	cond_01	cond_06	1	6	0	funcHand	funcROI	Deprived|NonDominant	0.00954986937684634	CTR-Children
sub-S023	2H_Child	Child	2H	DN_2Hc	rh	InnerArm_Thigh	InnerArm	Thigh	cond_03	cond_04	3	4	0	funcHand	funcROI	Deprived|NonDominant	-0.0158164827426064	CTR-Children
sub-S023	2H_Child	Child	2H	DN_2Hc	rh	InnerArm_Torso	InnerArm	Torso	cond_03	cond_06	3	6	0	funcHand	funcROI	Deprived|NonDominant	0.031141364092411	CTR-Children
sub-S023	2H_Child	Child	2H	DN_2Hc	rh	Thigh_Torso	Thigh	Torso	cond_04	cond_06	4	6	0	funcHand	funcROI	Deprived|NonDominant	0.0155603851925805	CTR-Children
sub-S025	1H_Child	Child	1H	DN_1Hc	rh	Chin_Foot	Chin	Foot	cond_00	cond_01	0	1	0	funcHand	funcROI	Deprived|NonDominant	0.00314248893432591	CLD-Children
sub-S025	1H_Child	Child	1H	DN_1Hc	rh	Chin_InnerArm	Chin	InnerArm	cond_00	cond_03	0	3	0	funcHand	funcROI	Deprived|NonDominant	0.0576459595842432	CLD-Children
sub-S025	1H_Child	Child	1H	DN_1Hc	rh	Chin_Thigh	Chin	Thigh	cond_00	cond_04	0	4	0	funcHand	funcROI	Deprived|NonDominant	9.4919939680311e-4	CLD-Children
sub-S025	1H_Child	Child	1H	DN_1Hc	rh	Chin_Torso	Chin	Torso	cond_00	cond_06	0	6	0	funcHand	funcROI	Deprived|NonDominant	0.0113263413246389	CLD-Children
sub-S025	1H_Child	Child	1H	DN_1Hc	rh	Foot_InnerArm	Foot	InnerArm	cond_01	cond_03	1	3	0	funcHand	funcROI	Deprived|NonDominant	0.0483723183271183	CLD-Children
sub-S025	1H_Child	Child	1H	DN_1Hc	rh	Foot_Thigh	Foot	Thigh	cond_01	cond_04	1	4	0	funcHand	funcROI	Deprived|NonDominant	-0.0113656054115007	CLD-Children
sub-S025	1H_Child	Child	1H	DN_1Hc	rh	Foot_Torso	Foot	Torso	cond_01	cond_06	1	6	0	funcHand	funcROI	Deprived|NonDominant	0.0322549900011721	CLD-Children
sub-S025	1H_Child	Child	1H	DN_1Hc	rh	InnerArm_Thigh	InnerArm	Thigh	cond_03	cond_04	3	4	0	funcHand	funcROI	Deprived|NonDominant	0.032145725862761	CLD-Children
sub-S025	1H_Child	Child	1H	DN_1Hc	rh	InnerArm_Torso	InnerArm	Torso	cond_03	cond_06	3	6	0	funcHand	funcROI	Deprived|NonDominant	0.0743466775781224	CLD-Children
sub-S025	1H_Child	Child	1H	DN_1Hc	rh	Thigh_Torso	Thigh	Torso	cond_04	cond_06	4	6	0	funcHand	funcROI	Deprived|NonDominant	0.0112867216321316	CLD-Children
sub-S028	2H_Child	Child	2H	DN_2Hc	rh	Chin_Foot	Chin	Foot	cond_00	cond_01	0	1	0	funcHand	funcROI	Deprived|NonDominant	0.00231446314864525	CTR-Children
sub-S028	2H_Child	Child	2H	DN_2Hc	rh	Chin_InnerArm	Chin	InnerArm	cond_00	cond_03	0	3	0	funcHand	funcROI	Deprived|NonDominant	0.0354643386709305	CTR-Children
sub-S028	2H_Child	Child	2H	DN_2Hc	rh	Chin_Thigh	Chin	Thigh	cond_00	cond_04	0	4	0	funcHand	funcROI	Deprived|NonDominant	0.00597358540862464	CTR-Children
sub-S028	2H_Child	Child	2H	DN_2Hc	rh	Chin_Torso	Chin	Torso	cond_00	cond_06	0	6	0	funcHand	funcROI	Deprived|NonDominant	0.00237618607321691	CTR-Children
sub-S028	2H_Child	Child	2H	DN_2Hc	rh	Foot_InnerArm	Foot	InnerArm	cond_01	cond_03	1	3	0	funcHand	funcROI	Deprived|NonDominant	0.0625493971149033	CTR-Children
sub-S028	2H_Child	Child	2H	DN_2Hc	rh	Foot_Thigh	Foot	Thigh	cond_01	cond_04	1	4	0	funcHand	funcROI	Deprived|NonDominant	-0.0188404295538345	CTR-Children
sub-S028	2H_Child	Child	2H	DN_2Hc	rh	Foot_Torso	Foot	Torso	cond_01	cond_06	1	6	0	funcHand	funcROI	Deprived|NonDominant	-4.2986023049064e-4	CTR-Children
sub-S028	2H_Child	Child	2H	DN_2Hc	rh	InnerArm_Thigh	InnerArm	Thigh	cond_03	cond_04	3	4	0	funcHand	funcROI	Deprived|NonDominant	0.0825437533062491	CTR-Children
sub-S028	2H_Child	Child	2H	DN_2Hc	rh	InnerArm_Torso	InnerArm	Torso	cond_03	cond_06	3	6	0	funcHand	funcROI	Deprived|NonDominant	0.0676792801597712	CTR-Children
sub-S028	2H_Child	Child	2H	DN_2Hc	rh	Thigh_Torso	Thigh	Torso	cond_04	cond_06	4	6	0	funcHand	funcROI	Deprived|NonDominant	0.0062801752287126	CTR-Children
sub-S031	2H_Child	Child	2H	DN_2Hc	rh	Chin_Foot	Chin	Foot	cond_00	cond_01	0	1	0	funcHand	funcROI	Deprived|NonDominant	0.0801535659595817	CTR-Children
sub-S031	2H_Child	Child	2H	DN_2Hc	rh	Chin_InnerArm	Chin	InnerArm	cond_00	cond_03	0	3	0	funcHand	funcROI	Deprived|NonDominant	0.176097934919831	CTR-Children
sub-S031	2H_Child	Child	2H	DN_2Hc	rh	Chin_Thigh	Chin	Thigh	cond_00	cond_04	0	4	0	funcHand	funcROI	Deprived|NonDominant	0.0883918791688993	CTR-Children
sub-S031	2H_Child	Child	2H	DN_2Hc	rh	Chin_Torso	Chin	Torso	cond_00	cond_06	0	6	0	funcHand	funcROI	Deprived|NonDominant	0.0662370399273204	CTR-Children
sub-S031	2H_Child	Child	2H	DN_2Hc	rh	Foot_InnerArm	Foot	InnerArm	cond_01	cond_03	1	3	0	funcHand	funcROI	Deprived|NonDominant	0.0899506984354462	CTR-Children
sub-S031	2H_Child	Child	2H	DN_2Hc	rh	Foot_Thigh	Foot	Thigh	cond_01	cond_04	1	4	0	funcHand	funcROI	Deprived|NonDominant	4.9610704979474e-4	CTR-Children
sub-S031	2H_Child	Child	2H	DN_2Hc	rh	Foot_Torso	Foot	Torso	cond_01	cond_06	1	6	0	funcHand	funcROI	Deprived|NonDominant	-0.00741749509032625	CTR-Children
sub-S031	2H_Child	Child	2H	DN_2Hc	rh	InnerArm_Thigh	InnerArm	Thigh	cond_03	cond_04	3	4	0	funcHand	funcROI	Deprived|NonDominant	0.127508469496641	CTR-Children
sub-S031	2H_Child	Child	2H	DN_2Hc	rh	InnerArm_Torso	InnerArm	Torso	cond_03	cond_06	3	6	0	funcHand	funcROI	Deprived|NonDominant	0.0755250366607301	CTR-Children
sub-S031	2H_Child	Child	2H	DN_2Hc	rh	Thigh_Torso	Thigh	Torso	cond_04	cond_06	4	6	0	funcHand	funcROI	Deprived|NonDominant	0.00963320851966811	CTR-Children
sub-S032	2H_Child	Child	2H	DN_2Hc	rh	Chin_Foot	Chin	Foot	cond_00	cond_01	0	1	0	funcHand	funcROI	Deprived|NonDominant	0.019356655180287	CTR-Children
sub-S032	2H_Child	Child	2H	DN_2Hc	rh	Chin_InnerArm	Chin	InnerArm	cond_00	cond_03	0	3	0	funcHand	funcROI	Deprived|NonDominant	0.0321808391483033	CTR-Children
sub-S032	2H_Child	Child	2H	DN_2Hc	rh	Chin_Thigh	Chin	Thigh	cond_00	cond_04	0	4	0	funcHand	funcROI	Deprived|NonDominant	0.00593298586459148	CTR-Children
sub-S032	2H_Child	Child	2H	DN_2Hc	rh	Chin_Torso	Chin	Torso	cond_00	cond_06	0	6	0	funcHand	funcROI	Deprived|NonDominant	0.00810750387945578	CTR-Children
sub-S032	2H_Child	Child	2H	DN_2Hc	rh	Foot_InnerArm	Foot	InnerArm	cond_01	cond_03	1	3	0	funcHand	funcROI	Deprived|NonDominant	0.0164110429848271	CTR-Children
sub-S032	2H_Child	Child	2H	DN_2Hc	rh	Foot_Thigh	Foot	Thigh	cond_01	cond_04	1	4	0	funcHand	funcROI	Deprived|NonDominant	-0.00452832589334335	CTR-Children
sub-S032	2H_Child	Child	2H	DN_2Hc	rh	Foot_Torso	Foot	Torso	cond_01	cond_06	1	6	0	funcHand	funcROI	Deprived|NonDominant	-5.6642098024416e-4	CTR-Children
sub-S032	2H_Child	Child	2H	DN_2Hc	rh	InnerArm_Thigh	InnerArm	Thigh	cond_03	cond_04	3	4	0	funcHand	funcROI	Deprived|NonDominant	0.00369822490991152	CTR-Children
sub-S032	2H_Child	Child	2H	DN_2Hc	rh	InnerArm_Torso	InnerArm	Torso	cond_03	cond_06	3	6	0	funcHand	funcROI	Deprived|NonDominant	0.00690260601207415	CTR-Children
sub-S032	2H_Child	Child	2H	DN_2Hc	rh	Thigh_Torso	Thigh	Torso	cond_04	cond_06	4	6	0	funcHand	funcROI	Deprived|NonDominant	-0.011794643173333	CTR-Children
sub-S034	1H_Child	Child	1H	DN_1Hc	rh	Chin_Foot	Chin	Foot	cond_00	cond_01	0	1	0	funcHand	funcROI	Deprived|NonDominant	0.062651671353959	CLD-Children
sub-S034	1H_Child	Child	1H	DN_1Hc	rh	Chin_InnerArm	Chin	InnerArm	cond_00	cond_03	0	3	0	funcHand	funcROI	Deprived|NonDominant	0.0968667256086415	CLD-Children
sub-S034	1H_Child	Child	1H	DN_1Hc	rh	Chin_Thigh	Chin	Thigh	cond_00	cond_04	0	4	0	funcHand	funcROI	Deprived|NonDominant	0.0977187936433305	CLD-Children
sub-S034	1H_Child	Child	1H	DN_1Hc	rh	Chin_Torso	Chin	Torso	cond_00	cond_06	0	6	0	funcHand	funcROI	Deprived|NonDominant	0.0990311399355834	CLD-Children
sub-S034	1H_Child	Child	1H	DN_1Hc	rh	Foot_InnerArm	Foot	InnerArm	cond_01	cond_03	1	3	0	funcHand	funcROI	Deprived|NonDominant	0.00699607271650123	CLD-Children
sub-S034	1H_Child	Child	1H	DN_1Hc	rh	Foot_Thigh	Foot	Thigh	cond_01	cond_04	1	4	0	funcHand	funcROI	Deprived|NonDominant	0.0133371051528595	CLD-Children
sub-S034	1H_Child	Child	1H	DN_1Hc	rh	Foot_Torso	Foot	Torso	cond_01	cond_06	1	6	0	funcHand	funcROI	Deprived|NonDominant	-0.00400735641203442	CLD-Children
sub-S034	1H_Child	Child	1H	DN_1Hc	rh	InnerArm_Thigh	InnerArm	Thigh	cond_03	cond_04	3	4	0	funcHand	funcROI	Deprived|NonDominant	0.0287306996725028	CLD-Children
sub-S034	1H_Child	Child	1H	DN_1Hc	rh	InnerArm_Torso	InnerArm	Torso	cond_03	cond_06	3	6	0	funcHand	funcROI	Deprived|NonDominant	0.0117434992273535	CLD-Children
sub-S034	1H_Child	Child	1H	DN_1Hc	rh	Thigh_Torso	Thigh	Torso	cond_04	cond_06	4	6	0	funcHand	funcROI	Deprived|NonDominant	0.00689825761512807	CLD-Children
sub-S035	1H_Child	Child	1H	DN_1Hc	rh	Chin_Foot	Chin	Foot	cond_00	cond_01	0	1	0	funcHand	funcROI	Deprived|NonDominant	0.0446319131290072	CLD-Children
sub-S035	1H_Child	Child	1H	DN_1Hc	rh	Chin_InnerArm	Chin	InnerArm	cond_00	cond_03	0	3	0	funcHand	funcROI	Deprived|NonDominant	0.0926758204279526	CLD-Children
sub-S035	1H_Child	Child	1H	DN_1Hc	rh	Chin_Thigh	Chin	Thigh	cond_00	cond_04	0	4	0	funcHand	funcROI	Deprived|NonDominant	0.0615175803920837	CLD-Children
sub-S035	1H_Child	Child	1H	DN_1Hc	rh	Chin_Torso	Chin	Torso	cond_00	cond_06	0	6	0	funcHand	funcROI	Deprived|NonDominant	0.0386655359341558	CLD-Children
sub-S035	1H_Child	Child	1H	DN_1Hc	rh	Foot_InnerArm	Foot	InnerArm	cond_01	cond_03	1	3	0	funcHand	funcROI	Deprived|NonDominant	0.0270488946258505	CLD-Children
sub-S035	1H_Child	Child	1H	DN_1Hc	rh	Foot_Thigh	Foot	Thigh	cond_01	cond_04	1	4	0	funcHand	funcROI	Deprived|NonDominant	0.0112589546228232	CLD-Children
sub-S035	1H_Child	Child	1H	DN_1Hc	rh	Foot_Torso	Foot	Torso	cond_01	cond_06	1	6	0	funcHand	funcROI	Deprived|NonDominant	0.0272167723370443	CLD-Children
sub-S035	1H_Child	Child	1H	DN_1Hc	rh	InnerArm_Thigh	InnerArm	Thigh	cond_03	cond_04	3	4	0	funcHand	funcROI	Deprived|NonDominant	0.0266128878623477	CLD-Children
sub-S035	1H_Child	Child	1H	DN_1Hc	rh	InnerArm_Torso	InnerArm	Torso	cond_03	cond_06	3	6	0	funcHand	funcROI	Deprived|NonDominant	0.0241516623168506	CLD-Children
sub-S035	1H_Child	Child	1H	DN_1Hc	rh	Thigh_Torso	Thigh	Torso	cond_04	cond_06	4	6	0	funcHand	funcROI	Deprived|NonDominant	0.0176681716280844	CLD-Children
sub-S036	2H_Child	Child	2H	DN_2Hc	rh	Chin_Foot	Chin	Foot	cond_00	cond_01	0	1	0	funcHand	funcROI	Deprived|NonDominant	-0.00397379753544131	CTR-Children
sub-S036	2H_Child	Child	2H	DN_2Hc	rh	Chin_InnerArm	Chin	InnerArm	cond_00	cond_03	0	3	0	funcHand	funcROI	Deprived|NonDominant	0.0323120834009312	CTR-Children
sub-S036	2H_Child	Child	2H	DN_2Hc	rh	Chin_Thigh	Chin	Thigh	cond_00	cond_04	0	4	0	funcHand	funcROI	Deprived|NonDominant	-0.00131150228233315	CTR-Children
sub-S036	2H_Child	Child	2H	DN_2Hc	rh	Chin_Torso	Chin	Torso	cond_00	cond_06	0	6	0	funcHand	funcROI	Deprived|NonDominant	0.00225108931229206	CTR-Children
sub-S036	2H_Child	Child	2H	DN_2Hc	rh	Foot_InnerArm	Foot	InnerArm	cond_01	cond_03	1	3	0	funcHand	funcROI	Deprived|NonDominant	0.0449622642410049	CTR-Children
sub-S036	2H_Child	Child	2H	DN_2Hc	rh	Foot_Thigh	Foot	Thigh	cond_01	cond_04	1	4	0	funcHand	funcROI	Deprived|NonDominant	-0.0129185360014462	CTR-Children
sub-S036	2H_Child	Child	2H	DN_2Hc	rh	Foot_Torso	Foot	Torso	cond_01	cond_06	1	6	0	funcHand	funcROI	Deprived|NonDominant	0.0115740268869161	CTR-Children
sub-S036	2H_Child	Child	2H	DN_2Hc	rh	InnerArm_Thigh	InnerArm	Thigh	cond_03	cond_04	3	4	0	funcHand	funcROI	Deprived|NonDominant	0.0470087119658896	CTR-Children
sub-S036	2H_Child	Child	2H	DN_2Hc	rh	InnerArm_Torso	InnerArm	Torso	cond_03	cond_06	3	6	0	funcHand	funcROI	Deprived|NonDominant	0.0369689280264852	CTR-Children
sub-S036	2H_Child	Child	2H	DN_2Hc	rh	Thigh_Torso	Thigh	Torso	cond_04	cond_06	4	6	0	funcHand	funcROI	Deprived|NonDominant	-0.00766062086581362	CTR-Children
sub-S038	1H_Child	Child	1H	DN_1Hc	rh	Chin_Foot	Chin	Foot	cond_00	cond_01	0	1	0	funcHand	funcROI	Deprived|NonDominant	0.110523680107452	CLD-Children
sub-S038	1H_Child	Child	1H	DN_1Hc	rh	Chin_InnerArm	Chin	InnerArm	cond_00	cond_03	0	3	0	funcHand	funcROI	Deprived|NonDominant	0.218733496182865	CLD-Children
sub-S038	1H_Child	Child	1H	DN_1Hc	rh	Chin_Thigh	Chin	Thigh	cond_00	cond_04	0	4	0	funcHand	funcROI	Deprived|NonDominant	0.115159718439561	CLD-Children
sub-S038	1H_Child	Child	1H	DN_1Hc	rh	Chin_Torso	Chin	Torso	cond_00	cond_06	0	6	0	funcHand	funcROI	Deprived|NonDominant	0.0653881288544041	CLD-Children
sub-S038	1H_Child	Child	1H	DN_1Hc	rh	Foot_InnerArm	Foot	InnerArm	cond_01	cond_03	1	3	0	funcHand	funcROI	Deprived|NonDominant	0.0849796527967394	CLD-Children
sub-S038	1H_Child	Child	1H	DN_1Hc	rh	Foot_Thigh	Foot	Thigh	cond_01	cond_04	1	4	0	funcHand	funcROI	Deprived|NonDominant	0.010761125759897	CLD-Children
sub-S038	1H_Child	Child	1H	DN_1Hc	rh	Foot_Torso	Foot	Torso	cond_01	cond_06	1	6	0	funcHand	funcROI	Deprived|NonDominant	0.0296073417076323	CLD-Children
sub-S038	1H_Child	Child	1H	DN_1Hc	rh	InnerArm_Thigh	InnerArm	Thigh	cond_03	cond_04	3	4	0	funcHand	funcROI	Deprived|NonDominant	0.0869613595714829	CLD-Children
sub-S038	1H_Child	Child	1H	DN_1Hc	rh	InnerArm_Torso	InnerArm	Torso	cond_03	cond_06	3	6	0	funcHand	funcROI	Deprived|NonDominant	0.0803876130347099	CLD-Children
sub-S038	1H_Child	Child	1H	DN_1Hc	rh	Thigh_Torso	Thigh	Torso	cond_04	cond_06	4	6	0	funcHand	funcROI	Deprived|NonDominant	6.5608859215505e-4	CLD-Children
sub-S043	2H_Child	Child	2H	DN_2Hc	rh	Chin_Foot	Chin	Foot	cond_00	cond_01	0	1	0	funcHand	funcROI	Deprived|NonDominant	0.0295928435088841	CTR-Children
sub-S043	2H_Child	Child	2H	DN_2Hc	rh	Chin_InnerArm	Chin	InnerArm	cond_00	cond_03	0	3	0	funcHand	funcROI	Deprived|NonDominant	0.0267371416206518	CTR-Children
sub-S043	2H_Child	Child	2H	DN_2Hc	rh	Chin_Thigh	Chin	Thigh	cond_00	cond_04	0	4	0	funcHand	funcROI	Deprived|NonDominant	0.0289088937224967	CTR-Children
sub-S043	2H_Child	Child	2H	DN_2Hc	rh	Chin_Torso	Chin	Torso	cond_00	cond_06	0	6	0	funcHand	funcROI	Deprived|NonDominant	0.0258563313126235	CTR-Children
sub-S043	2H_Child	Child	2H	DN_2Hc	rh	Foot_InnerArm	Foot	InnerArm	cond_01	cond_03	1	3	0	funcHand	funcROI	Deprived|NonDominant	-0.0181903393390372	CTR-Children
sub-S043	2H_Child	Child	2H	DN_2Hc	rh	Foot_Thigh	Foot	Thigh	cond_01	cond_04	1	4	0	funcHand	funcROI	Deprived|NonDominant	-0.0212969556572037	CTR-Children
sub-S043	2H_Child	Child	2H	DN_2Hc	rh	Foot_Torso	Foot	Torso	cond_01	cond_06	1	6	0	funcHand	funcROI	Deprived|NonDominant	-0.00215408826880593	CTR-Children
sub-S043	2H_Child	Child	2H	DN_2Hc	rh	InnerArm_Thigh	InnerArm	Thigh	cond_03	cond_04	3	4	0	funcHand	funcROI	Deprived|NonDominant	0.0183233431661922	CTR-Children
sub-S043	2H_Child	Child	2H	DN_2Hc	rh	InnerArm_Torso	InnerArm	Torso	cond_03	cond_06	3	6	0	funcHand	funcROI	Deprived|NonDominant	0.0229656917264397	CTR-Children
sub-S043	2H_Child	Child	2H	DN_2Hc	rh	Thigh_Torso	Thigh	Torso	cond_04	cond_06	4	6	0	funcHand	funcROI	Deprived|NonDominant	-0.00968490233988024	CTR-Children
sub-S045	2H_Child	Child	2H	DN_2Hc	rh	Chin_Foot	Chin	Foot	cond_00	cond_01	0	1	0	funcHand	funcROI	Deprived|NonDominant	0.0294890155149601	CTR-Children
sub-S045	2H_Child	Child	2H	DN_2Hc	rh	Chin_InnerArm	Chin	InnerArm	cond_00	cond_03	0	3	0	funcHand	funcROI	Deprived|NonDominant	0.113989641183573	CTR-Children
sub-S045	2H_Child	Child	2H	DN_2Hc	rh	Chin_Thigh	Chin	Thigh	cond_00	cond_04	0	4	0	funcHand	funcROI	Deprived|NonDominant	0.0313021026747046	CTR-Children
sub-S045	2H_Child	Child	2H	DN_2Hc	rh	Chin_Torso	Chin	Torso	cond_00	cond_06	0	6	0	funcHand	funcROI	Deprived|NonDominant	0.0173359327591272	CTR-Children
sub-S045	2H_Child	Child	2H	DN_2Hc	rh	Foot_InnerArm	Foot	InnerArm	cond_01	cond_03	1	3	0	funcHand	funcROI	Deprived|NonDominant	0.0802178282389256	CTR-Children
sub-S045	2H_Child	Child	2H	DN_2Hc	rh	Foot_Thigh	Foot	Thigh	cond_01	cond_04	1	4	0	funcHand	funcROI	Deprived|NonDominant	0.0162503617393105	CTR-Children
sub-S045	2H_Child	Child	2H	DN_2Hc	rh	Foot_Torso	Foot	Torso	cond_01	cond_06	1	6	0	funcHand	funcROI	Deprived|NonDominant	0.0227002824430245	CTR-Children
sub-S045	2H_Child	Child	2H	DN_2Hc	rh	InnerArm_Thigh	InnerArm	Thigh	cond_03	cond_04	3	4	0	funcHand	funcROI	Deprived|NonDominant	0.0877454174838089	CTR-Children
sub-S045	2H_Child	Child	2H	DN_2Hc	rh	InnerArm_Torso	InnerArm	Torso	cond_03	cond_06	3	6	0	funcHand	funcROI	Deprived|NonDominant	0.0868865242992771	CTR-Children
sub-S045	2H_Child	Child	2H	DN_2Hc	rh	Thigh_Torso	Thigh	Torso	cond_04	cond_06	4	6	0	funcHand	funcROI	Deprived|NonDominant	0.00129268630797039	CTR-Children
sub-S046	1H_Child	Child	1H	DN_1Hc	rh	Chin_Foot	Chin	Foot	cond_00	cond_01	0	1	0	funcHand	funcROI	Deprived|NonDominant	0.00382799779473416	CLD-Children
sub-S046	1H_Child	Child	1H	DN_1Hc	rh	Chin_InnerArm	Chin	InnerArm	cond_00	cond_03	0	3	0	funcHand	funcROI	Deprived|NonDominant	0.0366040882366222	CLD-Children
sub-S046	1H_Child	Child	1H	DN_1Hc	rh	Chin_Thigh	Chin	Thigh	cond_00	cond_04	0	4	0	funcHand	funcROI	Deprived|NonDominant	0.0129984547740267	CLD-Children
sub-S046	1H_Child	Child	1H	DN_1Hc	rh	Chin_Torso	Chin	Torso	cond_00	cond_06	0	6	0	funcHand	funcROI	Deprived|NonDominant	0.0186991559970923	CLD-Children
sub-S046	1H_Child	Child	1H	DN_1Hc	rh	Foot_InnerArm	Foot	InnerArm	cond_01	cond_03	1	3	0	funcHand	funcROI	Deprived|NonDominant	0.0204181742039824	CLD-Children
sub-S046	1H_Child	Child	1H	DN_1Hc	rh	Foot_Thigh	Foot	Thigh	cond_01	cond_04	1	4	0	funcHand	funcROI	Deprived|NonDominant	0.0235385465003188	CLD-Children
sub-S046	1H_Child	Child	1H	DN_1Hc	rh	Foot_Torso	Foot	Torso	cond_01	cond_06	1	6	0	funcHand	funcROI	Deprived|NonDominant	0.0279234991038001	CLD-Children
sub-S046	1H_Child	Child	1H	DN_1Hc	rh	InnerArm_Thigh	InnerArm	Thigh	cond_03	cond_04	3	4	0	funcHand	funcROI	Deprived|NonDominant	-5.9060825158731e-4	CLD-Children
sub-S046	1H_Child	Child	1H	DN_1Hc	rh	InnerArm_Torso	InnerArm	Torso	cond_03	cond_06	3	6	0	funcHand	funcROI	Deprived|NonDominant	0.0206197286426196	CLD-Children
sub-S046	1H_Child	Child	1H	DN_1Hc	rh	Thigh_Torso	Thigh	Torso	cond_04	cond_06	4	6	0	funcHand	funcROI	Deprived|NonDominant	0.0629416320950854	CLD-Children
sub-S047	2H_Child	Child	2H	DN_2Hc	rh	Chin_Foot	Chin	Foot	cond_00	cond_01	0	1	0	funcHand	funcROI	Deprived|NonDominant	-0.0156924228168611	CTR-Children
sub-S047	2H_Child	Child	2H	DN_2Hc	rh	Chin_InnerArm	Chin	InnerArm	cond_00	cond_03	0	3	0	funcHand	funcROI	Deprived|NonDominant	-0.00379788775341039	CTR-Children
sub-S047	2H_Child	Child	2H	DN_2Hc	rh	Chin_Thigh	Chin	Thigh	cond_00	cond_04	0	4	0	funcHand	funcROI	Deprived|NonDominant	-0.00134780177183788	CTR-Children
sub-S047	2H_Child	Child	2H	DN_2Hc	rh	Chin_Torso	Chin	Torso	cond_00	cond_06	0	6	0	funcHand	funcROI	Deprived|NonDominant	-0.0201144206322111	CTR-Children
sub-S047	2H_Child	Child	2H	DN_2Hc	rh	Foot_InnerArm	Foot	InnerArm	cond_01	cond_03	1	3	0	funcHand	funcROI	Deprived|NonDominant	0.0195499034936284	CTR-Children
sub-S047	2H_Child	Child	2H	DN_2Hc	rh	Foot_Thigh	Foot	Thigh	cond_01	cond_04	1	4	0	funcHand	funcROI	Deprived|NonDominant	-0.00742076361292911	CTR-Children
sub-S047	2H_Child	Child	2H	DN_2Hc	rh	Foot_Torso	Foot	Torso	cond_01	cond_06	1	6	0	funcHand	funcROI	Deprived|NonDominant	-0.00244883227368264	CTR-Children
sub-S047	2H_Child	Child	2H	DN_2Hc	rh	InnerArm_Thigh	InnerArm	Thigh	cond_03	cond_04	3	4	0	funcHand	funcROI	Deprived|NonDominant	0.017068896113427	CTR-Children
sub-S047	2H_Child	Child	2H	DN_2Hc	rh	InnerArm_Torso	InnerArm	Torso	cond_03	cond_06	3	6	0	funcHand	funcROI	Deprived|NonDominant	-0.00859835036700013	CTR-Children
sub-S047	2H_Child	Child	2H	DN_2Hc	rh	Thigh_Torso	Thigh	Torso	cond_04	cond_06	4	6	0	funcHand	funcROI	Deprived|NonDominant	-0.0103022972188736	CTR-Children
sub-S051	2H_Child	Child	2H	DN_2Hc	rh	Chin_Foot	Chin	Foot	cond_00	cond_01	0	1	0	funcHand	funcROI	Deprived|NonDominant	0.0189435351239514	CTR-Children
sub-S051	2H_Child	Child	2H	DN_2Hc	rh	Chin_InnerArm	Chin	InnerArm	cond_00	cond_03	0	3	0	funcHand	funcROI	Deprived|NonDominant	0.0713741219204006	CTR-Children
sub-S051	2H_Child	Child	2H	DN_2Hc	rh	Chin_Thigh	Chin	Thigh	cond_00	cond_04	0	4	0	funcHand	funcROI	Deprived|NonDominant	-0.0456247182193577	CTR-Children
sub-S051	2H_Child	Child	2H	DN_2Hc	rh	Chin_Torso	Chin	Torso	cond_00	cond_06	0	6	0	funcHand	funcROI	Deprived|NonDominant	0.0463213903644205	CTR-Children
sub-S051	2H_Child	Child	2H	DN_2Hc	rh	Foot_InnerArm	Foot	InnerArm	cond_01	cond_03	1	3	0	funcHand	funcROI	Deprived|NonDominant	-0.0104638270320618	CTR-Children
sub-S051	2H_Child	Child	2H	DN_2Hc	rh	Foot_Thigh	Foot	Thigh	cond_01	cond_04	1	4	0	funcHand	funcROI	Deprived|NonDominant	0.0174025527210302	CTR-Children
sub-S051	2H_Child	Child	2H	DN_2Hc	rh	Foot_Torso	Foot	Torso	cond_01	cond_06	1	6	0	funcHand	funcROI	Deprived|NonDominant	0.0538576930874674	CTR-Children
sub-S051	2H_Child	Child	2H	DN_2Hc	rh	InnerArm_Thigh	InnerArm	Thigh	cond_03	cond_04	3	4	0	funcHand	funcROI	Deprived|NonDominant	0.032805274347158	CTR-Children
sub-S051	2H_Child	Child	2H	DN_2Hc	rh	InnerArm_Torso	InnerArm	Torso	cond_03	cond_06	3	6	0	funcHand	funcROI	Deprived|NonDominant	0.0175451628598212	CTR-Children
sub-S051	2H_Child	Child	2H	DN_2Hc	rh	Thigh_Torso	Thigh	Torso	cond_04	cond_06	4	6	0	funcHand	funcROI	Deprived|NonDominant	0.0459556665466219	CTR-Children
sub-S053	2H_Child	Child	2H	DN_2Hc	rh	Chin_Foot	Chin	Foot	cond_00	cond_01	0	1	0	funcHand	funcROI	Deprived|NonDominant	0.00696636277801013	CTR-Children
sub-S053	2H_Child	Child	2H	DN_2Hc	rh	Chin_InnerArm	Chin	InnerArm	cond_00	cond_03	0	3	0	funcHand	funcROI	Deprived|NonDominant	0.0198025327197489	CTR-Children
sub-S053	2H_Child	Child	2H	DN_2Hc	rh	Chin_Thigh	Chin	Thigh	cond_00	cond_04	0	4	0	funcHand	funcROI	Deprived|NonDominant	0.0170197775564027	CTR-Children
sub-S053	2H_Child	Child	2H	DN_2Hc	rh	Chin_Torso	Chin	Torso	cond_00	cond_06	0	6	0	funcHand	funcROI	Deprived|NonDominant	0.0137445334341483	CTR-Children
sub-S053	2H_Child	Child	2H	DN_2Hc	rh	Foot_InnerArm	Foot	InnerArm	cond_01	cond_03	1	3	0	funcHand	funcROI	Deprived|NonDominant	0.00246763352891747	CTR-Children
sub-S053	2H_Child	Child	2H	DN_2Hc	rh	Foot_Thigh	Foot	Thigh	cond_01	cond_04	1	4	0	funcHand	funcROI	Deprived|NonDominant	0.0121280118697974	CTR-Children
sub-S053	2H_Child	Child	2H	DN_2Hc	rh	Foot_Torso	Foot	Torso	cond_01	cond_06	1	6	0	funcHand	funcROI	Deprived|NonDominant	0.001071941993088	CTR-Children
sub-S053	2H_Child	Child	2H	DN_2Hc	rh	InnerArm_Thigh	InnerArm	Thigh	cond_03	cond_04	3	4	0	funcHand	funcROI	Deprived|NonDominant	0.00875573505506635	CTR-Children
sub-S053	2H_Child	Child	2H	DN_2Hc	rh	InnerArm_Torso	InnerArm	Torso	cond_03	cond_06	3	6	0	funcHand	funcROI	Deprived|NonDominant	4.1993583101802e-4	CTR-Children
sub-S053	2H_Child	Child	2H	DN_2Hc	rh	Thigh_Torso	Thigh	Torso	cond_04	cond_06	4	6	0	funcHand	funcROI	Deprived|NonDominant	-0.00892797632941634	CTR-Children
sub-S054	2H_Child	Child	2H	DN_2Hc	rh	Chin_Foot	Chin	Foot	cond_00	cond_01	0	1	0	funcHand	funcROI	Deprived|NonDominant	0.00430301656978102	CTR-Children
sub-S054	2H_Child	Child	2H	DN_2Hc	rh	Chin_InnerArm	Chin	InnerArm	cond_00	cond_03	0	3	0	funcHand	funcROI	Deprived|NonDominant	0.00132764570531234	CTR-Children
sub-S054	2H_Child	Child	2H	DN_2Hc	rh	Chin_Thigh	Chin	Thigh	cond_00	cond_04	0	4	0	funcHand	funcROI	Deprived|NonDominant	0.0108170278047632	CTR-Children
sub-S054	2H_Child	Child	2H	DN_2Hc	rh	Chin_Torso	Chin	Torso	cond_00	cond_06	0	6	0	funcHand	funcROI	Deprived|NonDominant	-0.00836268845785996	CTR-Children
sub-S054	2H_Child	Child	2H	DN_2Hc	rh	Foot_InnerArm	Foot	InnerArm	cond_01	cond_03	1	3	0	funcHand	funcROI	Deprived|NonDominant	0.00339033683677622	CTR-Children
sub-S054	2H_Child	Child	2H	DN_2Hc	rh	Foot_Thigh	Foot	Thigh	cond_01	cond_04	1	4	0	funcHand	funcROI	Deprived|NonDominant	-0.00152577390151437	CTR-Children
sub-S054	2H_Child	Child	2H	DN_2Hc	rh	Foot_Torso	Foot	Torso	cond_01	cond_06	1	6	0	funcHand	funcROI	Deprived|NonDominant	0.0027320584494636	CTR-Children
sub-S054	2H_Child	Child	2H	DN_2Hc	rh	InnerArm_Thigh	InnerArm	Thigh	cond_03	cond_04	3	4	0	funcHand	funcROI	Deprived|NonDominant	-7.6214052711207e-4	CTR-Children
sub-S054	2H_Child	Child	2H	DN_2Hc	rh	InnerArm_Torso	InnerArm	Torso	cond_03	cond_06	3	6	0	funcHand	funcROI	Deprived|NonDominant	-0.00631927181799402	CTR-Children
sub-S054	2H_Child	Child	2H	DN_2Hc	rh	Thigh_Torso	Thigh	Torso	cond_04	cond_06	4	6	0	funcHand	funcROI	Deprived|NonDominant	-0.00378263304398267	CTR-Children
sub-S057	1H_Child	Child	1H	DN_1Hc	rh	Chin_Foot	Chin	Foot	cond_00	cond_01	0	1	0	funcHand	funcROI	Deprived|NonDominant	0.0047808170138675	CLD-Children
sub-S057	1H_Child	Child	1H	DN_1Hc	rh	Chin_InnerArm	Chin	InnerArm	cond_00	cond_03	0	3	0	funcHand	funcROI	Deprived|NonDominant	0.0389012407544951	CLD-Children
sub-S057	1H_Child	Child	1H	DN_1Hc	rh	Chin_Thigh	Chin	Thigh	cond_00	cond_04	0	4	0	funcHand	funcROI	Deprived|NonDominant	0.00962754647240267	CLD-Children
sub-S057	1H_Child	Child	1H	DN_1Hc	rh	Chin_Torso	Chin	Torso	cond_00	cond_06	0	6	0	funcHand	funcROI	Deprived|NonDominant	0.00985289970615531	CLD-Children
sub-S057	1H_Child	Child	1H	DN_1Hc	rh	Foot_InnerArm	Foot	InnerArm	cond_01	cond_03	1	3	0	funcHand	funcROI	Deprived|NonDominant	0.053368657220923	CLD-Children
sub-S057	1H_Child	Child	1H	DN_1Hc	rh	Foot_Thigh	Foot	Thigh	cond_01	cond_04	1	4	0	funcHand	funcROI	Deprived|NonDominant	0.00668810551603911	CLD-Children
sub-S057	1H_Child	Child	1H	DN_1Hc	rh	Foot_Torso	Foot	Torso	cond_01	cond_06	1	6	0	funcHand	funcROI	Deprived|NonDominant	0.00306305962763017	CLD-Children
sub-S057	1H_Child	Child	1H	DN_1Hc	rh	InnerArm_Thigh	InnerArm	Thigh	cond_03	cond_04	3	4	0	funcHand	funcROI	Deprived|NonDominant	0.0442121812449768	CLD-Children
sub-S057	1H_Child	Child	1H	DN_1Hc	rh	InnerArm_Torso	InnerArm	Torso	cond_03	cond_06	3	6	0	funcHand	funcROI	Deprived|NonDominant	0.0598783454233299	CLD-Children
sub-S057	1H_Child	Child	1H	DN_1Hc	rh	Thigh_Torso	Thigh	Torso	cond_04	cond_06	4	6	0	funcHand	funcROI	Deprived|NonDominant	0.00677154560290204	CLD-Children
sub-S061	2H_Child	Child	2H	DN_2Hc	rh	Chin_Foot	Chin	Foot	cond_00	cond_01	0	1	0	funcHand	funcROI	Deprived|NonDominant	-3.38213850388456e-6	CTR-Children
sub-S061	2H_Child	Child	2H	DN_2Hc	rh	Chin_InnerArm	Chin	InnerArm	cond_00	cond_03	0	3	0	funcHand	funcROI	Deprived|NonDominant	7.8878584321379e-4	CTR-Children
sub-S061	2H_Child	Child	2H	DN_2Hc	rh	Chin_Thigh	Chin	Thigh	cond_00	cond_04	0	4	0	funcHand	funcROI	Deprived|NonDominant	-0.00332960189421451	CTR-Children
sub-S061	2H_Child	Child	2H	DN_2Hc	rh	Chin_Torso	Chin	Torso	cond_00	cond_06	0	6	0	funcHand	funcROI	Deprived|NonDominant	-0.00680239865630368	CTR-Children
sub-S061	2H_Child	Child	2H	DN_2Hc	rh	Foot_InnerArm	Foot	InnerArm	cond_01	cond_03	1	3	0	funcHand	funcROI	Deprived|NonDominant	-0.00918904611489626	CTR-Children
sub-S061	2H_Child	Child	2H	DN_2Hc	rh	Foot_Thigh	Foot	Thigh	cond_01	cond_04	1	4	0	funcHand	funcROI	Deprived|NonDominant	-0.0050912242485884	CTR-Children
sub-S061	2H_Child	Child	2H	DN_2Hc	rh	Foot_Torso	Foot	Torso	cond_01	cond_06	1	6	0	funcHand	funcROI	Deprived|NonDominant	0.00320825817853767	CTR-Children
sub-S061	2H_Child	Child	2H	DN_2Hc	rh	InnerArm_Thigh	InnerArm	Thigh	cond_03	cond_04	3	4	0	funcHand	funcROI	Deprived|NonDominant	-0.00933977634301722	CTR-Children
sub-S061	2H_Child	Child	2H	DN_2Hc	rh	InnerArm_Torso	InnerArm	Torso	cond_03	cond_06	3	6	0	funcHand	funcROI	Deprived|NonDominant	-0.00305859671536774	CTR-Children
sub-S061	2H_Child	Child	2H	DN_2Hc	rh	Thigh_Torso	Thigh	Torso	cond_04	cond_06	4	6	0	funcHand	funcROI	Deprived|NonDominant	-0.0165433701749716	CTR-Children
sub-S063	2H_Child	Child	2H	DN_2Hc	rh	Chin_Foot	Chin	Foot	cond_00	cond_01	0	1	0	funcHand	funcROI	Deprived|NonDominant	0.00474992970359958	CTR-Children
sub-S063	2H_Child	Child	2H	DN_2Hc	rh	Chin_InnerArm	Chin	InnerArm	cond_00	cond_03	0	3	0	funcHand	funcROI	Deprived|NonDominant	0.0812798190884141	CTR-Children
sub-S063	2H_Child	Child	2H	DN_2Hc	rh	Chin_Thigh	Chin	Thigh	cond_00	cond_04	0	4	0	funcHand	funcROI	Deprived|NonDominant	0.0228289332137147	CTR-Children
sub-S063	2H_Child	Child	2H	DN_2Hc	rh	Chin_Torso	Chin	Torso	cond_00	cond_06	0	6	0	funcHand	funcROI	Deprived|NonDominant	0.0246686089216945	CTR-Children
sub-S063	2H_Child	Child	2H	DN_2Hc	rh	Foot_InnerArm	Foot	InnerArm	cond_01	cond_03	1	3	0	funcHand	funcROI	Deprived|NonDominant	0.0699480520987379	CTR-Children
sub-S063	2H_Child	Child	2H	DN_2Hc	rh	Foot_Thigh	Foot	Thigh	cond_01	cond_04	1	4	0	funcHand	funcROI	Deprived|NonDominant	0.00868325005580945	CTR-Children
sub-S063	2H_Child	Child	2H	DN_2Hc	rh	Foot_Torso	Foot	Torso	cond_01	cond_06	1	6	0	funcHand	funcROI	Deprived|NonDominant	0.00644897880592549	CTR-Children
sub-S063	2H_Child	Child	2H	DN_2Hc	rh	InnerArm_Thigh	InnerArm	Thigh	cond_03	cond_04	3	4	0	funcHand	funcROI	Deprived|NonDominant	0.0775917069978861	CTR-Children
sub-S063	2H_Child	Child	2H	DN_2Hc	rh	InnerArm_Torso	InnerArm	Torso	cond_03	cond_06	3	6	0	funcHand	funcROI	Deprived|NonDominant	0.0752697976091612	CTR-Children
sub-S063	2H_Child	Child	2H	DN_2Hc	rh	Thigh_Torso	Thigh	Torso	cond_04	cond_06	4	6	0	funcHand	funcROI	Deprived|NonDominant	-0.00438339962363746	CTR-Children
sub-S065	2H_Child	Child	2H	DN_2Hc	rh	Chin_Foot	Chin	Foot	cond_00	cond_01	0	1	0	funcHand	funcROI	Deprived|NonDominant	0.00918590501209393	CTR-Children
sub-S065	2H_Child	Child	2H	DN_2Hc	rh	Chin_InnerArm	Chin	InnerArm	cond_00	cond_03	0	3	0	funcHand	funcROI	Deprived|NonDominant	0.0145534586155262	CTR-Children
sub-S065	2H_Child	Child	2H	DN_2Hc	rh	Chin_Thigh	Chin	Thigh	cond_00	cond_04	0	4	0	funcHand	funcROI	Deprived|NonDominant	0.0300067345906638	CTR-Children
sub-S065	2H_Child	Child	2H	DN_2Hc	rh	Chin_Torso	Chin	Torso	cond_00	cond_06	0	6	0	funcHand	funcROI	Deprived|NonDominant	0.0056325402317347	CTR-Children
sub-S065	2H_Child	Child	2H	DN_2Hc	rh	Foot_InnerArm	Foot	InnerArm	cond_01	cond_03	1	3	0	funcHand	funcROI	Deprived|NonDominant	-0.00265658713764602	CTR-Children
sub-S065	2H_Child	Child	2H	DN_2Hc	rh	Foot_Thigh	Foot	Thigh	cond_01	cond_04	1	4	0	funcHand	funcROI	Deprived|NonDominant	0.0164213984304821	CTR-Children
sub-S065	2H_Child	Child	2H	DN_2Hc	rh	Foot_Torso	Foot	Torso	cond_01	cond_06	1	6	0	funcHand	funcROI	Deprived|NonDominant	-0.0062078026259502	CTR-Children
sub-S065	2H_Child	Child	2H	DN_2Hc	rh	InnerArm_Thigh	InnerArm	Thigh	cond_03	cond_04	3	4	0	funcHand	funcROI	Deprived|NonDominant	0.0356578579617559	CTR-Children
sub-S065	2H_Child	Child	2H	DN_2Hc	rh	InnerArm_Torso	InnerArm	Torso	cond_03	cond_06	3	6	0	funcHand	funcROI	Deprived|NonDominant	0.00874101115000729	CTR-Children
sub-S065	2H_Child	Child	2H	DN_2Hc	rh	Thigh_Torso	Thigh	Torso	cond_04	cond_06	4	6	0	funcHand	funcROI	Deprived|NonDominant	0.0062585619040882	CTR-Children
sub-S501	1H_Adult	Adult	1H	DN_1Ha	rh	Chin_Foot	Chin	Foot	cond_00	cond_01	0	1	0	funcHand	funcROI	Deprived|NonDominant	0.00976422850854384	CLD-Adults
sub-S501	1H_Adult	Adult	1H	DN_1Ha	rh	Chin_InnerArm	Chin	InnerArm	cond_00	cond_03	0	3	0	funcHand	funcROI	Deprived|NonDominant	0.140848770165758	CLD-Adults
sub-S501	1H_Adult	Adult	1H	DN_1Ha	rh	Chin_Thigh	Chin	Thigh	cond_00	cond_04	0	4	0	funcHand	funcROI	Deprived|NonDominant	0.00913149536508266	CLD-Adults
sub-S501	1H_Adult	Adult	1H	DN_1Ha	rh	Chin_Torso	Chin	Torso	cond_00	cond_06	0	6	0	funcHand	funcROI	Deprived|NonDominant	0.00661654263392372	CLD-Adults
sub-S501	1H_Adult	Adult	1H	DN_1Ha	rh	Foot_InnerArm	Foot	InnerArm	cond_01	cond_03	1	3	0	funcHand	funcROI	Deprived|NonDominant	0.143176258623028	CLD-Adults
sub-S501	1H_Adult	Adult	1H	DN_1Ha	rh	Foot_Thigh	Foot	Thigh	cond_01	cond_04	1	4	0	funcHand	funcROI	Deprived|NonDominant	-0.0132854275756794	CLD-Adults
sub-S501	1H_Adult	Adult	1H	DN_1Ha	rh	Foot_Torso	Foot	Torso	cond_01	cond_06	1	6	0	funcHand	funcROI	Deprived|NonDominant	0.021364794628998	CLD-Adults
sub-S501	1H_Adult	Adult	1H	DN_1Ha	rh	InnerArm_Thigh	InnerArm	Thigh	cond_03	cond_04	3	4	0	funcHand	funcROI	Deprived|NonDominant	0.141427200844024	CLD-Adults
sub-S501	1H_Adult	Adult	1H	DN_1Ha	rh	InnerArm_Torso	InnerArm	Torso	cond_03	cond_06	3	6	0	funcHand	funcROI	Deprived|NonDominant	0.159448307706985	CLD-Adults
sub-S501	1H_Adult	Adult	1H	DN_1Ha	rh	Thigh_Torso	Thigh	Torso	cond_04	cond_06	4	6	0	funcHand	funcROI	Deprived|NonDominant	0.00341538453464979	CLD-Adults
sub-S502	1H_Adult	Adult	1H	DN_1Ha	rh	Chin_Foot	Chin	Foot	cond_00	cond_01	0	1	0	funcHand	funcROI	Deprived|NonDominant	0.0739955318398685	CLD-Adults
sub-S502	1H_Adult	Adult	1H	DN_1Ha	rh	Chin_InnerArm	Chin	InnerArm	cond_00	cond_03	0	3	0	funcHand	funcROI	Deprived|NonDominant	0.161218438953328	CLD-Adults
sub-S502	1H_Adult	Adult	1H	DN_1Ha	rh	Chin_Thigh	Chin	Thigh	cond_00	cond_04	0	4	0	funcHand	funcROI	Deprived|NonDominant	0.0523428161622091	CLD-Adults
sub-S502	1H_Adult	Adult	1H	DN_1Ha	rh	Chin_Torso	Chin	Torso	cond_00	cond_06	0	6	0	funcHand	funcROI	Deprived|NonDominant	0.0841678830238587	CLD-Adults
sub-S502	1H_Adult	Adult	1H	DN_1Ha	rh	Foot_InnerArm	Foot	InnerArm	cond_01	cond_03	1	3	0	funcHand	funcROI	Deprived|NonDominant	0.145782248437201	CLD-Adults
sub-S502	1H_Adult	Adult	1H	DN_1Ha	rh	Foot_Thigh	Foot	Thigh	cond_01	cond_04	1	4	0	funcHand	funcROI	Deprived|NonDominant	-0.00130166161348647	CLD-Adults
sub-S502	1H_Adult	Adult	1H	DN_1Ha	rh	Foot_Torso	Foot	Torso	cond_01	cond_06	1	6	0	funcHand	funcROI	Deprived|NonDominant	0.0454085518586816	CLD-Adults
sub-S502	1H_Adult	Adult	1H	DN_1Ha	rh	InnerArm_Thigh	InnerArm	Thigh	cond_03	cond_04	3	4	0	funcHand	funcROI	Deprived|NonDominant	0.110023200233265	CLD-Adults
sub-S502	1H_Adult	Adult	1H	DN_1Ha	rh	InnerArm_Torso	InnerArm	Torso	cond_03	cond_06	3	6	0	funcHand	funcROI	Deprived|NonDominant	0.0541075146843979	CLD-Adults
sub-S502	1H_Adult	Adult	1H	DN_1Ha	rh	Thigh_Torso	Thigh	Torso	cond_04	cond_06	4	6	0	funcHand	funcROI	Deprived|NonDominant	0.0236957835207587	CLD-Adults
sub-S504	1H_Adult	Adult	1H	DN_1Ha	rh	Chin_Foot	Chin	Foot	cond_00	cond_01	0	1	0	funcHand	funcROI	Deprived|NonDominant	0.145347023648448	CLD-Adults
sub-S504	1H_Adult	Adult	1H	DN_1Ha	rh	Chin_InnerArm	Chin	InnerArm	cond_00	cond_03	0	3	0	funcHand	funcROI	Deprived|NonDominant	0.564407464676249	CLD-Adults
sub-S504	1H_Adult	Adult	1H	DN_1Ha	rh	Chin_Thigh	Chin	Thigh	cond_00	cond_04	0	4	0	funcHand	funcROI	Deprived|NonDominant	0.163466916246213	CLD-Adults
sub-S504	1H_Adult	Adult	1H	DN_1Ha	rh	Chin_Torso	Chin	Torso	cond_00	cond_06	0	6	0	funcHand	funcROI	Deprived|NonDominant	0.180012530986757	CLD-Adults
sub-S504	1H_Adult	Adult	1H	DN_1Ha	rh	Foot_InnerArm	Foot	InnerArm	cond_01	cond_03	1	3	0	funcHand	funcROI	Deprived|NonDominant	0.250012475928974	CLD-Adults
sub-S504	1H_Adult	Adult	1H	DN_1Ha	rh	Foot_Thigh	Foot	Thigh	cond_01	cond_04	1	4	0	funcHand	funcROI	Deprived|NonDominant	-0.00906193383967029	CLD-Adults
sub-S504	1H_Adult	Adult	1H	DN_1Ha	rh	Foot_Torso	Foot	Torso	cond_01	cond_06	1	6	0	funcHand	funcROI	Deprived|NonDominant	0.002780257511333	CLD-Adults
sub-S504	1H_Adult	Adult	1H	DN_1Ha	rh	InnerArm_Thigh	InnerArm	Thigh	cond_03	cond_04	3	4	0	funcHand	funcROI	Deprived|NonDominant	0.242829758275039	CLD-Adults
sub-S504	1H_Adult	Adult	1H	DN_1Ha	rh	InnerArm_Torso	InnerArm	Torso	cond_03	cond_06	3	6	0	funcHand	funcROI	Deprived|NonDominant	0.245159694131056	CLD-Adults
sub-S504	1H_Adult	Adult	1H	DN_1Ha	rh	Thigh_Torso	Thigh	Torso	cond_04	cond_06	4	6	0	funcHand	funcROI	Deprived|NonDominant	-0.00377962213975708	CLD-Adults
sub-S506	1H_Adult	Adult	1H	DN_1Ha	rh	Chin_Foot	Chin	Foot	cond_00	cond_01	0	1	0	funcHand	funcROI	Deprived|NonDominant	0.147063035474471	CLD-Adults
sub-S506	1H_Adult	Adult	1H	DN_1Ha	rh	Chin_InnerArm	Chin	InnerArm	cond_00	cond_03	0	3	0	funcHand	funcROI	Deprived|NonDominant	0.459743655066418	CLD-Adults
sub-S506	1H_Adult	Adult	1H	DN_1Ha	rh	Chin_Thigh	Chin	Thigh	cond_00	cond_04	0	4	0	funcHand	funcROI	Deprived|NonDominant	0.207362782306132	CLD-Adults
sub-S506	1H_Adult	Adult	1H	DN_1Ha	rh	Chin_Torso	Chin	Torso	cond_00	cond_06	0	6	0	funcHand	funcROI	Deprived|NonDominant	0.236441925780216	CLD-Adults
sub-S506	1H_Adult	Adult	1H	DN_1Ha	rh	Foot_InnerArm	Foot	InnerArm	cond_01	cond_03	1	3	0	funcHand	funcROI	Deprived|NonDominant	0.197026420220097	CLD-Adults
sub-S506	1H_Adult	Adult	1H	DN_1Ha	rh	Foot_Thigh	Foot	Thigh	cond_01	cond_04	1	4	0	funcHand	funcROI	Deprived|NonDominant	-0.00949604847222789	CLD-Adults
sub-S506	1H_Adult	Adult	1H	DN_1Ha	rh	Foot_Torso	Foot	Torso	cond_01	cond_06	1	6	0	funcHand	funcROI	Deprived|NonDominant	0.00862133808078059	CLD-Adults
sub-S506	1H_Adult	Adult	1H	DN_1Ha	rh	InnerArm_Thigh	InnerArm	Thigh	cond_03	cond_04	3	4	0	funcHand	funcROI	Deprived|NonDominant	0.176514720299138	CLD-Adults
sub-S506	1H_Adult	Adult	1H	DN_1Ha	rh	InnerArm_Torso	InnerArm	Torso	cond_03	cond_06	3	6	0	funcHand	funcROI	Deprived|NonDominant	0.159187810112688	CLD-Adults
sub-S506	1H_Adult	Adult	1H	DN_1Ha	rh	Thigh_Torso	Thigh	Torso	cond_04	cond_06	4	6	0	funcHand	funcROI	Deprived|NonDominant	-2.53896853020386e-5	CLD-Adults
sub-S507	1H_Adult	Adult	1H	DN_1Ha	rh	Chin_Foot	Chin	Foot	cond_00	cond_01	0	1	0	funcHand	funcROI	Deprived|NonDominant	0.135972917457157	CLD-Adults
sub-S507	1H_Adult	Adult	1H	DN_1Ha	rh	Chin_InnerArm	Chin	InnerArm	cond_00	cond_03	0	3	0	funcHand	funcROI	Deprived|NonDominant	0.222915721814038	CLD-Adults
sub-S507	1H_Adult	Adult	1H	DN_1Ha	rh	Chin_Thigh	Chin	Thigh	cond_00	cond_04	0	4	0	funcHand	funcROI	Deprived|NonDominant	0.139974949617415	CLD-Adults
sub-S507	1H_Adult	Adult	1H	DN_1Ha	rh	Chin_Torso	Chin	Torso	cond_00	cond_06	0	6	0	funcHand	funcROI	Deprived|NonDominant	0.143942077238941	CLD-Adults
sub-S507	1H_Adult	Adult	1H	DN_1Ha	rh	Foot_InnerArm	Foot	InnerArm	cond_01	cond_03	1	3	0	funcHand	funcROI	Deprived|NonDominant	0.0940655239429249	CLD-Adults
sub-S507	1H_Adult	Adult	1H	DN_1Ha	rh	Foot_Thigh	Foot	Thigh	cond_01	cond_04	1	4	0	funcHand	funcROI	Deprived|NonDominant	1.0821462913176e-4	CLD-Adults
sub-S507	1H_Adult	Adult	1H	DN_1Ha	rh	Foot_Torso	Foot	Torso	cond_01	cond_06	1	6	0	funcHand	funcROI	Deprived|NonDominant	6.3260584916201e-4	CLD-Adults
sub-S507	1H_Adult	Adult	1H	DN_1Ha	rh	InnerArm_Thigh	InnerArm	Thigh	cond_03	cond_04	3	4	0	funcHand	funcROI	Deprived|NonDominant	0.0873221150815218	CLD-Adults
sub-S507	1H_Adult	Adult	1H	DN_1Ha	rh	InnerArm_Torso	InnerArm	Torso	cond_03	cond_06	3	6	0	funcHand	funcROI	Deprived|NonDominant	0.0922761978338583	CLD-Adults
sub-S507	1H_Adult	Adult	1H	DN_1Ha	rh	Thigh_Torso	Thigh	Torso	cond_04	cond_06	4	6	0	funcHand	funcROI	Deprived|NonDominant	-0.00450930796646912	CLD-Adults
sub-S508	1H_Adult	Adult	1H	DN_1Ha	rh	Chin_Foot	Chin	Foot	cond_00	cond_01	0	1	0	funcHand	funcROI	Deprived|NonDominant	0.0700772463509228	CLD-Adults
sub-S508	1H_Adult	Adult	1H	DN_1Ha	rh	Chin_InnerArm	Chin	InnerArm	cond_00	cond_03	0	3	0	funcHand	funcROI	Deprived|NonDominant	0.117594083967329	CLD-Adults
sub-S508	1H_Adult	Adult	1H	DN_1Ha	rh	Chin_Thigh	Chin	Thigh	cond_00	cond_04	0	4	0	funcHand	funcROI	Deprived|NonDominant	0.0756284285451264	CLD-Adults
sub-S508	1H_Adult	Adult	1H	DN_1Ha	rh	Chin_Torso	Chin	Torso	cond_00	cond_06	0	6	0	funcHand	funcROI	Deprived|NonDominant	0.0475771884377499	CLD-Adults
sub-S508	1H_Adult	Adult	1H	DN_1Ha	rh	Foot_InnerArm	Foot	InnerArm	cond_01	cond_03	1	3	0	funcHand	funcROI	Deprived|NonDominant	0.0882147204436344	CLD-Adults
sub-S508	1H_Adult	Adult	1H	DN_1Ha	rh	Foot_Thigh	Foot	Thigh	cond_01	cond_04	1	4	0	funcHand	funcROI	Deprived|NonDominant	0.0145829248967242	CLD-Adults
sub-S508	1H_Adult	Adult	1H	DN_1Ha	rh	Foot_Torso	Foot	Torso	cond_01	cond_06	1	6	0	funcHand	funcROI	Deprived|NonDominant	0.0041994237575902	CLD-Adults
sub-S508	1H_Adult	Adult	1H	DN_1Ha	rh	InnerArm_Thigh	InnerArm	Thigh	cond_03	cond_04	3	4	0	funcHand	funcROI	Deprived|NonDominant	0.0992928367604639	CLD-Adults
sub-S508	1H_Adult	Adult	1H	DN_1Ha	rh	InnerArm_Torso	InnerArm	Torso	cond_03	cond_06	3	6	0	funcHand	funcROI	Deprived|NonDominant	0.105996372411058	CLD-Adults
sub-S508	1H_Adult	Adult	1H	DN_1Ha	rh	Thigh_Torso	Thigh	Torso	cond_04	cond_06	4	6	0	funcHand	funcROI	Deprived|NonDominant	0.027515704406519	CLD-Adults
sub-S509	1H_Adult	Adult	1H	DN_1Ha	rh	Chin_Foot	Chin	Foot	cond_00	cond_01	0	1	0	funcHand	funcROI	Deprived|NonDominant	0.0365337259007833	CLD-Adults
sub-S509	1H_Adult	Adult	1H	DN_1Ha	rh	Chin_InnerArm	Chin	InnerArm	cond_00	cond_03	0	3	0	funcHand	funcROI	Deprived|NonDominant	0.037558225846175	CLD-Adults
sub-S509	1H_Adult	Adult	1H	DN_1Ha	rh	Chin_Thigh	Chin	Thigh	cond_00	cond_04	0	4	0	funcHand	funcROI	Deprived|NonDominant	0.0298102497716857	CLD-Adults
sub-S509	1H_Adult	Adult	1H	DN_1Ha	rh	Chin_Torso	Chin	Torso	cond_00	cond_06	0	6	0	funcHand	funcROI	Deprived|NonDominant	0.0507822973025133	CLD-Adults
sub-S509	1H_Adult	Adult	1H	DN_1Ha	rh	Foot_InnerArm	Foot	InnerArm	cond_01	cond_03	1	3	0	funcHand	funcROI	Deprived|NonDominant	0.0249709046701944	CLD-Adults
sub-S509	1H_Adult	Adult	1H	DN_1Ha	rh	Foot_Thigh	Foot	Thigh	cond_01	cond_04	1	4	0	funcHand	funcROI	Deprived|NonDominant	0.00358241966109371	CLD-Adults
sub-S509	1H_Adult	Adult	1H	DN_1Ha	rh	Foot_Torso	Foot	Torso	cond_01	cond_06	1	6	0	funcHand	funcROI	Deprived|NonDominant	0.0124175762357672	CLD-Adults
sub-S509	1H_Adult	Adult	1H	DN_1Ha	rh	InnerArm_Thigh	InnerArm	Thigh	cond_03	cond_04	3	4	0	funcHand	funcROI	Deprived|NonDominant	0.0159354727260379	CLD-Adults
sub-S509	1H_Adult	Adult	1H	DN_1Ha	rh	InnerArm_Torso	InnerArm	Torso	cond_03	cond_06	3	6	0	funcHand	funcROI	Deprived|NonDominant	0.0398350642017194	CLD-Adults
sub-S509	1H_Adult	Adult	1H	DN_1Ha	rh	Thigh_Torso	Thigh	Torso	cond_04	cond_06	4	6	0	funcHand	funcROI	Deprived|NonDominant	0.0082494078755032	CLD-Adults
sub-S510	1H_Adult	Adult	1H	DN_1Ha	rh	Chin_Foot	Chin	Foot	cond_00	cond_01	0	1	0	funcHand	funcROI	Deprived|NonDominant	0.0439169829236966	CLD-Adults
sub-S510	1H_Adult	Adult	1H	DN_1Ha	rh	Chin_InnerArm	Chin	InnerArm	cond_00	cond_03	0	3	0	funcHand	funcROI	Deprived|NonDominant	0.107499745617428	CLD-Adults
sub-S510	1H_Adult	Adult	1H	DN_1Ha	rh	Chin_Thigh	Chin	Thigh	cond_00	cond_04	0	4	0	funcHand	funcROI	Deprived|NonDominant	0.0230059395304009	CLD-Adults
sub-S510	1H_Adult	Adult	1H	DN_1Ha	rh	Chin_Torso	Chin	Torso	cond_00	cond_06	0	6	0	funcHand	funcROI	Deprived|NonDominant	0.0379304235583098	CLD-Adults
sub-S510	1H_Adult	Adult	1H	DN_1Ha	rh	Foot_InnerArm	Foot	InnerArm	cond_01	cond_03	1	3	0	funcHand	funcROI	Deprived|NonDominant	0.0507078987962017	CLD-Adults
sub-S510	1H_Adult	Adult	1H	DN_1Ha	rh	Foot_Thigh	Foot	Thigh	cond_01	cond_04	1	4	0	funcHand	funcROI	Deprived|NonDominant	0.0126117180637609	CLD-Adults
sub-S510	1H_Adult	Adult	1H	DN_1Ha	rh	Foot_Torso	Foot	Torso	cond_01	cond_06	1	6	0	funcHand	funcROI	Deprived|NonDominant	0.00156956339295657	CLD-Adults
sub-S510	1H_Adult	Adult	1H	DN_1Ha	rh	InnerArm_Thigh	InnerArm	Thigh	cond_03	cond_04	3	4	0	funcHand	funcROI	Deprived|NonDominant	0.0910113594248082	CLD-Adults
sub-S510	1H_Adult	Adult	1H	DN_1Ha	rh	InnerArm_Torso	InnerArm	Torso	cond_03	cond_06	3	6	0	funcHand	funcROI	Deprived|NonDominant	0.0816529091243487	CLD-Adults
sub-S510	1H_Adult	Adult	1H	DN_1Ha	rh	Thigh_Torso	Thigh	Torso	cond_04	cond_06	4	6	0	funcHand	funcROI	Deprived|NonDominant	0.0134265868661052	CLD-Adults
sub-S511	1H_Adult	Adult	1H	DN_1Ha	rh	Chin_Foot	Chin	Foot	cond_00	cond_01	0	1	0	funcHand	funcROI	Deprived|NonDominant	0.109745680510789	CLD-Adults
sub-S511	1H_Adult	Adult	1H	DN_1Ha	rh	Chin_InnerArm	Chin	InnerArm	cond_00	cond_03	0	3	0	funcHand	funcROI	Deprived|NonDominant	0.163481324517764	CLD-Adults
sub-S511	1H_Adult	Adult	1H	DN_1Ha	rh	Chin_Thigh	Chin	Thigh	cond_00	cond_04	0	4	0	funcHand	funcROI	Deprived|NonDominant	0.1327247604048	CLD-Adults
sub-S511	1H_Adult	Adult	1H	DN_1Ha	rh	Chin_Torso	Chin	Torso	cond_00	cond_06	0	6	0	funcHand	funcROI	Deprived|NonDominant	0.179782171939062	CLD-Adults
sub-S511	1H_Adult	Adult	1H	DN_1Ha	rh	Foot_InnerArm	Foot	InnerArm	cond_01	cond_03	1	3	0	funcHand	funcROI	Deprived|NonDominant	0.13309681273836	CLD-Adults
sub-S511	1H_Adult	Adult	1H	DN_1Ha	rh	Foot_Thigh	Foot	Thigh	cond_01	cond_04	1	4	0	funcHand	funcROI	Deprived|NonDominant	0.00597666641871762	CLD-Adults
sub-S511	1H_Adult	Adult	1H	DN_1Ha	rh	Foot_Torso	Foot	Torso	cond_01	cond_06	1	6	0	funcHand	funcROI	Deprived|NonDominant	0.019593166195537	CLD-Adults
sub-S511	1H_Adult	Adult	1H	DN_1Ha	rh	InnerArm_Thigh	InnerArm	Thigh	cond_03	cond_04	3	4	0	funcHand	funcROI	Deprived|NonDominant	0.133765442405273	CLD-Adults
sub-S511	1H_Adult	Adult	1H	DN_1Ha	rh	InnerArm_Torso	InnerArm	Torso	cond_03	cond_06	3	6	0	funcHand	funcROI	Deprived|NonDominant	0.178580159545295	CLD-Adults
sub-S511	1H_Adult	Adult	1H	DN_1Ha	rh	Thigh_Torso	Thigh	Torso	cond_04	cond_06	4	6	0	funcHand	funcROI	Deprived|NonDominant	0.0127785474246696	CLD-Adults
sub-S513	1H_Adult	Adult	1H	DN_1Ha	rh	Chin_Foot	Chin	Foot	cond_00	cond_01	0	1	0	funcHand	funcROI	Deprived|NonDominant	0.00676407450325856	CLD-Adults
sub-S513	1H_Adult	Adult	1H	DN_1Ha	rh	Chin_InnerArm	Chin	InnerArm	cond_00	cond_03	0	3	0	funcHand	funcROI	Deprived|NonDominant	0.0315978070098916	CLD-Adults
sub-S513	1H_Adult	Adult	1H	DN_1Ha	rh	Chin_Thigh	Chin	Thigh	cond_00	cond_04	0	4	0	funcHand	funcROI	Deprived|NonDominant	0.00537932200405449	CLD-Adults
sub-S513	1H_Adult	Adult	1H	DN_1Ha	rh	Chin_Torso	Chin	Torso	cond_00	cond_06	0	6	0	funcHand	funcROI	Deprived|NonDominant	0.00797604205475838	CLD-Adults
sub-S513	1H_Adult	Adult	1H	DN_1Ha	rh	Foot_InnerArm	Foot	InnerArm	cond_01	cond_03	1	3	0	funcHand	funcROI	Deprived|NonDominant	0.0281176823653154	CLD-Adults
sub-S513	1H_Adult	Adult	1H	DN_1Ha	rh	Foot_Thigh	Foot	Thigh	cond_01	cond_04	1	4	0	funcHand	funcROI	Deprived|NonDominant	0.0119258068661766	CLD-Adults
sub-S513	1H_Adult	Adult	1H	DN_1Ha	rh	Foot_Torso	Foot	Torso	cond_01	cond_06	1	6	0	funcHand	funcROI	Deprived|NonDominant	0.011498593031446	CLD-Adults
sub-S513	1H_Adult	Adult	1H	DN_1Ha	rh	InnerArm_Thigh	InnerArm	Thigh	cond_03	cond_04	3	4	0	funcHand	funcROI	Deprived|NonDominant	0.0451179210157801	CLD-Adults
sub-S513	1H_Adult	Adult	1H	DN_1Ha	rh	InnerArm_Torso	InnerArm	Torso	cond_03	cond_06	3	6	0	funcHand	funcROI	Deprived|NonDominant	0.0365958360816387	CLD-Adults
sub-S513	1H_Adult	Adult	1H	DN_1Ha	rh	Thigh_Torso	Thigh	Torso	cond_04	cond_06	4	6	0	funcHand	funcROI	Deprived|NonDominant	-0.00342540544717288	CLD-Adults
sub-S514	1H_Adult	Adult	1H	DN_1Ha	rh	Chin_Foot	Chin	Foot	cond_00	cond_01	0	1	0	funcHand	funcROI	Deprived|NonDominant	0.0212853733003978	CLD-Adults
sub-S514	1H_Adult	Adult	1H	DN_1Ha	rh	Chin_InnerArm	Chin	InnerArm	cond_00	cond_03	0	3	0	funcHand	funcROI	Deprived|NonDominant	0.0480826012513931	CLD-Adults
sub-S514	1H_Adult	Adult	1H	DN_1Ha	rh	Chin_Thigh	Chin	Thigh	cond_00	cond_04	0	4	0	funcHand	funcROI	Deprived|NonDominant	0.0347856924112327	CLD-Adults
sub-S514	1H_Adult	Adult	1H	DN_1Ha	rh	Chin_Torso	Chin	Torso	cond_00	cond_06	0	6	0	funcHand	funcROI	Deprived|NonDominant	0.0202935435631676	CLD-Adults
sub-S514	1H_Adult	Adult	1H	DN_1Ha	rh	Foot_InnerArm	Foot	InnerArm	cond_01	cond_03	1	3	0	funcHand	funcROI	Deprived|NonDominant	0.00568025705297533	CLD-Adults
sub-S514	1H_Adult	Adult	1H	DN_1Ha	rh	Foot_Thigh	Foot	Thigh	cond_01	cond_04	1	4	0	funcHand	funcROI	Deprived|NonDominant	-0.0109052536494837	CLD-Adults
sub-S514	1H_Adult	Adult	1H	DN_1Ha	rh	Foot_Torso	Foot	Torso	cond_01	cond_06	1	6	0	funcHand	funcROI	Deprived|NonDominant	-0.00675885809746106	CLD-Adults
sub-S514	1H_Adult	Adult	1H	DN_1Ha	rh	InnerArm_Thigh	InnerArm	Thigh	cond_03	cond_04	3	4	0	funcHand	funcROI	Deprived|NonDominant	0.00841948395678219	CLD-Adults
sub-S514	1H_Adult	Adult	1H	DN_1Ha	rh	InnerArm_Torso	InnerArm	Torso	cond_03	cond_06	3	6	0	funcHand	funcROI	Deprived|NonDominant	0.0101461310063353	CLD-Adults
sub-S514	1H_Adult	Adult	1H	DN_1Ha	rh	Thigh_Torso	Thigh	Torso	cond_04	cond_06	4	6	0	funcHand	funcROI	Deprived|NonDominant	-0.0105817232335744	CLD-Adults
sub-S515	2H_Adult	Adult	2H	DN_2Ha	rh	Chin_Foot	Chin	Foot	cond_00	cond_01	0	1	0	funcHand	funcROI	Deprived|NonDominant	0.0296784598490556	CTR-Adults
sub-S515	2H_Adult	Adult	2H	DN_2Ha	rh	Chin_InnerArm	Chin	InnerArm	cond_00	cond_03	0	3	0	funcHand	funcROI	Deprived|NonDominant	0.0140383763582601	CTR-Adults
sub-S515	2H_Adult	Adult	2H	DN_2Ha	rh	Chin_Thigh	Chin	Thigh	cond_00	cond_04	0	4	0	funcHand	funcROI	Deprived|NonDominant	0.0329536178600957	CTR-Adults
sub-S515	2H_Adult	Adult	2H	DN_2Ha	rh	Chin_Torso	Chin	Torso	cond_00	cond_06	0	6	0	funcHand	funcROI	Deprived|NonDominant	0.00924276806281701	CTR-Adults
sub-S515	2H_Adult	Adult	2H	DN_2Ha	rh	Foot_InnerArm	Foot	InnerArm	cond_01	cond_03	1	3	0	funcHand	funcROI	Deprived|NonDominant	0.0396661343624818	CTR-Adults
sub-S515	2H_Adult	Adult	2H	DN_2Ha	rh	Foot_Thigh	Foot	Thigh	cond_01	cond_04	1	4	0	funcHand	funcROI	Deprived|NonDominant	-0.0046952883723443296	CTR-Adults
sub-S515	2H_Adult	Adult	2H	DN_2Ha	rh	Foot_Torso	Foot	Torso	cond_01	cond_06	1	6	0	funcHand	funcROI	Deprived|NonDominant	0.0164852110895859	CTR-Adults
sub-S515	2H_Adult	Adult	2H	DN_2Ha	rh	InnerArm_Thigh	InnerArm	Thigh	cond_03	cond_04	3	4	0	funcHand	funcROI	Deprived|NonDominant	0.0188843786303081	CTR-Adults
sub-S515	2H_Adult	Adult	2H	DN_2Ha	rh	InnerArm_Torso	InnerArm	Torso	cond_03	cond_06	3	6	0	funcHand	funcROI	Deprived|NonDominant	0.0177257493371932	CTR-Adults
sub-S515	2H_Adult	Adult	2H	DN_2Ha	rh	Thigh_Torso	Thigh	Torso	cond_04	cond_06	4	6	0	funcHand	funcROI	Deprived|NonDominant	0.0127781628180935	CTR-Adults
sub-S516	2H_Adult	Adult	2H	DN_2Ha	rh	Chin_Foot	Chin	Foot	cond_00	cond_01	0	1	0	funcHand	funcROI	Deprived|NonDominant	0.127114581461406	CTR-Adults
sub-S516	2H_Adult	Adult	2H	DN_2Ha	rh	Chin_InnerArm	Chin	InnerArm	cond_00	cond_03	0	3	0	funcHand	funcROI	Deprived|NonDominant	0.0844859041646087	CTR-Adults
sub-S516	2H_Adult	Adult	2H	DN_2Ha	rh	Chin_Thigh	Chin	Thigh	cond_00	cond_04	0	4	0	funcHand	funcROI	Deprived|NonDominant	0.12512763542513	CTR-Adults
sub-S516	2H_Adult	Adult	2H	DN_2Ha	rh	Chin_Torso	Chin	Torso	cond_00	cond_06	0	6	0	funcHand	funcROI	Deprived|NonDominant	0.0935875443072852	CTR-Adults
sub-S516	2H_Adult	Adult	2H	DN_2Ha	rh	Foot_InnerArm	Foot	InnerArm	cond_01	cond_03	1	3	0	funcHand	funcROI	Deprived|NonDominant	0.0641056430108435	CTR-Adults
sub-S516	2H_Adult	Adult	2H	DN_2Ha	rh	Foot_Thigh	Foot	Thigh	cond_01	cond_04	1	4	0	funcHand	funcROI	Deprived|NonDominant	1.728289800804e-4	CTR-Adults
sub-S516	2H_Adult	Adult	2H	DN_2Ha	rh	Foot_Torso	Foot	Torso	cond_01	cond_06	1	6	0	funcHand	funcROI	Deprived|NonDominant	-0.00641479961649756	CTR-Adults
sub-S516	2H_Adult	Adult	2H	DN_2Ha	rh	InnerArm_Thigh	InnerArm	Thigh	cond_03	cond_04	3	4	0	funcHand	funcROI	Deprived|NonDominant	0.054094776230806	CTR-Adults
sub-S516	2H_Adult	Adult	2H	DN_2Ha	rh	InnerArm_Torso	InnerArm	Torso	cond_03	cond_06	3	6	0	funcHand	funcROI	Deprived|NonDominant	0.0521505659994847	CTR-Adults
sub-S516	2H_Adult	Adult	2H	DN_2Ha	rh	Thigh_Torso	Thigh	Torso	cond_04	cond_06	4	6	0	funcHand	funcROI	Deprived|NonDominant	-0.00609312805260745	CTR-Adults
sub-S517	2H_Adult	Adult	2H	DN_2Ha	rh	Chin_Foot	Chin	Foot	cond_00	cond_01	0	1	0	funcHand	funcROI	Deprived|NonDominant	0.0259266337587172	CTR-Adults
sub-S517	2H_Adult	Adult	2H	DN_2Ha	rh	Chin_InnerArm	Chin	InnerArm	cond_00	cond_03	0	3	0	funcHand	funcROI	Deprived|NonDominant	0.0148387566037988	CTR-Adults
sub-S517	2H_Adult	Adult	2H	DN_2Ha	rh	Chin_Thigh	Chin	Thigh	cond_00	cond_04	0	4	0	funcHand	funcROI	Deprived|NonDominant	0.0234283735871265	CTR-Adults
sub-S517	2H_Adult	Adult	2H	DN_2Ha	rh	Chin_Torso	Chin	Torso	cond_00	cond_06	0	6	0	funcHand	funcROI	Deprived|NonDominant	0.0351163578472172	CTR-Adults
sub-S517	2H_Adult	Adult	2H	DN_2Ha	rh	Foot_InnerArm	Foot	InnerArm	cond_01	cond_03	1	3	0	funcHand	funcROI	Deprived|NonDominant	0.0420048235744481	CTR-Adults
sub-S517	2H_Adult	Adult	2H	DN_2Ha	rh	Foot_Thigh	Foot	Thigh	cond_01	cond_04	1	4	0	funcHand	funcROI	Deprived|NonDominant	-0.0085810078554356	CTR-Adults
sub-S517	2H_Adult	Adult	2H	DN_2Ha	rh	Foot_Torso	Foot	Torso	cond_01	cond_06	1	6	0	funcHand	funcROI	Deprived|NonDominant	0.0140170605602955	CTR-Adults
sub-S517	2H_Adult	Adult	2H	DN_2Ha	rh	InnerArm_Thigh	InnerArm	Thigh	cond_03	cond_04	3	4	0	funcHand	funcROI	Deprived|NonDominant	0.024720248502107	CTR-Adults
sub-S517	2H_Adult	Adult	2H	DN_2Ha	rh	InnerArm_Torso	InnerArm	Torso	cond_03	cond_06	3	6	0	funcHand	funcROI	Deprived|NonDominant	0.0167833260850141	CTR-Adults
sub-S517	2H_Adult	Adult	2H	DN_2Ha	rh	Thigh_Torso	Thigh	Torso	cond_04	cond_06	4	6	0	funcHand	funcROI	Deprived|NonDominant	0.0357386795814496	CTR-Adults
sub-S518	1H_Adult	Adult	1H	DN_1Ha	rh	Chin_Foot	Chin	Foot	cond_00	cond_01	0	1	0	funcHand	funcROI	Deprived|NonDominant	0.119481234300303	CLD-Adults
sub-S518	1H_Adult	Adult	1H	DN_1Ha	rh	Chin_InnerArm	Chin	InnerArm	cond_00	cond_03	0	3	0	funcHand	funcROI	Deprived|NonDominant	0.186923451248553	CLD-Adults
sub-S518	1H_Adult	Adult	1H	DN_1Ha	rh	Chin_Thigh	Chin	Thigh	cond_00	cond_04	0	4	0	funcHand	funcROI	Deprived|NonDominant	0.121733991272474	CLD-Adults
sub-S518	1H_Adult	Adult	1H	DN_1Ha	rh	Chin_Torso	Chin	Torso	cond_00	cond_06	0	6	0	funcHand	funcROI	Deprived|NonDominant	0.124054697174228	CLD-Adults
sub-S518	1H_Adult	Adult	1H	DN_1Ha	rh	Foot_InnerArm	Foot	InnerArm	cond_01	cond_03	1	3	0	funcHand	funcROI	Deprived|NonDominant	0.121018673813139	CLD-Adults
sub-S518	1H_Adult	Adult	1H	DN_1Ha	rh	Foot_Thigh	Foot	Thigh	cond_01	cond_04	1	4	0	funcHand	funcROI	Deprived|NonDominant	0.00714193207957904	CLD-Adults
sub-S518	1H_Adult	Adult	1H	DN_1Ha	rh	Foot_Torso	Foot	Torso	cond_01	cond_06	1	6	0	funcHand	funcROI	Deprived|NonDominant	0.0066443144909514	CLD-Adults
sub-S518	1H_Adult	Adult	1H	DN_1Ha	rh	InnerArm_Thigh	InnerArm	Thigh	cond_03	cond_04	3	4	0	funcHand	funcROI	Deprived|NonDominant	0.115689249932896	CLD-Adults
sub-S518	1H_Adult	Adult	1H	DN_1Ha	rh	InnerArm_Torso	InnerArm	Torso	cond_03	cond_06	3	6	0	funcHand	funcROI	Deprived|NonDominant	0.121097467080927	CLD-Adults
sub-S518	1H_Adult	Adult	1H	DN_1Ha	rh	Thigh_Torso	Thigh	Torso	cond_04	cond_06	4	6	0	funcHand	funcROI	Deprived|NonDominant	-8.8220906165044e-4	CLD-Adults
sub-S519	1H_Adult	Adult	1H	DN_1Ha	rh	Chin_Foot	Chin	Foot	cond_00	cond_01	0	1	0	funcHand	funcROI	Deprived|NonDominant	0.096359179764612	CLD-Adults
sub-S519	1H_Adult	Adult	1H	DN_1Ha	rh	Chin_InnerArm	Chin	InnerArm	cond_00	cond_03	0	3	0	funcHand	funcROI	Deprived|NonDominant	0.201563388248784	CLD-Adults
sub-S519	1H_Adult	Adult	1H	DN_1Ha	rh	Chin_Thigh	Chin	Thigh	cond_00	cond_04	0	4	0	funcHand	funcROI	Deprived|NonDominant	0.0856889647925106	CLD-Adults
sub-S519	1H_Adult	Adult	1H	DN_1Ha	rh	Chin_Torso	Chin	Torso	cond_00	cond_06	0	6	0	funcHand	funcROI	Deprived|NonDominant	0.0822096900942722	CLD-Adults
sub-S519	1H_Adult	Adult	1H	DN_1Ha	rh	Foot_InnerArm	Foot	InnerArm	cond_01	cond_03	1	3	0	funcHand	funcROI	Deprived|NonDominant	0.17938407156018	CLD-Adults
sub-S519	1H_Adult	Adult	1H	DN_1Ha	rh	Foot_Thigh	Foot	Thigh	cond_01	cond_04	1	4	0	funcHand	funcROI	Deprived|NonDominant	0.0525752576923622	CLD-Adults
sub-S519	1H_Adult	Adult	1H	DN_1Ha	rh	Foot_Torso	Foot	Torso	cond_01	cond_06	1	6	0	funcHand	funcROI	Deprived|NonDominant	0.0173918046300509	CLD-Adults
sub-S519	1H_Adult	Adult	1H	DN_1Ha	rh	InnerArm_Thigh	InnerArm	Thigh	cond_03	cond_04	3	4	0	funcHand	funcROI	Deprived|NonDominant	0.212705501445427	CLD-Adults
sub-S519	1H_Adult	Adult	1H	DN_1Ha	rh	InnerArm_Torso	InnerArm	Torso	cond_03	cond_06	3	6	0	funcHand	funcROI	Deprived|NonDominant	0.192117548847848	CLD-Adults
sub-S519	1H_Adult	Adult	1H	DN_1Ha	rh	Thigh_Torso	Thigh	Torso	cond_04	cond_06	4	6	0	funcHand	funcROI	Deprived|NonDominant	0.0247238516518452	CLD-Adults
sub-S520	1H_Adult	Adult	1H	DN_1Ha	rh	Chin_Foot	Chin	Foot	cond_00	cond_01	0	1	0	funcHand	funcROI	Deprived|NonDominant	0.0369990725785965	CLD-Adults
sub-S520	1H_Adult	Adult	1H	DN_1Ha	rh	Chin_InnerArm	Chin	InnerArm	cond_00	cond_03	0	3	0	funcHand	funcROI	Deprived|NonDominant	0.0933519765957714	CLD-Adults
sub-S520	1H_Adult	Adult	1H	DN_1Ha	rh	Chin_Thigh	Chin	Thigh	cond_00	cond_04	0	4	0	funcHand	funcROI	Deprived|NonDominant	0.0369080187309606	CLD-Adults
sub-S520	1H_Adult	Adult	1H	DN_1Ha	rh	Chin_Torso	Chin	Torso	cond_00	cond_06	0	6	0	funcHand	funcROI	Deprived|NonDominant	0.0268304530832278	CLD-Adults
sub-S520	1H_Adult	Adult	1H	DN_1Ha	rh	Foot_InnerArm	Foot	InnerArm	cond_01	cond_03	1	3	0	funcHand	funcROI	Deprived|NonDominant	0.0700159656864094	CLD-Adults
sub-S520	1H_Adult	Adult	1H	DN_1Ha	rh	Foot_Thigh	Foot	Thigh	cond_01	cond_04	1	4	0	funcHand	funcROI	Deprived|NonDominant	0.00604903934445528	CLD-Adults
sub-S520	1H_Adult	Adult	1H	DN_1Ha	rh	Foot_Torso	Foot	Torso	cond_01	cond_06	1	6	0	funcHand	funcROI	Deprived|NonDominant	0.0162788421996104	CLD-Adults
sub-S520	1H_Adult	Adult	1H	DN_1Ha	rh	InnerArm_Thigh	InnerArm	Thigh	cond_03	cond_04	3	4	0	funcHand	funcROI	Deprived|NonDominant	0.108425308705799	CLD-Adults
sub-S520	1H_Adult	Adult	1H	DN_1Ha	rh	InnerArm_Torso	InnerArm	Torso	cond_03	cond_06	3	6	0	funcHand	funcROI	Deprived|NonDominant	0.0948685626321444	CLD-Adults
sub-S520	1H_Adult	Adult	1H	DN_1Ha	rh	Thigh_Torso	Thigh	Torso	cond_04	cond_06	4	6	0	funcHand	funcROI	Deprived|NonDominant	0.0134204843530492	CLD-Adults
sub-S521	2H_Adult	Adult	2H	DN_2Ha	rh	Chin_Foot	Chin	Foot	cond_00	cond_01	0	1	0	funcHand	funcROI	Deprived|NonDominant	0.115952926400818	CTR-Adults
sub-S521	2H_Adult	Adult	2H	DN_2Ha	rh	Chin_InnerArm	Chin	InnerArm	cond_00	cond_03	0	3	0	funcHand	funcROI	Deprived|NonDominant	0.104204901424319	CTR-Adults
sub-S521	2H_Adult	Adult	2H	DN_2Ha	rh	Chin_Thigh	Chin	Thigh	cond_00	cond_04	0	4	0	funcHand	funcROI	Deprived|NonDominant	0.107127394645526	CTR-Adults
sub-S521	2H_Adult	Adult	2H	DN_2Ha	rh	Chin_Torso	Chin	Torso	cond_00	cond_06	0	6	0	funcHand	funcROI	Deprived|NonDominant	0.0891471701794728	CTR-Adults
sub-S521	2H_Adult	Adult	2H	DN_2Ha	rh	Foot_InnerArm	Foot	InnerArm	cond_01	cond_03	1	3	0	funcHand	funcROI	Deprived|NonDominant	0.0507104725402669	CTR-Adults
sub-S521	2H_Adult	Adult	2H	DN_2Ha	rh	Foot_Thigh	Foot	Thigh	cond_01	cond_04	1	4	0	funcHand	funcROI	Deprived|NonDominant	-0.00785041945589049	CTR-Adults
sub-S521	2H_Adult	Adult	2H	DN_2Ha	rh	Foot_Torso	Foot	Torso	cond_01	cond_06	1	6	0	funcHand	funcROI	Deprived|NonDominant	0.0056886208825453	CTR-Adults
sub-S521	2H_Adult	Adult	2H	DN_2Ha	rh	InnerArm_Thigh	InnerArm	Thigh	cond_03	cond_04	3	4	0	funcHand	funcROI	Deprived|NonDominant	0.0650901814912404	CTR-Adults
sub-S521	2H_Adult	Adult	2H	DN_2Ha	rh	InnerArm_Torso	InnerArm	Torso	cond_03	cond_06	3	6	0	funcHand	funcROI	Deprived|NonDominant	0.0355750360218258	CTR-Adults
sub-S521	2H_Adult	Adult	2H	DN_2Ha	rh	Thigh_Torso	Thigh	Torso	cond_04	cond_06	4	6	0	funcHand	funcROI	Deprived|NonDominant	-0.0106921536427467	CTR-Adults
sub-S522	2H_Adult	Adult	2H	DN_2Ha	rh	Chin_Foot	Chin	Foot	cond_00	cond_01	0	1	0	funcHand	funcROI	Deprived|NonDominant	0.0404319761051961	CTR-Adults
sub-S522	2H_Adult	Adult	2H	DN_2Ha	rh	Chin_InnerArm	Chin	InnerArm	cond_00	cond_03	0	3	0	funcHand	funcROI	Deprived|NonDominant	0.0718239014708878	CTR-Adults
sub-S522	2H_Adult	Adult	2H	DN_2Ha	rh	Chin_Thigh	Chin	Thigh	cond_00	cond_04	0	4	0	funcHand	funcROI	Deprived|NonDominant	0.0777401830363494	CTR-Adults
sub-S522	2H_Adult	Adult	2H	DN_2Ha	rh	Chin_Torso	Chin	Torso	cond_00	cond_06	0	6	0	funcHand	funcROI	Deprived|NonDominant	0.0801146261538525	CTR-Adults
sub-S522	2H_Adult	Adult	2H	DN_2Ha	rh	Foot_InnerArm	Foot	InnerArm	cond_01	cond_03	1	3	0	funcHand	funcROI	Deprived|NonDominant	0.0637352715813705	CTR-Adults
sub-S522	2H_Adult	Adult	2H	DN_2Ha	rh	Foot_Thigh	Foot	Thigh	cond_01	cond_04	1	4	0	funcHand	funcROI	Deprived|NonDominant	0.0105070243404107	CTR-Adults
sub-S522	2H_Adult	Adult	2H	DN_2Ha	rh	Foot_Torso	Foot	Torso	cond_01	cond_06	1	6	0	funcHand	funcROI	Deprived|NonDominant	0.0190737823236813	CTR-Adults
sub-S522	2H_Adult	Adult	2H	DN_2Ha	rh	InnerArm_Thigh	InnerArm	Thigh	cond_03	cond_04	3	4	0	funcHand	funcROI	Deprived|NonDominant	0.0661701866439789	CTR-Adults
sub-S522	2H_Adult	Adult	2H	DN_2Ha	rh	InnerArm_Torso	InnerArm	Torso	cond_03	cond_06	3	6	0	funcHand	funcROI	Deprived|NonDominant	0.039364331118786997	CTR-Adults
sub-S522	2H_Adult	Adult	2H	DN_2Ha	rh	Thigh_Torso	Thigh	Torso	cond_04	cond_06	4	6	0	funcHand	funcROI	Deprived|NonDominant	0.0172538427277323	CTR-Adults
sub-S523	1H_Adult	Adult	1H	DN_1Ha	rh	Chin_Foot	Chin	Foot	cond_00	cond_01	0	1	0	funcHand	funcROI	Deprived|NonDominant	0.136075632079581	CLD-Adults
sub-S523	1H_Adult	Adult	1H	DN_1Ha	rh	Chin_InnerArm	Chin	InnerArm	cond_00	cond_03	0	3	0	funcHand	funcROI	Deprived|NonDominant	0.341094855637145	CLD-Adults
sub-S523	1H_Adult	Adult	1H	DN_1Ha	rh	Chin_Thigh	Chin	Thigh	cond_00	cond_04	0	4	0	funcHand	funcROI	Deprived|NonDominant	0.175891299509449	CLD-Adults
sub-S523	1H_Adult	Adult	1H	DN_1Ha	rh	Chin_Torso	Chin	Torso	cond_00	cond_06	0	6	0	funcHand	funcROI	Deprived|NonDominant	0.139532359420075	CLD-Adults
sub-S523	1H_Adult	Adult	1H	DN_1Ha	rh	Foot_InnerArm	Foot	InnerArm	cond_01	cond_03	1	3	0	funcHand	funcROI	Deprived|NonDominant	0.143372065238568	CLD-Adults
sub-S523	1H_Adult	Adult	1H	DN_1Ha	rh	Foot_Thigh	Foot	Thigh	cond_01	cond_04	1	4	0	funcHand	funcROI	Deprived|NonDominant	0.0325372244626053	CLD-Adults
sub-S523	1H_Adult	Adult	1H	DN_1Ha	rh	Foot_Torso	Foot	Torso	cond_01	cond_06	1	6	0	funcHand	funcROI	Deprived|NonDominant	0.011697584160185	CLD-Adults
sub-S523	1H_Adult	Adult	1H	DN_1Ha	rh	InnerArm_Thigh	InnerArm	Thigh	cond_03	cond_04	3	4	0	funcHand	funcROI	Deprived|NonDominant	0.17967057750356	CLD-Adults
sub-S523	1H_Adult	Adult	1H	DN_1Ha	rh	InnerArm_Torso	InnerArm	Torso	cond_03	cond_06	3	6	0	funcHand	funcROI	Deprived|NonDominant	0.14869682714255	CLD-Adults
sub-S523	1H_Adult	Adult	1H	DN_1Ha	rh	Thigh_Torso	Thigh	Torso	cond_04	cond_06	4	6	0	funcHand	funcROI	Deprived|NonDominant	0.0172644348617708	CLD-Adults
sub-S524	1H_Adult	Adult	1H	DN_1Ha	rh	Chin_Foot	Chin	Foot	cond_00	cond_01	0	1	0	funcHand	funcROI	Deprived|NonDominant	0.041248827712279	CLD-Adults
sub-S524	1H_Adult	Adult	1H	DN_1Ha	rh	Chin_InnerArm	Chin	InnerArm	cond_00	cond_03	0	3	0	funcHand	funcROI	Deprived|NonDominant	0.149497654337937	CLD-Adults
sub-S524	1H_Adult	Adult	1H	DN_1Ha	rh	Chin_Thigh	Chin	Thigh	cond_00	cond_04	0	4	0	funcHand	funcROI	Deprived|NonDominant	0.0569030221355618	CLD-Adults
sub-S524	1H_Adult	Adult	1H	DN_1Ha	rh	Chin_Torso	Chin	Torso	cond_00	cond_06	0	6	0	funcHand	funcROI	Deprived|NonDominant	0.0310072435299001	CLD-Adults
sub-S524	1H_Adult	Adult	1H	DN_1Ha	rh	Foot_InnerArm	Foot	InnerArm	cond_01	cond_03	1	3	0	funcHand	funcROI	Deprived|NonDominant	0.0826568210710305	CLD-Adults
sub-S524	1H_Adult	Adult	1H	DN_1Ha	rh	Foot_Thigh	Foot	Thigh	cond_01	cond_04	1	4	0	funcHand	funcROI	Deprived|NonDominant	0.0103884685440504	CLD-Adults
sub-S524	1H_Adult	Adult	1H	DN_1Ha	rh	Foot_Torso	Foot	Torso	cond_01	cond_06	1	6	0	funcHand	funcROI	Deprived|NonDominant	0.00860424256243004	CLD-Adults
sub-S524	1H_Adult	Adult	1H	DN_1Ha	rh	InnerArm_Thigh	InnerArm	Thigh	cond_03	cond_04	3	4	0	funcHand	funcROI	Deprived|NonDominant	0.0838465687223342	CLD-Adults
sub-S524	1H_Adult	Adult	1H	DN_1Ha	rh	InnerArm_Torso	InnerArm	Torso	cond_03	cond_06	3	6	0	funcHand	funcROI	Deprived|NonDominant	0.133654002127134	CLD-Adults
sub-S524	1H_Adult	Adult	1H	DN_1Ha	rh	Thigh_Torso	Thigh	Torso	cond_04	cond_06	4	6	0	funcHand	funcROI	Deprived|NonDominant	0.0250377077139806	CLD-Adults
sub-S526	2H_Adult	Adult	2H	DN_2Ha	rh	Chin_Foot	Chin	Foot	cond_00	cond_01	0	1	0	funcHand	funcROI	Deprived|NonDominant	0.0233698938565639	CTR-Adults
sub-S526	2H_Adult	Adult	2H	DN_2Ha	rh	Chin_InnerArm	Chin	InnerArm	cond_00	cond_03	0	3	0	funcHand	funcROI	Deprived|NonDominant	0.0216079148731474	CTR-Adults
sub-S526	2H_Adult	Adult	2H	DN_2Ha	rh	Chin_Thigh	Chin	Thigh	cond_00	cond_04	0	4	0	funcHand	funcROI	Deprived|NonDominant	0.00830122623346902	CTR-Adults
sub-S526	2H_Adult	Adult	2H	DN_2Ha	rh	Chin_Torso	Chin	Torso	cond_00	cond_06	0	6	0	funcHand	funcROI	Deprived|NonDominant	1.8409897630524e-4	CTR-Adults
sub-S526	2H_Adult	Adult	2H	DN_2Ha	rh	Foot_InnerArm	Foot	InnerArm	cond_01	cond_03	1	3	0	funcHand	funcROI	Deprived|NonDominant	0.0206711920092258	CTR-Adults
sub-S526	2H_Adult	Adult	2H	DN_2Ha	rh	Foot_Thigh	Foot	Thigh	cond_01	cond_04	1	4	0	funcHand	funcROI	Deprived|NonDominant	0.0021817509017831	CTR-Adults
sub-S526	2H_Adult	Adult	2H	DN_2Ha	rh	Foot_Torso	Foot	Torso	cond_01	cond_06	1	6	0	funcHand	funcROI	Deprived|NonDominant	0.00666308659253195	CTR-Adults
sub-S526	2H_Adult	Adult	2H	DN_2Ha	rh	InnerArm_Thigh	InnerArm	Thigh	cond_03	cond_04	3	4	0	funcHand	funcROI	Deprived|NonDominant	-2.908455803339e-5	CTR-Adults
sub-S526	2H_Adult	Adult	2H	DN_2Ha	rh	InnerArm_Torso	InnerArm	Torso	cond_03	cond_06	3	6	0	funcHand	funcROI	Deprived|NonDominant	-0.00269402380074035	CTR-Adults
sub-S526	2H_Adult	Adult	2H	DN_2Ha	rh	Thigh_Torso	Thigh	Torso	cond_04	cond_06	4	6	0	funcHand	funcROI	Deprived|NonDominant	-0.0101181043902603	CTR-Adults
sub-S527	2H_Adult	Adult	2H	DN_2Ha	rh	Chin_Foot	Chin	Foot	cond_00	cond_01	0	1	0	funcHand	funcROI	Deprived|NonDominant	0.0262008730762684	CTR-Adults
sub-S527	2H_Adult	Adult	2H	DN_2Ha	rh	Chin_InnerArm	Chin	InnerArm	cond_00	cond_03	0	3	0	funcHand	funcROI	Deprived|NonDominant	0.0431354906272185	CTR-Adults
sub-S527	2H_Adult	Adult	2H	DN_2Ha	rh	Chin_Thigh	Chin	Thigh	cond_00	cond_04	0	4	0	funcHand	funcROI	Deprived|NonDominant	0.0232056971511969	CTR-Adults
sub-S527	2H_Adult	Adult	2H	DN_2Ha	rh	Chin_Torso	Chin	Torso	cond_00	cond_06	0	6	0	funcHand	funcROI	Deprived|NonDominant	0.0219041933848517	CTR-Adults
sub-S527	2H_Adult	Adult	2H	DN_2Ha	rh	Foot_InnerArm	Foot	InnerArm	cond_01	cond_03	1	3	0	funcHand	funcROI	Deprived|NonDominant	0.0616143299145872	CTR-Adults
sub-S527	2H_Adult	Adult	2H	DN_2Ha	rh	Foot_Thigh	Foot	Thigh	cond_01	cond_04	1	4	0	funcHand	funcROI	Deprived|NonDominant	-0.0195571166684174	CTR-Adults
sub-S527	2H_Adult	Adult	2H	DN_2Ha	rh	Foot_Torso	Foot	Torso	cond_01	cond_06	1	6	0	funcHand	funcROI	Deprived|NonDominant	-0.0105509219981814	CTR-Adults
sub-S527	2H_Adult	Adult	2H	DN_2Ha	rh	InnerArm_Thigh	InnerArm	Thigh	cond_03	cond_04	3	4	0	funcHand	funcROI	Deprived|NonDominant	0.068788401550506	CTR-Adults
sub-S527	2H_Adult	Adult	2H	DN_2Ha	rh	InnerArm_Torso	InnerArm	Torso	cond_03	cond_06	3	6	0	funcHand	funcROI	Deprived|NonDominant	0.0771400951157329	CTR-Adults
sub-S527	2H_Adult	Adult	2H	DN_2Ha	rh	Thigh_Torso	Thigh	Torso	cond_04	cond_06	4	6	0	funcHand	funcROI	Deprived|NonDominant	-0.00456790774285088	CTR-Adults
sub-S528	2H_Adult	Adult	2H	DN_2Ha	rh	Chin_Foot	Chin	Foot	cond_00	cond_01	0	1	0	funcHand	funcROI	Deprived|NonDominant	0.0140035562250936	CTR-Adults
sub-S528	2H_Adult	Adult	2H	DN_2Ha	rh	Chin_InnerArm	Chin	InnerArm	cond_00	cond_03	0	3	0	funcHand	funcROI	Deprived|NonDominant	0.0366978546187415	CTR-Adults
sub-S528	2H_Adult	Adult	2H	DN_2Ha	rh	Chin_Thigh	Chin	Thigh	cond_00	cond_04	0	4	0	funcHand	funcROI	Deprived|NonDominant	0.0241142014590434	CTR-Adults
sub-S528	2H_Adult	Adult	2H	DN_2Ha	rh	Chin_Torso	Chin	Torso	cond_00	cond_06	0	6	0	funcHand	funcROI	Deprived|NonDominant	0.00738546812055286	CTR-Adults
sub-S528	2H_Adult	Adult	2H	DN_2Ha	rh	Foot_InnerArm	Foot	InnerArm	cond_01	cond_03	1	3	0	funcHand	funcROI	Deprived|NonDominant	0.0234027682190268	CTR-Adults
sub-S528	2H_Adult	Adult	2H	DN_2Ha	rh	Foot_Thigh	Foot	Thigh	cond_01	cond_04	1	4	0	funcHand	funcROI	Deprived|NonDominant	0.0101986152147194	CTR-Adults
sub-S528	2H_Adult	Adult	2H	DN_2Ha	rh	Foot_Torso	Foot	Torso	cond_01	cond_06	1	6	0	funcHand	funcROI	Deprived|NonDominant	-0.00259352422537634	CTR-Adults
sub-S528	2H_Adult	Adult	2H	DN_2Ha	rh	InnerArm_Thigh	InnerArm	Thigh	cond_03	cond_04	3	4	0	funcHand	funcROI	Deprived|NonDominant	0.0133005856218995	CTR-Adults
sub-S528	2H_Adult	Adult	2H	DN_2Ha	rh	InnerArm_Torso	InnerArm	Torso	cond_03	cond_06	3	6	0	funcHand	funcROI	Deprived|NonDominant	0.0104131488090327	CTR-Adults
sub-S528	2H_Adult	Adult	2H	DN_2Ha	rh	Thigh_Torso	Thigh	Torso	cond_04	cond_06	4	6	0	funcHand	funcROI	Deprived|NonDominant	0.00605191996882391	CTR-Adults
sub-S529	2H_Adult	Adult	2H	DN_2Ha	rh	Chin_Foot	Chin	Foot	cond_00	cond_01	0	1	0	funcHand	funcROI	Deprived|NonDominant	0.027390698889506	CTR-Adults
sub-S529	2H_Adult	Adult	2H	DN_2Ha	rh	Chin_InnerArm	Chin	InnerArm	cond_00	cond_03	0	3	0	funcHand	funcROI	Deprived|NonDominant	0.132549923207754	CTR-Adults
sub-S529	2H_Adult	Adult	2H	DN_2Ha	rh	Chin_Thigh	Chin	Thigh	cond_00	cond_04	0	4	0	funcHand	funcROI	Deprived|NonDominant	0.0316316156203195	CTR-Adults
sub-S529	2H_Adult	Adult	2H	DN_2Ha	rh	Chin_Torso	Chin	Torso	cond_00	cond_06	0	6	0	funcHand	funcROI	Deprived|NonDominant	0.00733033874837498	CTR-Adults
sub-S529	2H_Adult	Adult	2H	DN_2Ha	rh	Foot_InnerArm	Foot	InnerArm	cond_01	cond_03	1	3	0	funcHand	funcROI	Deprived|NonDominant	0.0988178593628045	CTR-Adults
sub-S529	2H_Adult	Adult	2H	DN_2Ha	rh	Foot_Thigh	Foot	Thigh	cond_01	cond_04	1	4	0	funcHand	funcROI	Deprived|NonDominant	0.00432798637836486	CTR-Adults
sub-S529	2H_Adult	Adult	2H	DN_2Ha	rh	Foot_Torso	Foot	Torso	cond_01	cond_06	1	6	0	funcHand	funcROI	Deprived|NonDominant	-0.00664965803918484	CTR-Adults
sub-S529	2H_Adult	Adult	2H	DN_2Ha	rh	InnerArm_Thigh	InnerArm	Thigh	cond_03	cond_04	3	4	0	funcHand	funcROI	Deprived|NonDominant	0.0942119051587777	CTR-Adults
sub-S529	2H_Adult	Adult	2H	DN_2Ha	rh	InnerArm_Torso	InnerArm	Torso	cond_03	cond_06	3	6	0	funcHand	funcROI	Deprived|NonDominant	0.0896747316754258	CTR-Adults
sub-S529	2H_Adult	Adult	2H	DN_2Ha	rh	Thigh_Torso	Thigh	Torso	cond_04	cond_06	4	6	0	funcHand	funcROI	Deprived|NonDominant	0.00396619586418779	CTR-Adults
sub-S530	2H_Adult	Adult	2H	DN_2Ha	rh	Chin_Foot	Chin	Foot	cond_00	cond_01	0	1	0	funcHand	funcROI	Deprived|NonDominant	0.0134106065512077	CTR-Adults
sub-S530	2H_Adult	Adult	2H	DN_2Ha	rh	Chin_InnerArm	Chin	InnerArm	cond_00	cond_03	0	3	0	funcHand	funcROI	Deprived|NonDominant	0.0117366419886412	CTR-Adults
sub-S530	2H_Adult	Adult	2H	DN_2Ha	rh	Chin_Thigh	Chin	Thigh	cond_00	cond_04	0	4	0	funcHand	funcROI	Deprived|NonDominant	0.0142439326006366	CTR-Adults
sub-S530	2H_Adult	Adult	2H	DN_2Ha	rh	Chin_Torso	Chin	Torso	cond_00	cond_06	0	6	0	funcHand	funcROI	Deprived|NonDominant	0.0213444420046853	CTR-Adults
sub-S530	2H_Adult	Adult	2H	DN_2Ha	rh	Foot_InnerArm	Foot	InnerArm	cond_01	cond_03	1	3	0	funcHand	funcROI	Deprived|NonDominant	0.0137843704214698	CTR-Adults
sub-S530	2H_Adult	Adult	2H	DN_2Ha	rh	Foot_Thigh	Foot	Thigh	cond_01	cond_04	1	4	0	funcHand	funcROI	Deprived|NonDominant	0.00126426851206788	CTR-Adults
sub-S530	2H_Adult	Adult	2H	DN_2Ha	rh	Foot_Torso	Foot	Torso	cond_01	cond_06	1	6	0	funcHand	funcROI	Deprived|NonDominant	0.0041718658153616	CTR-Adults
sub-S530	2H_Adult	Adult	2H	DN_2Ha	rh	InnerArm_Thigh	InnerArm	Thigh	cond_03	cond_04	3	4	0	funcHand	funcROI	Deprived|NonDominant	0.0197498042044041	CTR-Adults
sub-S530	2H_Adult	Adult	2H	DN_2Ha	rh	InnerArm_Torso	InnerArm	Torso	cond_03	cond_06	3	6	0	funcHand	funcROI	Deprived|NonDominant	0.0224471693181402	CTR-Adults
sub-S530	2H_Adult	Adult	2H	DN_2Ha	rh	Thigh_Torso	Thigh	Torso	cond_04	cond_06	4	6	0	funcHand	funcROI	Deprived|NonDominant	0.00366026568282283	CTR-Adults
sub-S531	2H_Adult	Adult	2H	DN_2Ha	rh	Chin_Foot	Chin	Foot	cond_00	cond_01	0	1	0	funcHand	funcROI	Deprived|NonDominant	0.021932512689245	CTR-Adults
sub-S531	2H_Adult	Adult	2H	DN_2Ha	rh	Chin_InnerArm	Chin	InnerArm	cond_00	cond_03	0	3	0	funcHand	funcROI	Deprived|NonDominant	0.0422298080211279	CTR-Adults
sub-S531	2H_Adult	Adult	2H	DN_2Ha	rh	Chin_Thigh	Chin	Thigh	cond_00	cond_04	0	4	0	funcHand	funcROI	Deprived|NonDominant	0.0229130201445909	CTR-Adults
sub-S531	2H_Adult	Adult	2H	DN_2Ha	rh	Chin_Torso	Chin	Torso	cond_00	cond_06	0	6	0	funcHand	funcROI	Deprived|NonDominant	0.034834363453018	CTR-Adults
sub-S531	2H_Adult	Adult	2H	DN_2Ha	rh	Foot_InnerArm	Foot	InnerArm	cond_01	cond_03	1	3	0	funcHand	funcROI	Deprived|NonDominant	0.0236018528033644	CTR-Adults
sub-S531	2H_Adult	Adult	2H	DN_2Ha	rh	Foot_Thigh	Foot	Thigh	cond_01	cond_04	1	4	0	funcHand	funcROI	Deprived|NonDominant	0.00965341464880046	CTR-Adults
sub-S531	2H_Adult	Adult	2H	DN_2Ha	rh	Foot_Torso	Foot	Torso	cond_01	cond_06	1	6	0	funcHand	funcROI	Deprived|NonDominant	0.00560573335841881	CTR-Adults
sub-S531	2H_Adult	Adult	2H	DN_2Ha	rh	InnerArm_Thigh	InnerArm	Thigh	cond_03	cond_04	3	4	0	funcHand	funcROI	Deprived|NonDominant	0.0211135842479189	CTR-Adults
sub-S531	2H_Adult	Adult	2H	DN_2Ha	rh	InnerArm_Torso	InnerArm	Torso	cond_03	cond_06	3	6	0	funcHand	funcROI	Deprived|NonDominant	0.0270437428949849	CTR-Adults
sub-S531	2H_Adult	Adult	2H	DN_2Ha	rh	Thigh_Torso	Thigh	Torso	cond_04	cond_06	4	6	0	funcHand	funcROI	Deprived|NonDominant	-0.00421026882459579	CTR-Adults
sub-S532	2H_Adult	Adult	2H	DN_2Ha	rh	Chin_Foot	Chin	Foot	cond_00	cond_01	0	1	0	funcHand	funcROI	Deprived|NonDominant	0.00212134686886474	CTR-Adults
sub-S532	2H_Adult	Adult	2H	DN_2Ha	rh	Chin_InnerArm	Chin	InnerArm	cond_00	cond_03	0	3	0	funcHand	funcROI	Deprived|NonDominant	0.0319461636461317	CTR-Adults
sub-S532	2H_Adult	Adult	2H	DN_2Ha	rh	Chin_Thigh	Chin	Thigh	cond_00	cond_04	0	4	0	funcHand	funcROI	Deprived|NonDominant	0.0125183280917988	CTR-Adults
sub-S532	2H_Adult	Adult	2H	DN_2Ha	rh	Chin_Torso	Chin	Torso	cond_00	cond_06	0	6	0	funcHand	funcROI	Deprived|NonDominant	0.00239448677679414	CTR-Adults
sub-S532	2H_Adult	Adult	2H	DN_2Ha	rh	Foot_InnerArm	Foot	InnerArm	cond_01	cond_03	1	3	0	funcHand	funcROI	Deprived|NonDominant	0.0133161563919569	CTR-Adults
sub-S532	2H_Adult	Adult	2H	DN_2Ha	rh	Foot_Thigh	Foot	Thigh	cond_01	cond_04	1	4	0	funcHand	funcROI	Deprived|NonDominant	0.00538400270053175	CTR-Adults
sub-S532	2H_Adult	Adult	2H	DN_2Ha	rh	Foot_Torso	Foot	Torso	cond_01	cond_06	1	6	0	funcHand	funcROI	Deprived|NonDominant	-7.58913779270916e-5	CTR-Adults
sub-S532	2H_Adult	Adult	2H	DN_2Ha	rh	InnerArm_Thigh	InnerArm	Thigh	cond_03	cond_04	3	4	0	funcHand	funcROI	Deprived|NonDominant	0.0086518661947734	CTR-Adults
sub-S532	2H_Adult	Adult	2H	DN_2Ha	rh	InnerArm_Torso	InnerArm	Torso	cond_03	cond_06	3	6	0	funcHand	funcROI	Deprived|NonDominant	0.0167832273643681	CTR-Adults
sub-S532	2H_Adult	Adult	2H	DN_2Ha	rh	Thigh_Torso	Thigh	Torso	cond_04	cond_06	4	6	0	funcHand	funcROI	Deprived|NonDominant	-0.00400060508703793	CTR-Adults
sub-S533	2H_Adult	Adult	2H	DN_2Ha	rh	Chin_Foot	Chin	Foot	cond_00	cond_01	0	1	0	funcHand	funcROI	Deprived|NonDominant	0.0127643443737618	CTR-Adults
sub-S533	2H_Adult	Adult	2H	DN_2Ha	rh	Chin_InnerArm	Chin	InnerArm	cond_00	cond_03	0	3	0	funcHand	funcROI	Deprived|NonDominant	0.0382312610064936	CTR-Adults
sub-S533	2H_Adult	Adult	2H	DN_2Ha	rh	Chin_Thigh	Chin	Thigh	cond_00	cond_04	0	4	0	funcHand	funcROI	Deprived|NonDominant	0.0370349603105548	CTR-Adults
sub-S533	2H_Adult	Adult	2H	DN_2Ha	rh	Chin_Torso	Chin	Torso	cond_00	cond_06	0	6	0	funcHand	funcROI	Deprived|NonDominant	0.0321061924442254	CTR-Adults
sub-S533	2H_Adult	Adult	2H	DN_2Ha	rh	Foot_InnerArm	Foot	InnerArm	cond_01	cond_03	1	3	0	funcHand	funcROI	Deprived|NonDominant	-0.00366507948381674	CTR-Adults
sub-S533	2H_Adult	Adult	2H	DN_2Ha	rh	Foot_Thigh	Foot	Thigh	cond_01	cond_04	1	4	0	funcHand	funcROI	Deprived|NonDominant	-0.00617967324776799	CTR-Adults
sub-S533	2H_Adult	Adult	2H	DN_2Ha	rh	Foot_Torso	Foot	Torso	cond_01	cond_06	1	6	0	funcHand	funcROI	Deprived|NonDominant	-0.0066930609749552	CTR-Adults
sub-S533	2H_Adult	Adult	2H	DN_2Ha	rh	InnerArm_Thigh	InnerArm	Thigh	cond_03	cond_04	3	4	0	funcHand	funcROI	Deprived|NonDominant	0.0308297548792222	CTR-Adults
sub-S533	2H_Adult	Adult	2H	DN_2Ha	rh	InnerArm_Torso	InnerArm	Torso	cond_03	cond_06	3	6	0	funcHand	funcROI	Deprived|NonDominant	0.0177617804701247	CTR-Adults
sub-S533	2H_Adult	Adult	2H	DN_2Ha	rh	Thigh_Torso	Thigh	Torso	cond_04	cond_06	4	6	0	funcHand	funcROI	Deprived|NonDominant	0.00717846664932103	CTR-Adults
sub-S535	2H_Adult	Adult	2H	DN_2Ha	rh	Chin_Foot	Chin	Foot	cond_00	cond_01	0	1	0	funcHand	funcROI	Deprived|NonDominant	0.0591133335699095	CTR-Adults
sub-S535	2H_Adult	Adult	2H	DN_2Ha	rh	Chin_InnerArm	Chin	InnerArm	cond_00	cond_03	0	3	0	funcHand	funcROI	Deprived|NonDominant	0.0797080501734427	CTR-Adults
sub-S535	2H_Adult	Adult	2H	DN_2Ha	rh	Chin_Thigh	Chin	Thigh	cond_00	cond_04	0	4	0	funcHand	funcROI	Deprived|NonDominant	0.0640782147909267	CTR-Adults
sub-S535	2H_Adult	Adult	2H	DN_2Ha	rh	Chin_Torso	Chin	Torso	cond_00	cond_06	0	6	0	funcHand	funcROI	Deprived|NonDominant	0.0443438117410593	CTR-Adults
sub-S535	2H_Adult	Adult	2H	DN_2Ha	rh	Foot_InnerArm	Foot	InnerArm	cond_01	cond_03	1	3	0	funcHand	funcROI	Deprived|NonDominant	0.0455949001993056	CTR-Adults
sub-S535	2H_Adult	Adult	2H	DN_2Ha	rh	Foot_Thigh	Foot	Thigh	cond_01	cond_04	1	4	0	funcHand	funcROI	Deprived|NonDominant	8.1881489923594e-4	CTR-Adults
sub-S535	2H_Adult	Adult	2H	DN_2Ha	rh	Foot_Torso	Foot	Torso	cond_01	cond_06	1	6	0	funcHand	funcROI	Deprived|NonDominant	-0.00515793284890405	CTR-Adults
sub-S535	2H_Adult	Adult	2H	DN_2Ha	rh	InnerArm_Thigh	InnerArm	Thigh	cond_03	cond_04	3	4	0	funcHand	funcROI	Deprived|NonDominant	0.054813292600868	CTR-Adults
sub-S535	2H_Adult	Adult	2H	DN_2Ha	rh	InnerArm_Torso	InnerArm	Torso	cond_03	cond_06	3	6	0	funcHand	funcROI	Deprived|NonDominant	0.0485031312792186	CTR-Adults
sub-S535	2H_Adult	Adult	2H	DN_2Ha	rh	Thigh_Torso	Thigh	Torso	cond_04	cond_06	4	6	0	funcHand	funcROI	Deprived|NonDominant	0.0104117887629503	CTR-Adults
sub-S536	2H_Adult	Adult	2H	DN_2Ha	rh	Chin_Foot	Chin	Foot	cond_00	cond_01	0	1	0	funcHand	funcROI	Deprived|NonDominant	0.00913936125495267	CTR-Adults
sub-S536	2H_Adult	Adult	2H	DN_2Ha	rh	Chin_InnerArm	Chin	InnerArm	cond_00	cond_03	0	3	0	funcHand	funcROI	Deprived|NonDominant	0.0101478755748626	CTR-Adults
sub-S536	2H_Adult	Adult	2H	DN_2Ha	rh	Chin_Thigh	Chin	Thigh	cond_00	cond_04	0	4	0	funcHand	funcROI	Deprived|NonDominant	0.0201832575334178	CTR-Adults
sub-S536	2H_Adult	Adult	2H	DN_2Ha	rh	Chin_Torso	Chin	Torso	cond_00	cond_06	0	6	0	funcHand	funcROI	Deprived|NonDominant	0.027132017346416	CTR-Adults
sub-S536	2H_Adult	Adult	2H	DN_2Ha	rh	Foot_InnerArm	Foot	InnerArm	cond_01	cond_03	1	3	0	funcHand	funcROI	Deprived|NonDominant	0.0155193278827594	CTR-Adults
sub-S536	2H_Adult	Adult	2H	DN_2Ha	rh	Foot_Thigh	Foot	Thigh	cond_01	cond_04	1	4	0	funcHand	funcROI	Deprived|NonDominant	-0.00715146086310764	CTR-Adults
sub-S536	2H_Adult	Adult	2H	DN_2Ha	rh	Foot_Torso	Foot	Torso	cond_01	cond_06	1	6	0	funcHand	funcROI	Deprived|NonDominant	-0.00336035883947945	CTR-Adults
sub-S536	2H_Adult	Adult	2H	DN_2Ha	rh	InnerArm_Thigh	InnerArm	Thigh	cond_03	cond_04	3	4	0	funcHand	funcROI	Deprived|NonDominant	0.0270514287477875	CTR-Adults
sub-S536	2H_Adult	Adult	2H	DN_2Ha	rh	InnerArm_Torso	InnerArm	Torso	cond_03	cond_06	3	6	0	funcHand	funcROI	Deprived|NonDominant	0.0208309016758776	CTR-Adults
sub-S536	2H_Adult	Adult	2H	DN_2Ha	rh	Thigh_Torso	Thigh	Torso	cond_04	cond_06	4	6	0	funcHand	funcROI	Deprived|NonDominant	0.00114613379610697	CTR-Adults
