# Supplementary material for: Global remapping of the sensory homunculus emerges early in childhood development
Source: Nat Commun. 2026 Feb 24;17:1591. doi: 10.1038/s41467-025-66539-5 (PMC12932738; doi:10.1038/s41467-025-66539-5)
Supplement: Supplementary file 4 — Source data [file 41467_2025_66539_MOESM4_ESM.zip › exp-boldkids_fig-05_data-spatialPosition.csv]

SubjectNum	Group	Group_age	Group_hand	Contrast	hemisphere	side	bands	Zstat	bands_inv	x	y	z	Group_labels
sub-S001	2H_Child	Child	2H	Chin vs Rest	rh	Deprived|NonDominant	49	-0.47781221588079864	1	68	-8	18	CTR-Children
sub-S001	2H_Child	Child	2H	Chin vs Rest	rh	Deprived|NonDominant	48	-0.628652641467611	2	68	-8	20	CTR-Children
sub-S001	2H_Child	Child	2H	Chin vs Rest	rh	Deprived|NonDominant	47	-0.7441278926833595	3	66	-8	24	CTR-Children
sub-S001	2H_Child	Child	2H	Chin vs Rest	rh	Deprived|NonDominant	46	-0.837481109132882	4	66	-8	28	CTR-Children
sub-S001	2H_Child	Child	2H	Chin vs Rest	rh	Deprived|NonDominant	45	-0.8689400826063378	5	64	-8	30	CTR-Children
sub-S001	2H_Child	Child	2H	Chin vs Rest	rh	Deprived|NonDominant	44	-1.1325146488260853	6	62	-10	34	CTR-Children
sub-S001	2H_Child	Child	2H	Chin vs Rest	rh	Deprived|NonDominant	43	-1.4260953281512534	7	60	-10	36	CTR-Children
sub-S001	2H_Child	Child	2H	Chin vs Rest	rh	Deprived|NonDominant	42	-1.5058735581640659	8	60	-12	38	CTR-Children
sub-S001	2H_Child	Child	2H	Chin vs Rest	rh	Deprived|NonDominant	41	-1.2253311973651253	9	58	-12	40	CTR-Children
sub-S001	2H_Child	Child	2H	Chin vs Rest	rh	Deprived|NonDominant	40	-0.7655154567913403	10	56	-14	42	CTR-Children
sub-S001	2H_Child	Child	2H	Chin vs Rest	rh	Deprived|NonDominant	39	-0.4678747716628074	11	58	-16	42	CTR-Children
sub-S001	2H_Child	Child	2H	Chin vs Rest	rh	Deprived|NonDominant	38	-0.4341874478297085	12	56	-16	44	CTR-Children
sub-S001	2H_Child	Child	2H	Chin vs Rest	rh	Deprived|NonDominant	37	-0.6109148946169887	13	54	-16	46	CTR-Children
sub-S001	2H_Child	Child	2H	Chin vs Rest	rh	Deprived|NonDominant	36	-0.7667859202478168	14	52	-18	48	CTR-Children
sub-S001	2H_Child	Child	2H	Chin vs Rest	rh	Deprived|NonDominant	35	-0.8324704012910196	15	50	-20	48	CTR-Children
sub-S001	2H_Child	Child	2H	Chin vs Rest	rh	Deprived|NonDominant	34	-0.8338436469813134	16	50	-20	50	CTR-Children
sub-S001	2H_Child	Child	2H	Chin vs Rest	rh	Deprived|NonDominant	33	-0.7803113929343977	17	50	-18	52	CTR-Children
sub-S001	2H_Child	Child	2H	Chin vs Rest	rh	Deprived|NonDominant	32	-0.7304518102999398	18	48	-22	52	CTR-Children
sub-S001	2H_Child	Child	2H	Chin vs Rest	rh	Deprived|NonDominant	31	-0.7229423759447164	19	48	-24	52	CTR-Children
sub-S001	2H_Child	Child	2H	Chin vs Rest	rh	Deprived|NonDominant	30	-0.8014532449749547	20	46	-26	54	CTR-Children
sub-S001	2H_Child	Child	2H	Chin vs Rest	rh	Deprived|NonDominant	29	-0.8754681344384485	21	46	-28	56	CTR-Children
sub-S001	2H_Child	Child	2H	Chin vs Rest	rh	Deprived|NonDominant	28	-0.85597914752812	22	44	-30	56	CTR-Children
sub-S001	2H_Child	Child	2H	Chin vs Rest	rh	Deprived|NonDominant	27	-0.8536754761923586	23	42	-30	56	CTR-Children
sub-S001	2H_Child	Child	2H	Chin vs Rest	rh	Deprived|NonDominant	26	-0.9185930502247031	24	42	-30	58	CTR-Children
sub-S001	2H_Child	Child	2H	Chin vs Rest	rh	Deprived|NonDominant	25	-1.067480727890334	25	40	-32	58	CTR-Children
sub-S001	2H_Child	Child	2H	Chin vs Rest	rh	Deprived|NonDominant	24	-1.1879769238373616	26	38	-34	58	CTR-Children
sub-S001	2H_Child	Child	2H	Chin vs Rest	rh	Deprived|NonDominant	23	-1.199310333902813	27	36	-34	60	CTR-Children
sub-S001	2H_Child	Child	2H	Chin vs Rest	rh	Deprived|NonDominant	22	-1.2084265965469616	28	34	-34	62	CTR-Children
sub-S001	2H_Child	Child	2H	Chin vs Rest	rh	Deprived|NonDominant	21	-1.170654137458294	29	32	-34	62	CTR-Children
sub-S001	2H_Child	Child	2H	Chin vs Rest	rh	Deprived|NonDominant	20	-1.0467463531298482	30	30	-34	62	CTR-Children
sub-S001	2H_Child	Child	2H	Chin vs Rest	rh	Deprived|NonDominant	19	-0.863577917232252	31	28	-34	64	CTR-Children
sub-S001	2H_Child	Child	2H	Chin vs Rest	rh	Deprived|NonDominant	18	-0.6716648920608246	32	28	-36	64	CTR-Children
sub-S001	2H_Child	Child	2H	Chin vs Rest	rh	Deprived|NonDominant	17	-0.6156291229080081	33	26	-36	64	CTR-Children
sub-S001	2H_Child	Child	2H	Chin vs Rest	rh	Deprived|NonDominant	16	-0.7130044486182332	34	24	-36	66	CTR-Children
sub-S001	2H_Child	Child	2H	Chin vs Rest	rh	Deprived|NonDominant	15	-0.8643497248255301	35	24	-36	70	CTR-Children
sub-S001	2H_Child	Child	2H	Chin vs Rest	rh	Deprived|NonDominant	14	-1.026880781526146	36	22	-38	66	CTR-Children
sub-S001	2H_Child	Child	2H	Chin vs Rest	rh	Deprived|NonDominant	13	-1.2854192313701394	37	20	-38	68	CTR-Children
sub-S001	2H_Child	Child	2H	Chin vs Rest	rh	Deprived|NonDominant	12	-1.5444115931427085	38	18	-38	70	CTR-Children
sub-S001	2H_Child	Child	2H	Chin vs Rest	rh	Deprived|NonDominant	11	-1.6274743742623148	39	18	-38	72	CTR-Children
sub-S001	2H_Child	Child	2H	Chin vs Rest	rh	Deprived|NonDominant	10	-1.6265518746987686	40	18	-40	74	CTR-Children
sub-S001	2H_Child	Child	2H	Chin vs Rest	rh	Deprived|NonDominant	9	-1.6283037137505354	41	18	-42	74	CTR-Children
sub-S001	2H_Child	Child	2H	Chin vs Rest	rh	Deprived|NonDominant	8	-1.649430890114187	42	16	-46	74	CTR-Children
sub-S001	2H_Child	Child	2H	Chin vs Rest	rh	Deprived|NonDominant	7	-1.5949125660612102	43	14	-48	74	CTR-Children
sub-S001	2H_Child	Child	2H	Chin vs Rest	rh	Deprived|NonDominant	6	-1.3959878231506717	44	10	-48	72	CTR-Children
sub-S001	2H_Child	Child	2H	Chin vs Rest	rh	Deprived|NonDominant	5	-1.302352055986323	45	10	-46	70	CTR-Children
sub-S001	2H_Child	Child	2H	Chin vs Rest	rh	Deprived|NonDominant	4	-1.2371125408827566	46	10	-44	68	CTR-Children
sub-S001	2H_Child	Child	2H	Chin vs Rest	rh	Deprived|NonDominant	3	-1.2003985130091785	47	12	-44	66	CTR-Children
sub-S001	2H_Child	Child	2H	Chin vs Rest	rh	Deprived|NonDominant	2	-1.1910903220179052	48	14	-44	64	CTR-Children
sub-S002	2H_Child	Child	2H	Chin vs Rest	rh	Deprived|NonDominant	49	-0.8919751223726773	1	68	-8	18	CTR-Children
sub-S002	2H_Child	Child	2H	Chin vs Rest	rh	Deprived|NonDominant	48	-0.6654328944013059	2	68	-8	20	CTR-Children
sub-S002	2H_Child	Child	2H	Chin vs Rest	rh	Deprived|NonDominant	47	-0.31927218232419613	3	66	-8	24	CTR-Children
sub-S002	2H_Child	Child	2H	Chin vs Rest	rh	Deprived|NonDominant	46	0.12338425501739711	4	66	-8	28	CTR-Children
sub-S002	2H_Child	Child	2H	Chin vs Rest	rh	Deprived|NonDominant	45	0.7446556345213682	5	64	-8	30	CTR-Children
sub-S002	2H_Child	Child	2H	Chin vs Rest	rh	Deprived|NonDominant	44	1.135486256432721	6	62	-10	34	CTR-Children
sub-S002	2H_Child	Child	2H	Chin vs Rest	rh	Deprived|NonDominant	43	1.075849066103763	7	60	-10	36	CTR-Children
sub-S002	2H_Child	Child	2H	Chin vs Rest	rh	Deprived|NonDominant	42	0.7803040824911962	8	60	-12	38	CTR-Children
sub-S002	2H_Child	Child	2H	Chin vs Rest	rh	Deprived|NonDominant	41	0.6170987076896294	9	58	-12	40	CTR-Children
sub-S002	2H_Child	Child	2H	Chin vs Rest	rh	Deprived|NonDominant	40	0.7016911949143456	10	56	-14	42	CTR-Children
sub-S002	2H_Child	Child	2H	Chin vs Rest	rh	Deprived|NonDominant	39	0.7849591777818645	11	58	-16	42	CTR-Children
sub-S002	2H_Child	Child	2H	Chin vs Rest	rh	Deprived|NonDominant	38	0.6312328212321872	12	56	-16	44	CTR-Children
sub-S002	2H_Child	Child	2H	Chin vs Rest	rh	Deprived|NonDominant	37	0.2798432937311546	13	54	-16	46	CTR-Children
sub-S002	2H_Child	Child	2H	Chin vs Rest	rh	Deprived|NonDominant	36	-0.042224942952552524	14	52	-18	48	CTR-Children
sub-S002	2H_Child	Child	2H	Chin vs Rest	rh	Deprived|NonDominant	35	-0.17098201796658982	15	50	-20	48	CTR-Children
sub-S002	2H_Child	Child	2H	Chin vs Rest	rh	Deprived|NonDominant	34	-0.14363348156202715	16	50	-20	50	CTR-Children
sub-S002	2H_Child	Child	2H	Chin vs Rest	rh	Deprived|NonDominant	33	-0.07159840605941466	17	50	-18	52	CTR-Children
sub-S002	2H_Child	Child	2H	Chin vs Rest	rh	Deprived|NonDominant	32	-0.006346802194830931	18	48	-22	52	CTR-Children
sub-S002	2H_Child	Child	2H	Chin vs Rest	rh	Deprived|NonDominant	31	0.085865517815026	19	48	-24	52	CTR-Children
sub-S002	2H_Child	Child	2H	Chin vs Rest	rh	Deprived|NonDominant	30	0.20919289110172234	20	46	-26	54	CTR-Children
sub-S002	2H_Child	Child	2H	Chin vs Rest	rh	Deprived|NonDominant	29	0.28495105276009125	21	46	-28	56	CTR-Children
sub-S002	2H_Child	Child	2H	Chin vs Rest	rh	Deprived|NonDominant	28	0.2977126235414669	22	44	-30	56	CTR-Children
sub-S002	2H_Child	Child	2H	Chin vs Rest	rh	Deprived|NonDominant	27	0.3541102374016917	23	42	-30	56	CTR-Children
sub-S002	2H_Child	Child	2H	Chin vs Rest	rh	Deprived|NonDominant	26	0.43783955301007527	24	42	-30	58	CTR-Children
sub-S002	2H_Child	Child	2H	Chin vs Rest	rh	Deprived|NonDominant	25	0.4309510194719818	25	40	-32	58	CTR-Children
sub-S002	2H_Child	Child	2H	Chin vs Rest	rh	Deprived|NonDominant	24	0.29734028335983975	26	38	-34	58	CTR-Children
sub-S002	2H_Child	Child	2H	Chin vs Rest	rh	Deprived|NonDominant	23	0.12489564317784879	27	36	-34	60	CTR-Children
sub-S002	2H_Child	Child	2H	Chin vs Rest	rh	Deprived|NonDominant	22	-0.03563428222275411	28	34	-34	62	CTR-Children
sub-S002	2H_Child	Child	2H	Chin vs Rest	rh	Deprived|NonDominant	21	-0.20126299525454722	29	32	-34	62	CTR-Children
sub-S002	2H_Child	Child	2H	Chin vs Rest	rh	Deprived|NonDominant	20	-0.3389505578351105	30	30	-34	62	CTR-Children
sub-S002	2H_Child	Child	2H	Chin vs Rest	rh	Deprived|NonDominant	19	-0.3925809527315008	31	28	-34	64	CTR-Children
sub-S002	2H_Child	Child	2H	Chin vs Rest	rh	Deprived|NonDominant	18	-0.41127175718120046	32	28	-36	64	CTR-Children
sub-S002	2H_Child	Child	2H	Chin vs Rest	rh	Deprived|NonDominant	17	-0.40563263167057684	33	26	-36	64	CTR-Children
sub-S002	2H_Child	Child	2H	Chin vs Rest	rh	Deprived|NonDominant	16	-0.49555519923304214	34	24	-36	66	CTR-Children
sub-S002	2H_Child	Child	2H	Chin vs Rest	rh	Deprived|NonDominant	15	-0.700186170767763	35	24	-36	70	CTR-Children
sub-S002	2H_Child	Child	2H	Chin vs Rest	rh	Deprived|NonDominant	14	-0.8211793202885598	36	22	-38	66	CTR-Children
sub-S002	2H_Child	Child	2H	Chin vs Rest	rh	Deprived|NonDominant	13	-0.8130659794987973	37	20	-38	68	CTR-Children
sub-S002	2H_Child	Child	2H	Chin vs Rest	rh	Deprived|NonDominant	12	-0.5294676604914412	38	18	-38	70	CTR-Children
sub-S002	2H_Child	Child	2H	Chin vs Rest	rh	Deprived|NonDominant	11	0.018783727649152836	39	18	-38	72	CTR-Children
sub-S002	2H_Child	Child	2H	Chin vs Rest	rh	Deprived|NonDominant	10	0.44815601852540643	40	18	-40	74	CTR-Children
sub-S002	2H_Child	Child	2H	Chin vs Rest	rh	Deprived|NonDominant	9	0.5747433359639059	41	18	-42	74	CTR-Children
sub-S002	2H_Child	Child	2H	Chin vs Rest	rh	Deprived|NonDominant	8	0.4042856574365039	42	16	-46	74	CTR-Children
sub-S002	2H_Child	Child	2H	Chin vs Rest	rh	Deprived|NonDominant	7	0.15545666154536578	43	14	-48	74	CTR-Children
sub-S002	2H_Child	Child	2H	Chin vs Rest	rh	Deprived|NonDominant	6	0.0641764891422219	44	10	-48	72	CTR-Children
sub-S002	2H_Child	Child	2H	Chin vs Rest	rh	Deprived|NonDominant	5	0.08899791624920983	45	10	-46	70	CTR-Children
sub-S002	2H_Child	Child	2H	Chin vs Rest	rh	Deprived|NonDominant	4	-0.07164952843335076	46	10	-44	68	CTR-Children
sub-S002	2H_Child	Child	2H	Chin vs Rest	rh	Deprived|NonDominant	3	-0.375892535539803	47	12	-44	66	CTR-Children
sub-S002	2H_Child	Child	2H	Chin vs Rest	rh	Deprived|NonDominant	2	-0.8272259391945409	48	14	-44	64	CTR-Children
sub-S003	2H_Child	Child	2H	Chin vs Rest	rh	Deprived|NonDominant	49	-0.09633035909285291	1	68	-8	18	CTR-Children
sub-S003	2H_Child	Child	2H	Chin vs Rest	rh	Deprived|NonDominant	48	-0.030975675848996433	2	68	-8	20	CTR-Children
sub-S003	2H_Child	Child	2H	Chin vs Rest	rh	Deprived|NonDominant	47	0.08132341546891246	3	66	-8	24	CTR-Children
sub-S003	2H_Child	Child	2H	Chin vs Rest	rh	Deprived|NonDominant	46	0.25050327386439725	4	66	-8	28	CTR-Children
sub-S003	2H_Child	Child	2H	Chin vs Rest	rh	Deprived|NonDominant	45	0.46480756169880244	5	64	-8	30	CTR-Children
sub-S003	2H_Child	Child	2H	Chin vs Rest	rh	Deprived|NonDominant	44	0.8030544011184158	6	62	-10	34	CTR-Children
sub-S003	2H_Child	Child	2H	Chin vs Rest	rh	Deprived|NonDominant	43	1.009484917816719	7	60	-10	36	CTR-Children
sub-S003	2H_Child	Child	2H	Chin vs Rest	rh	Deprived|NonDominant	42	0.9444178810822359	8	60	-12	38	CTR-Children
sub-S003	2H_Child	Child	2H	Chin vs Rest	rh	Deprived|NonDominant	41	0.6767968392515467	9	58	-12	40	CTR-Children
sub-S003	2H_Child	Child	2H	Chin vs Rest	rh	Deprived|NonDominant	40	0.5185458989122614	10	56	-14	42	CTR-Children
sub-S003	2H_Child	Child	2H	Chin vs Rest	rh	Deprived|NonDominant	39	0.46289564859446614	11	58	-16	42	CTR-Children
sub-S003	2H_Child	Child	2H	Chin vs Rest	rh	Deprived|NonDominant	38	0.3819947380779892	12	56	-16	44	CTR-Children
sub-S003	2H_Child	Child	2H	Chin vs Rest	rh	Deprived|NonDominant	37	0.29818947331485557	13	54	-16	46	CTR-Children
sub-S003	2H_Child	Child	2H	Chin vs Rest	rh	Deprived|NonDominant	36	0.15373171054963794	14	52	-18	48	CTR-Children
sub-S003	2H_Child	Child	2H	Chin vs Rest	rh	Deprived|NonDominant	35	0.1393264852494041	15	50	-20	48	CTR-Children
sub-S003	2H_Child	Child	2H	Chin vs Rest	rh	Deprived|NonDominant	34	0.32635569267917475	16	50	-20	50	CTR-Children
sub-S003	2H_Child	Child	2H	Chin vs Rest	rh	Deprived|NonDominant	33	0.5239273995637007	17	50	-18	52	CTR-Children
sub-S003	2H_Child	Child	2H	Chin vs Rest	rh	Deprived|NonDominant	32	0.6896380403374003	18	48	-22	52	CTR-Children
sub-S003	2H_Child	Child	2H	Chin vs Rest	rh	Deprived|NonDominant	31	0.8180623212940082	19	48	-24	52	CTR-Children
sub-S003	2H_Child	Child	2H	Chin vs Rest	rh	Deprived|NonDominant	30	0.9024051698827601	20	46	-26	54	CTR-Children
sub-S003	2H_Child	Child	2H	Chin vs Rest	rh	Deprived|NonDominant	29	0.8295769426547867	21	46	-28	56	CTR-Children
sub-S003	2H_Child	Child	2H	Chin vs Rest	rh	Deprived|NonDominant	28	0.618236694233566	22	44	-30	56	CTR-Children
sub-S003	2H_Child	Child	2H	Chin vs Rest	rh	Deprived|NonDominant	27	0.45888825838665237	23	42	-30	56	CTR-Children
sub-S003	2H_Child	Child	2H	Chin vs Rest	rh	Deprived|NonDominant	26	0.36382369163831674	24	42	-30	58	CTR-Children
sub-S003	2H_Child	Child	2H	Chin vs Rest	rh	Deprived|NonDominant	25	0.2499940978622009	25	40	-32	58	CTR-Children
sub-S003	2H_Child	Child	2H	Chin vs Rest	rh	Deprived|NonDominant	24	0.138453031876608	26	38	-34	58	CTR-Children
sub-S003	2H_Child	Child	2H	Chin vs Rest	rh	Deprived|NonDominant	23	0.12991912877912784	27	36	-34	60	CTR-Children
sub-S003	2H_Child	Child	2H	Chin vs Rest	rh	Deprived|NonDominant	22	0.1808597159740919	28	34	-34	62	CTR-Children
sub-S003	2H_Child	Child	2H	Chin vs Rest	rh	Deprived|NonDominant	21	0.1660889159815652	29	32	-34	62	CTR-Children
sub-S003	2H_Child	Child	2H	Chin vs Rest	rh	Deprived|NonDominant	20	0.04321340675516816	30	30	-34	62	CTR-Children
sub-S003	2H_Child	Child	2H	Chin vs Rest	rh	Deprived|NonDominant	19	-0.1091877388623145	31	28	-34	64	CTR-Children
sub-S003	2H_Child	Child	2H	Chin vs Rest	rh	Deprived|NonDominant	18	-0.24820124091299386	32	28	-36	64	CTR-Children
sub-S003	2H_Child	Child	2H	Chin vs Rest	rh	Deprived|NonDominant	17	-0.32131772866065916	33	26	-36	64	CTR-Children
sub-S003	2H_Child	Child	2H	Chin vs Rest	rh	Deprived|NonDominant	16	-0.515890949881153	34	24	-36	66	CTR-Children
sub-S003	2H_Child	Child	2H	Chin vs Rest	rh	Deprived|NonDominant	15	-1.0048421541605368	35	24	-36	70	CTR-Children
sub-S003	2H_Child	Child	2H	Chin vs Rest	rh	Deprived|NonDominant	14	-1.5209082335902515	36	22	-38	66	CTR-Children
sub-S003	2H_Child	Child	2H	Chin vs Rest	rh	Deprived|NonDominant	13	-1.8192165154534674	37	20	-38	68	CTR-Children
sub-S003	2H_Child	Child	2H	Chin vs Rest	rh	Deprived|NonDominant	12	-1.7276872799733916	38	18	-38	70	CTR-Children
sub-S003	2H_Child	Child	2H	Chin vs Rest	rh	Deprived|NonDominant	11	-1.4436836176930474	39	18	-38	72	CTR-Children
sub-S003	2H_Child	Child	2H	Chin vs Rest	rh	Deprived|NonDominant	10	-1.1372321228393059	40	18	-40	74	CTR-Children
sub-S003	2H_Child	Child	2H	Chin vs Rest	rh	Deprived|NonDominant	9	-0.6019839264299804	41	18	-42	74	CTR-Children
sub-S003	2H_Child	Child	2H	Chin vs Rest	rh	Deprived|NonDominant	8	0.05267226182575559	42	16	-46	74	CTR-Children
sub-S003	2H_Child	Child	2H	Chin vs Rest	rh	Deprived|NonDominant	7	0.6667349712256445	43	14	-48	74	CTR-Children
sub-S003	2H_Child	Child	2H	Chin vs Rest	rh	Deprived|NonDominant	6	1.1099118193423865	44	10	-48	72	CTR-Children
sub-S003	2H_Child	Child	2H	Chin vs Rest	rh	Deprived|NonDominant	5	1.2357103212115377	45	10	-46	70	CTR-Children
sub-S003	2H_Child	Child	2H	Chin vs Rest	rh	Deprived|NonDominant	4	1.2604877397507792	46	10	-44	68	CTR-Children
sub-S003	2H_Child	Child	2H	Chin vs Rest	rh	Deprived|NonDominant	3	1.1620910670234441	47	12	-44	66	CTR-Children
sub-S003	2H_Child	Child	2H	Chin vs Rest	rh	Deprived|NonDominant	2	0.9382963564048599	48	14	-44	64	CTR-Children
sub-S004	1H_Child	Child	1H	Chin vs Rest	rh	Deprived|NonDominant	49	3.1572178239009	1	68	-8	18	CLD-Children
sub-S004	1H_Child	Child	1H	Chin vs Rest	rh	Deprived|NonDominant	48	2.159112252746536	2	68	-8	20	CLD-Children
sub-S004	1H_Child	Child	1H	Chin vs Rest	rh	Deprived|NonDominant	47	1.43965479946557	3	66	-8	24	CLD-Children
sub-S004	1H_Child	Child	1H	Chin vs Rest	rh	Deprived|NonDominant	46	1.0793741693044785	4	66	-8	28	CLD-Children
sub-S004	1H_Child	Child	1H	Chin vs Rest	rh	Deprived|NonDominant	45	0.8199536754521655	5	64	-8	30	CLD-Children
sub-S004	1H_Child	Child	1H	Chin vs Rest	rh	Deprived|NonDominant	44	1.9893881701627225	6	62	-10	34	CLD-Children
sub-S004	1H_Child	Child	1H	Chin vs Rest	rh	Deprived|NonDominant	43	4.547238752691454	7	60	-10	36	CLD-Children
sub-S004	1H_Child	Child	1H	Chin vs Rest	rh	Deprived|NonDominant	42	7.0428653816967	8	60	-12	38	CLD-Children
sub-S004	1H_Child	Child	1H	Chin vs Rest	rh	Deprived|NonDominant	41	8.739085809795839	9	58	-12	40	CLD-Children
sub-S004	1H_Child	Child	1H	Chin vs Rest	rh	Deprived|NonDominant	40	9.19100424827602	10	56	-14	42	CLD-Children
sub-S004	1H_Child	Child	1H	Chin vs Rest	rh	Deprived|NonDominant	39	8.216715758872821	11	58	-16	42	CLD-Children
sub-S004	1H_Child	Child	1H	Chin vs Rest	rh	Deprived|NonDominant	38	6.361956393659142	12	56	-16	44	CLD-Children
sub-S004	1H_Child	Child	1H	Chin vs Rest	rh	Deprived|NonDominant	37	4.206655140697499	13	54	-16	46	CLD-Children
sub-S004	1H_Child	Child	1H	Chin vs Rest	rh	Deprived|NonDominant	36	2.614510333933671	14	52	-18	48	CLD-Children
sub-S004	1H_Child	Child	1H	Chin vs Rest	rh	Deprived|NonDominant	35	1.8221194257660867	15	50	-20	48	CLD-Children
sub-S004	1H_Child	Child	1H	Chin vs Rest	rh	Deprived|NonDominant	34	1.4061723879490842	16	50	-20	50	CLD-Children
sub-S004	1H_Child	Child	1H	Chin vs Rest	rh	Deprived|NonDominant	33	1.2898468366554874	17	50	-18	52	CLD-Children
sub-S004	1H_Child	Child	1H	Chin vs Rest	rh	Deprived|NonDominant	32	1.4292609365560993	18	48	-22	52	CLD-Children
sub-S004	1H_Child	Child	1H	Chin vs Rest	rh	Deprived|NonDominant	31	1.6160214649901994	19	48	-24	52	CLD-Children
sub-S004	1H_Child	Child	1H	Chin vs Rest	rh	Deprived|NonDominant	30	1.5606535060224012	20	46	-26	54	CLD-Children
sub-S004	1H_Child	Child	1H	Chin vs Rest	rh	Deprived|NonDominant	29	1.2689893989604204	21	46	-28	56	CLD-Children
sub-S004	1H_Child	Child	1H	Chin vs Rest	rh	Deprived|NonDominant	28	0.875962447539845	22	44	-30	56	CLD-Children
sub-S004	1H_Child	Child	1H	Chin vs Rest	rh	Deprived|NonDominant	27	0.46867298977267924	23	42	-30	56	CLD-Children
sub-S004	1H_Child	Child	1H	Chin vs Rest	rh	Deprived|NonDominant	26	0.10924500356170264	24	42	-30	58	CLD-Children
sub-S004	1H_Child	Child	1H	Chin vs Rest	rh	Deprived|NonDominant	25	-0.22570876576166368	25	40	-32	58	CLD-Children
sub-S004	1H_Child	Child	1H	Chin vs Rest	rh	Deprived|NonDominant	24	-0.48240792750097866	26	38	-34	58	CLD-Children
sub-S004	1H_Child	Child	1H	Chin vs Rest	rh	Deprived|NonDominant	23	-0.5702085279321271	27	36	-34	60	CLD-Children
sub-S004	1H_Child	Child	1H	Chin vs Rest	rh	Deprived|NonDominant	22	-0.42200110928152035	28	34	-34	62	CLD-Children
sub-S004	1H_Child	Child	1H	Chin vs Rest	rh	Deprived|NonDominant	21	-0.14950514527458597	29	32	-34	62	CLD-Children
sub-S004	1H_Child	Child	1H	Chin vs Rest	rh	Deprived|NonDominant	20	-0.012432793833930506	30	30	-34	62	CLD-Children
sub-S004	1H_Child	Child	1H	Chin vs Rest	rh	Deprived|NonDominant	19	-0.1416823997927849	31	28	-34	64	CLD-Children
sub-S004	1H_Child	Child	1H	Chin vs Rest	rh	Deprived|NonDominant	18	-0.35324079055816776	32	28	-36	64	CLD-Children
sub-S004	1H_Child	Child	1H	Chin vs Rest	rh	Deprived|NonDominant	17	-0.5163193218600629	33	26	-36	64	CLD-Children
sub-S004	1H_Child	Child	1H	Chin vs Rest	rh	Deprived|NonDominant	16	-0.663435939790991	34	24	-36	66	CLD-Children
sub-S004	1H_Child	Child	1H	Chin vs Rest	rh	Deprived|NonDominant	15	-1.0092248945934987	35	24	-36	70	CLD-Children
sub-S004	1H_Child	Child	1H	Chin vs Rest	rh	Deprived|NonDominant	14	-1.6278884168448666	36	22	-38	66	CLD-Children
sub-S004	1H_Child	Child	1H	Chin vs Rest	rh	Deprived|NonDominant	13	-2.1287019117518033	37	20	-38	68	CLD-Children
sub-S004	1H_Child	Child	1H	Chin vs Rest	rh	Deprived|NonDominant	12	-2.261272425621283	38	18	-38	70	CLD-Children
sub-S004	1H_Child	Child	1H	Chin vs Rest	rh	Deprived|NonDominant	11	-1.8942541954003262	39	18	-38	72	CLD-Children
sub-S004	1H_Child	Child	1H	Chin vs Rest	rh	Deprived|NonDominant	10	-1.1861899663499835	40	18	-40	74	CLD-Children
sub-S004	1H_Child	Child	1H	Chin vs Rest	rh	Deprived|NonDominant	9	-0.6055344574860391	41	18	-42	74	CLD-Children
sub-S004	1H_Child	Child	1H	Chin vs Rest	rh	Deprived|NonDominant	8	-0.4706818239854552	42	16	-46	74	CLD-Children
sub-S004	1H_Child	Child	1H	Chin vs Rest	rh	Deprived|NonDominant	7	-0.9386655701476749	43	14	-48	74	CLD-Children
sub-S004	1H_Child	Child	1H	Chin vs Rest	rh	Deprived|NonDominant	6	-1.66453265994554	44	10	-48	72	CLD-Children
sub-S004	1H_Child	Child	1H	Chin vs Rest	rh	Deprived|NonDominant	5	-2.1724650885761556	45	10	-46	70	CLD-Children
sub-S004	1H_Child	Child	1H	Chin vs Rest	rh	Deprived|NonDominant	4	-2.5823347530332814	46	10	-44	68	CLD-Children
sub-S004	1H_Child	Child	1H	Chin vs Rest	rh	Deprived|NonDominant	3	-2.888618370099797	47	12	-44	66	CLD-Children
sub-S004	1H_Child	Child	1H	Chin vs Rest	rh	Deprived|NonDominant	2	-3.0961882372109666	48	14	-44	64	CLD-Children
sub-S501	1H_Adult	Adult	1H	Chin vs Rest	rh	Deprived|NonDominant	49	-0.09116795960536145	1	68	-8	18	CLD-Adults
sub-S501	1H_Adult	Adult	1H	Chin vs Rest	rh	Deprived|NonDominant	48	0.3847874489996049	2	68	-8	20	CLD-Adults
sub-S501	1H_Adult	Adult	1H	Chin vs Rest	rh	Deprived|NonDominant	47	0.8726966625937015	3	66	-8	24	CLD-Adults
sub-S501	1H_Adult	Adult	1H	Chin vs Rest	rh	Deprived|NonDominant	46	1.3502645913431919	4	66	-8	28	CLD-Adults
sub-S501	1H_Adult	Adult	1H	Chin vs Rest	rh	Deprived|NonDominant	45	1.88429275728637	5	64	-8	30	CLD-Adults
sub-S501	1H_Adult	Adult	1H	Chin vs Rest	rh	Deprived|NonDominant	44	2.1610903026294084	6	62	-10	34	CLD-Adults
sub-S501	1H_Adult	Adult	1H	Chin vs Rest	rh	Deprived|NonDominant	43	2.15315658612194	7	60	-10	36	CLD-Adults
sub-S501	1H_Adult	Adult	1H	Chin vs Rest	rh	Deprived|NonDominant	42	2.097135121194437	8	60	-12	38	CLD-Adults
sub-S501	1H_Adult	Adult	1H	Chin vs Rest	rh	Deprived|NonDominant	41	2.022427756553403	9	58	-12	40	CLD-Adults
sub-S501	1H_Adult	Adult	1H	Chin vs Rest	rh	Deprived|NonDominant	40	1.8461373013782318	10	56	-14	42	CLD-Adults
sub-S501	1H_Adult	Adult	1H	Chin vs Rest	rh	Deprived|NonDominant	39	1.690407887902393	11	58	-16	42	CLD-Adults
sub-S501	1H_Adult	Adult	1H	Chin vs Rest	rh	Deprived|NonDominant	38	1.5701873871072993	12	56	-16	44	CLD-Adults
sub-S501	1H_Adult	Adult	1H	Chin vs Rest	rh	Deprived|NonDominant	37	1.4904030541415092	13	54	-16	46	CLD-Adults
sub-S501	1H_Adult	Adult	1H	Chin vs Rest	rh	Deprived|NonDominant	36	1.463314936693743	14	52	-18	48	CLD-Adults
sub-S501	1H_Adult	Adult	1H	Chin vs Rest	rh	Deprived|NonDominant	35	1.4224100394392463	15	50	-20	48	CLD-Adults
sub-S501	1H_Adult	Adult	1H	Chin vs Rest	rh	Deprived|NonDominant	34	1.3781886272082633	16	50	-20	50	CLD-Adults
sub-S501	1H_Adult	Adult	1H	Chin vs Rest	rh	Deprived|NonDominant	33	1.240224058805747	17	50	-18	52	CLD-Adults
sub-S501	1H_Adult	Adult	1H	Chin vs Rest	rh	Deprived|NonDominant	32	0.8996615276581353	18	48	-22	52	CLD-Adults
sub-S501	1H_Adult	Adult	1H	Chin vs Rest	rh	Deprived|NonDominant	31	0.5214366027954788	19	48	-24	52	CLD-Adults
sub-S501	1H_Adult	Adult	1H	Chin vs Rest	rh	Deprived|NonDominant	30	0.22115999758094473	20	46	-26	54	CLD-Adults
sub-S501	1H_Adult	Adult	1H	Chin vs Rest	rh	Deprived|NonDominant	29	0.06429865042742498	21	46	-28	56	CLD-Adults
sub-S501	1H_Adult	Adult	1H	Chin vs Rest	rh	Deprived|NonDominant	28	-0.013487473058993294	22	44	-30	56	CLD-Adults
sub-S501	1H_Adult	Adult	1H	Chin vs Rest	rh	Deprived|NonDominant	27	-0.13356149181771948	23	42	-30	56	CLD-Adults
sub-S501	1H_Adult	Adult	1H	Chin vs Rest	rh	Deprived|NonDominant	26	-0.2792749748952752	24	42	-30	58	CLD-Adults
sub-S501	1H_Adult	Adult	1H	Chin vs Rest	rh	Deprived|NonDominant	25	-0.4421311224373113	25	40	-32	58	CLD-Adults
sub-S501	1H_Adult	Adult	1H	Chin vs Rest	rh	Deprived|NonDominant	24	-0.5747282984938589	26	38	-34	58	CLD-Adults
sub-S501	1H_Adult	Adult	1H	Chin vs Rest	rh	Deprived|NonDominant	23	-0.5774621373476613	27	36	-34	60	CLD-Adults
sub-S501	1H_Adult	Adult	1H	Chin vs Rest	rh	Deprived|NonDominant	22	-0.41599198181671027	28	34	-34	62	CLD-Adults
sub-S501	1H_Adult	Adult	1H	Chin vs Rest	rh	Deprived|NonDominant	21	-0.1274658651274079	29	32	-34	62	CLD-Adults
sub-S501	1H_Adult	Adult	1H	Chin vs Rest	rh	Deprived|NonDominant	20	0.016582625606381296	30	30	-34	62	CLD-Adults
sub-S501	1H_Adult	Adult	1H	Chin vs Rest	rh	Deprived|NonDominant	19	-0.09395945704159465	31	28	-34	64	CLD-Adults
sub-S501	1H_Adult	Adult	1H	Chin vs Rest	rh	Deprived|NonDominant	18	-0.2582605553456459	32	28	-36	64	CLD-Adults
sub-S501	1H_Adult	Adult	1H	Chin vs Rest	rh	Deprived|NonDominant	17	-0.3185571107259913	33	26	-36	64	CLD-Adults
sub-S501	1H_Adult	Adult	1H	Chin vs Rest	rh	Deprived|NonDominant	16	-0.21824293648291673	34	24	-36	66	CLD-Adults
sub-S501	1H_Adult	Adult	1H	Chin vs Rest	rh	Deprived|NonDominant	15	-0.1503365932609266	35	24	-36	70	CLD-Adults
sub-S501	1H_Adult	Adult	1H	Chin vs Rest	rh	Deprived|NonDominant	14	-0.20697925841248327	36	22	-38	66	CLD-Adults
sub-S501	1H_Adult	Adult	1H	Chin vs Rest	rh	Deprived|NonDominant	13	-0.27737072247357686	37	20	-38	68	CLD-Adults
sub-S501	1H_Adult	Adult	1H	Chin vs Rest	rh	Deprived|NonDominant	12	-0.3409631963048192	38	18	-38	70	CLD-Adults
sub-S501	1H_Adult	Adult	1H	Chin vs Rest	rh	Deprived|NonDominant	11	-0.38179299149781254	39	18	-38	72	CLD-Adults
sub-S501	1H_Adult	Adult	1H	Chin vs Rest	rh	Deprived|NonDominant	10	-0.45381751717458707	40	18	-40	74	CLD-Adults
sub-S501	1H_Adult	Adult	1H	Chin vs Rest	rh	Deprived|NonDominant	9	-0.5860084959291996	41	18	-42	74	CLD-Adults
sub-S501	1H_Adult	Adult	1H	Chin vs Rest	rh	Deprived|NonDominant	8	-0.7387459719650245	42	16	-46	74	CLD-Adults
sub-S501	1H_Adult	Adult	1H	Chin vs Rest	rh	Deprived|NonDominant	7	-0.8342707493845228	43	14	-48	74	CLD-Adults
sub-S501	1H_Adult	Adult	1H	Chin vs Rest	rh	Deprived|NonDominant	6	-0.8219438185534945	44	10	-48	72	CLD-Adults
sub-S501	1H_Adult	Adult	1H	Chin vs Rest	rh	Deprived|NonDominant	5	-0.73329717594061	45	10	-46	70	CLD-Adults
sub-S501	1H_Adult	Adult	1H	Chin vs Rest	rh	Deprived|NonDominant	4	-0.656064467419777	46	10	-44	68	CLD-Adults
sub-S501	1H_Adult	Adult	1H	Chin vs Rest	rh	Deprived|NonDominant	3	-0.5761735860503021	47	12	-44	66	CLD-Adults
sub-S501	1H_Adult	Adult	1H	Chin vs Rest	rh	Deprived|NonDominant	2	-0.4983595057589658	48	14	-44	64	CLD-Adults
sub-S006	1H_Child	Child	1H	Chin vs Rest	rh	Deprived|NonDominant	49	-0.5727272844072925	1	68	-8	18	CLD-Children
sub-S006	1H_Child	Child	1H	Chin vs Rest	rh	Deprived|NonDominant	48	-0.4649205911883394	2	68	-8	20	CLD-Children
sub-S006	1H_Child	Child	1H	Chin vs Rest	rh	Deprived|NonDominant	47	-0.42564601258153556	3	66	-8	24	CLD-Children
sub-S006	1H_Child	Child	1H	Chin vs Rest	rh	Deprived|NonDominant	46	-0.45550864857574913	4	66	-8	28	CLD-Children
sub-S006	1H_Child	Child	1H	Chin vs Rest	rh	Deprived|NonDominant	45	-0.5570359634425726	5	64	-8	30	CLD-Children
sub-S006	1H_Child	Child	1H	Chin vs Rest	rh	Deprived|NonDominant	44	-0.7779237108004189	6	62	-10	34	CLD-Children
sub-S006	1H_Child	Child	1H	Chin vs Rest	rh	Deprived|NonDominant	43	-1.0442362346339031	7	60	-10	36	CLD-Children
sub-S006	1H_Child	Child	1H	Chin vs Rest	rh	Deprived|NonDominant	42	-1.3318913772491723	8	60	-12	38	CLD-Children
sub-S006	1H_Child	Child	1H	Chin vs Rest	rh	Deprived|NonDominant	41	-1.4303853501084136	9	58	-12	40	CLD-Children
sub-S006	1H_Child	Child	1H	Chin vs Rest	rh	Deprived|NonDominant	40	-1.308734921884472	10	56	-14	42	CLD-Children
sub-S006	1H_Child	Child	1H	Chin vs Rest	rh	Deprived|NonDominant	39	-1.1745056041069541	11	58	-16	42	CLD-Children
sub-S006	1H_Child	Child	1H	Chin vs Rest	rh	Deprived|NonDominant	38	-1.1877342487071014	12	56	-16	44	CLD-Children
sub-S006	1H_Child	Child	1H	Chin vs Rest	rh	Deprived|NonDominant	37	-1.3687351295744214	13	54	-16	46	CLD-Children
sub-S006	1H_Child	Child	1H	Chin vs Rest	rh	Deprived|NonDominant	36	-1.4754218618382504	14	52	-18	48	CLD-Children
sub-S006	1H_Child	Child	1H	Chin vs Rest	rh	Deprived|NonDominant	35	-1.4331195103143481	15	50	-20	48	CLD-Children
sub-S006	1H_Child	Child	1H	Chin vs Rest	rh	Deprived|NonDominant	34	-1.409851676632548	16	50	-20	50	CLD-Children
sub-S006	1H_Child	Child	1H	Chin vs Rest	rh	Deprived|NonDominant	33	-1.401269705779064	17	50	-18	52	CLD-Children
sub-S006	1H_Child	Child	1H	Chin vs Rest	rh	Deprived|NonDominant	32	-1.3180835903304713	18	48	-22	52	CLD-Children
sub-S006	1H_Child	Child	1H	Chin vs Rest	rh	Deprived|NonDominant	31	-1.1231530747011131	19	48	-24	52	CLD-Children
sub-S006	1H_Child	Child	1H	Chin vs Rest	rh	Deprived|NonDominant	30	-0.9117181643011976	20	46	-26	54	CLD-Children
sub-S006	1H_Child	Child	1H	Chin vs Rest	rh	Deprived|NonDominant	29	-0.7557848215515497	21	46	-28	56	CLD-Children
sub-S006	1H_Child	Child	1H	Chin vs Rest	rh	Deprived|NonDominant	28	-0.5963530404170779	22	44	-30	56	CLD-Children
sub-S006	1H_Child	Child	1H	Chin vs Rest	rh	Deprived|NonDominant	27	-0.44764452647312303	23	42	-30	56	CLD-Children
sub-S006	1H_Child	Child	1H	Chin vs Rest	rh	Deprived|NonDominant	26	-0.35814272426320903	24	42	-30	58	CLD-Children
sub-S006	1H_Child	Child	1H	Chin vs Rest	rh	Deprived|NonDominant	25	-0.4412240988212439	25	40	-32	58	CLD-Children
sub-S006	1H_Child	Child	1H	Chin vs Rest	rh	Deprived|NonDominant	24	-0.6520490631610086	26	38	-34	58	CLD-Children
sub-S006	1H_Child	Child	1H	Chin vs Rest	rh	Deprived|NonDominant	23	-0.7973288123630096	27	36	-34	60	CLD-Children
sub-S006	1H_Child	Child	1H	Chin vs Rest	rh	Deprived|NonDominant	22	-0.8060963110150645	28	34	-34	62	CLD-Children
sub-S006	1H_Child	Child	1H	Chin vs Rest	rh	Deprived|NonDominant	21	-0.7031556494852371	29	32	-34	62	CLD-Children
sub-S006	1H_Child	Child	1H	Chin vs Rest	rh	Deprived|NonDominant	20	-0.622443264164021	30	30	-34	62	CLD-Children
sub-S006	1H_Child	Child	1H	Chin vs Rest	rh	Deprived|NonDominant	19	-0.5836083290183396	31	28	-34	64	CLD-Children
sub-S006	1H_Child	Child	1H	Chin vs Rest	rh	Deprived|NonDominant	18	-0.5350852656531574	32	28	-36	64	CLD-Children
sub-S006	1H_Child	Child	1H	Chin vs Rest	rh	Deprived|NonDominant	17	-0.6145293981799727	33	26	-36	64	CLD-Children
sub-S006	1H_Child	Child	1H	Chin vs Rest	rh	Deprived|NonDominant	16	-0.8189273388783496	34	24	-36	66	CLD-Children
sub-S006	1H_Child	Child	1H	Chin vs Rest	rh	Deprived|NonDominant	15	-1.0710845915504914	35	24	-36	70	CLD-Children
sub-S006	1H_Child	Child	1H	Chin vs Rest	rh	Deprived|NonDominant	14	-1.278093812950071	36	22	-38	66	CLD-Children
sub-S006	1H_Child	Child	1H	Chin vs Rest	rh	Deprived|NonDominant	13	-1.4123161098299377	37	20	-38	68	CLD-Children
sub-S006	1H_Child	Child	1H	Chin vs Rest	rh	Deprived|NonDominant	12	-1.5285772269135605	38	18	-38	70	CLD-Children
sub-S006	1H_Child	Child	1H	Chin vs Rest	rh	Deprived|NonDominant	11	-1.6998375489741657	39	18	-38	72	CLD-Children
sub-S006	1H_Child	Child	1H	Chin vs Rest	rh	Deprived|NonDominant	10	-1.702206313595702	40	18	-40	74	CLD-Children
sub-S006	1H_Child	Child	1H	Chin vs Rest	rh	Deprived|NonDominant	9	-1.2428700748552632	41	18	-42	74	CLD-Children
sub-S006	1H_Child	Child	1H	Chin vs Rest	rh	Deprived|NonDominant	8	-0.40650352722520416	42	16	-46	74	CLD-Children
sub-S006	1H_Child	Child	1H	Chin vs Rest	rh	Deprived|NonDominant	7	0.40734949703449247	43	14	-48	74	CLD-Children
sub-S006	1H_Child	Child	1H	Chin vs Rest	rh	Deprived|NonDominant	6	0.7867578087000439	44	10	-48	72	CLD-Children
sub-S006	1H_Child	Child	1H	Chin vs Rest	rh	Deprived|NonDominant	5	0.7703839616102317	45	10	-46	70	CLD-Children
sub-S006	1H_Child	Child	1H	Chin vs Rest	rh	Deprived|NonDominant	4	0.5810414011880727	46	10	-44	68	CLD-Children
sub-S006	1H_Child	Child	1H	Chin vs Rest	rh	Deprived|NonDominant	3	0.1906387860381792	47	12	-44	66	CLD-Children
sub-S006	1H_Child	Child	1H	Chin vs Rest	rh	Deprived|NonDominant	2	-0.392441277837587	48	14	-44	64	CLD-Children
sub-S007	1H_Child	Child	1H	Chin vs Rest	rh	Deprived|NonDominant	49	2.027115647918294	1	68	-8	18	CLD-Children
sub-S007	1H_Child	Child	1H	Chin vs Rest	rh	Deprived|NonDominant	48	1.0470185274238557	2	68	-8	20	CLD-Children
sub-S007	1H_Child	Child	1H	Chin vs Rest	rh	Deprived|NonDominant	47	0.18394961087759398	3	66	-8	24	CLD-Children
sub-S007	1H_Child	Child	1H	Chin vs Rest	rh	Deprived|NonDominant	46	-0.5689665176258671	4	66	-8	28	CLD-Children
sub-S007	1H_Child	Child	1H	Chin vs Rest	rh	Deprived|NonDominant	45	-1.2114747350899138	5	64	-8	30	CLD-Children
sub-S007	1H_Child	Child	1H	Chin vs Rest	rh	Deprived|NonDominant	44	-1.7441003162107271	6	62	-10	34	CLD-Children
sub-S007	1H_Child	Child	1H	Chin vs Rest	rh	Deprived|NonDominant	43	-1.958782324199902	7	60	-10	36	CLD-Children
sub-S007	1H_Child	Child	1H	Chin vs Rest	rh	Deprived|NonDominant	42	-1.760742885863617	8	60	-12	38	CLD-Children
sub-S007	1H_Child	Child	1H	Chin vs Rest	rh	Deprived|NonDominant	41	-1.097897440375047	9	58	-12	40	CLD-Children
sub-S007	1H_Child	Child	1H	Chin vs Rest	rh	Deprived|NonDominant	40	-0.15260146732195382	10	56	-14	42	CLD-Children
sub-S007	1H_Child	Child	1H	Chin vs Rest	rh	Deprived|NonDominant	39	0.765692693107396	11	58	-16	42	CLD-Children
sub-S007	1H_Child	Child	1H	Chin vs Rest	rh	Deprived|NonDominant	38	1.0926180321215264	12	56	-16	44	CLD-Children
sub-S007	1H_Child	Child	1H	Chin vs Rest	rh	Deprived|NonDominant	37	0.6183218687890538	13	54	-16	46	CLD-Children
sub-S007	1H_Child	Child	1H	Chin vs Rest	rh	Deprived|NonDominant	36	-0.11388838390213085	14	52	-18	48	CLD-Children
sub-S007	1H_Child	Child	1H	Chin vs Rest	rh	Deprived|NonDominant	35	-0.570084767732417	15	50	-20	48	CLD-Children
sub-S007	1H_Child	Child	1H	Chin vs Rest	rh	Deprived|NonDominant	34	-0.6751036086960203	16	50	-20	50	CLD-Children
sub-S007	1H_Child	Child	1H	Chin vs Rest	rh	Deprived|NonDominant	33	-0.6297533949414216	17	50	-18	52	CLD-Children
sub-S007	1H_Child	Child	1H	Chin vs Rest	rh	Deprived|NonDominant	32	-0.56064070660238	18	48	-22	52	CLD-Children
sub-S007	1H_Child	Child	1H	Chin vs Rest	rh	Deprived|NonDominant	31	-0.45867664974957145	19	48	-24	52	CLD-Children
sub-S007	1H_Child	Child	1H	Chin vs Rest	rh	Deprived|NonDominant	30	-0.43022324900104747	20	46	-26	54	CLD-Children
sub-S007	1H_Child	Child	1H	Chin vs Rest	rh	Deprived|NonDominant	29	-0.502449489062232	21	46	-28	56	CLD-Children
sub-S007	1H_Child	Child	1H	Chin vs Rest	rh	Deprived|NonDominant	28	-0.5567696353111992	22	44	-30	56	CLD-Children
sub-S007	1H_Child	Child	1H	Chin vs Rest	rh	Deprived|NonDominant	27	-0.462431252840433	23	42	-30	56	CLD-Children
sub-S007	1H_Child	Child	1H	Chin vs Rest	rh	Deprived|NonDominant	26	-0.20361314954329107	24	42	-30	58	CLD-Children
sub-S007	1H_Child	Child	1H	Chin vs Rest	rh	Deprived|NonDominant	25	0.21259759320156127	25	40	-32	58	CLD-Children
sub-S007	1H_Child	Child	1H	Chin vs Rest	rh	Deprived|NonDominant	24	0.729050748472495	26	38	-34	58	CLD-Children
sub-S007	1H_Child	Child	1H	Chin vs Rest	rh	Deprived|NonDominant	23	1.2234642389493604	27	36	-34	60	CLD-Children
sub-S007	1H_Child	Child	1H	Chin vs Rest	rh	Deprived|NonDominant	22	1.4431697712397646	28	34	-34	62	CLD-Children
sub-S007	1H_Child	Child	1H	Chin vs Rest	rh	Deprived|NonDominant	21	1.2355460970268766	29	32	-34	62	CLD-Children
sub-S007	1H_Child	Child	1H	Chin vs Rest	rh	Deprived|NonDominant	20	0.8305174889543743	30	30	-34	62	CLD-Children
sub-S007	1H_Child	Child	1H	Chin vs Rest	rh	Deprived|NonDominant	19	0.5820661584897855	31	28	-34	64	CLD-Children
sub-S007	1H_Child	Child	1H	Chin vs Rest	rh	Deprived|NonDominant	18	0.5828629441007098	32	28	-36	64	CLD-Children
sub-S007	1H_Child	Child	1H	Chin vs Rest	rh	Deprived|NonDominant	17	0.627587118640389	33	26	-36	64	CLD-Children
sub-S007	1H_Child	Child	1H	Chin vs Rest	rh	Deprived|NonDominant	16	0.6358728787635857	34	24	-36	66	CLD-Children
sub-S007	1H_Child	Child	1H	Chin vs Rest	rh	Deprived|NonDominant	15	0.6214879837936182	35	24	-36	70	CLD-Children
sub-S007	1H_Child	Child	1H	Chin vs Rest	rh	Deprived|NonDominant	14	0.5895359864886085	36	22	-38	66	CLD-Children
sub-S007	1H_Child	Child	1H	Chin vs Rest	rh	Deprived|NonDominant	13	0.5934711911869619	37	20	-38	68	CLD-Children
sub-S007	1H_Child	Child	1H	Chin vs Rest	rh	Deprived|NonDominant	12	0.6259997991819832	38	18	-38	70	CLD-Children
sub-S007	1H_Child	Child	1H	Chin vs Rest	rh	Deprived|NonDominant	11	0.7196193289517359	39	18	-38	72	CLD-Children
sub-S007	1H_Child	Child	1H	Chin vs Rest	rh	Deprived|NonDominant	10	0.790083447285526	40	18	-40	74	CLD-Children
sub-S007	1H_Child	Child	1H	Chin vs Rest	rh	Deprived|NonDominant	9	0.7833287733106327	41	18	-42	74	CLD-Children
sub-S007	1H_Child	Child	1H	Chin vs Rest	rh	Deprived|NonDominant	8	0.7942548549539725	42	16	-46	74	CLD-Children
sub-S007	1H_Child	Child	1H	Chin vs Rest	rh	Deprived|NonDominant	7	0.8390042595544728	43	14	-48	74	CLD-Children
sub-S007	1H_Child	Child	1H	Chin vs Rest	rh	Deprived|NonDominant	6	0.8224154988149415	44	10	-48	72	CLD-Children
sub-S007	1H_Child	Child	1H	Chin vs Rest	rh	Deprived|NonDominant	5	0.5904170962941864	45	10	-46	70	CLD-Children
sub-S007	1H_Child	Child	1H	Chin vs Rest	rh	Deprived|NonDominant	4	0.20415671445789624	46	10	-44	68	CLD-Children
sub-S007	1H_Child	Child	1H	Chin vs Rest	rh	Deprived|NonDominant	3	-0.33999477079061924	47	12	-44	66	CLD-Children
sub-S007	1H_Child	Child	1H	Chin vs Rest	rh	Deprived|NonDominant	2	-1.042238136232204	48	14	-44	64	CLD-Children
sub-S008	1H_Child	Child	1H	Chin vs Rest	rh	Deprived|NonDominant	49	0.7067463897767283	1	68	-8	18	CLD-Children
sub-S008	1H_Child	Child	1H	Chin vs Rest	rh	Deprived|NonDominant	48	1.1589119093323001	2	68	-8	20	CLD-Children
sub-S008	1H_Child	Child	1H	Chin vs Rest	rh	Deprived|NonDominant	47	1.5661016607324074	3	66	-8	24	CLD-Children
sub-S008	1H_Child	Child	1H	Chin vs Rest	rh	Deprived|NonDominant	46	1.916091717351775	4	66	-8	28	CLD-Children
sub-S008	1H_Child	Child	1H	Chin vs Rest	rh	Deprived|NonDominant	45	2.2879583780094226	5	64	-8	30	CLD-Children
sub-S008	1H_Child	Child	1H	Chin vs Rest	rh	Deprived|NonDominant	44	2.064348605336172	6	62	-10	34	CLD-Children
sub-S008	1H_Child	Child	1H	Chin vs Rest	rh	Deprived|NonDominant	43	1.9143796457021567	7	60	-10	36	CLD-Children
sub-S008	1H_Child	Child	1H	Chin vs Rest	rh	Deprived|NonDominant	42	2.3012682623491862	8	60	-12	38	CLD-Children
sub-S008	1H_Child	Child	1H	Chin vs Rest	rh	Deprived|NonDominant	41	3.011480487020078	9	58	-12	40	CLD-Children
sub-S008	1H_Child	Child	1H	Chin vs Rest	rh	Deprived|NonDominant	40	3.655192441373387	10	56	-14	42	CLD-Children
sub-S008	1H_Child	Child	1H	Chin vs Rest	rh	Deprived|NonDominant	39	4.224485205969389	11	58	-16	42	CLD-Children
sub-S008	1H_Child	Child	1H	Chin vs Rest	rh	Deprived|NonDominant	38	4.493310735021114	12	56	-16	44	CLD-Children
sub-S008	1H_Child	Child	1H	Chin vs Rest	rh	Deprived|NonDominant	37	4.248739349380774	13	54	-16	46	CLD-Children
sub-S008	1H_Child	Child	1H	Chin vs Rest	rh	Deprived|NonDominant	36	3.594721942023192	14	52	-18	48	CLD-Children
sub-S008	1H_Child	Child	1H	Chin vs Rest	rh	Deprived|NonDominant	35	2.827664591328281	15	50	-20	48	CLD-Children
sub-S008	1H_Child	Child	1H	Chin vs Rest	rh	Deprived|NonDominant	34	2.3417907911073503	16	50	-20	50	CLD-Children
sub-S008	1H_Child	Child	1H	Chin vs Rest	rh	Deprived|NonDominant	33	2.056323036881666	17	50	-18	52	CLD-Children
sub-S008	1H_Child	Child	1H	Chin vs Rest	rh	Deprived|NonDominant	32	1.7217055614837413	18	48	-22	52	CLD-Children
sub-S008	1H_Child	Child	1H	Chin vs Rest	rh	Deprived|NonDominant	31	1.4741543922880624	19	48	-24	52	CLD-Children
sub-S008	1H_Child	Child	1H	Chin vs Rest	rh	Deprived|NonDominant	30	1.4744506924739098	20	46	-26	54	CLD-Children
sub-S008	1H_Child	Child	1H	Chin vs Rest	rh	Deprived|NonDominant	29	1.7673938512464242	21	46	-28	56	CLD-Children
sub-S008	1H_Child	Child	1H	Chin vs Rest	rh	Deprived|NonDominant	28	2.0089847677938595	22	44	-30	56	CLD-Children
sub-S008	1H_Child	Child	1H	Chin vs Rest	rh	Deprived|NonDominant	27	2.028801643332428	23	42	-30	56	CLD-Children
sub-S008	1H_Child	Child	1H	Chin vs Rest	rh	Deprived|NonDominant	26	1.8755715982772625	24	42	-30	58	CLD-Children
sub-S008	1H_Child	Child	1H	Chin vs Rest	rh	Deprived|NonDominant	25	1.777404486527435	25	40	-32	58	CLD-Children
sub-S008	1H_Child	Child	1H	Chin vs Rest	rh	Deprived|NonDominant	24	1.8656027713613006	26	38	-34	58	CLD-Children
sub-S008	1H_Child	Child	1H	Chin vs Rest	rh	Deprived|NonDominant	23	2.005013427641604	27	36	-34	60	CLD-Children
sub-S008	1H_Child	Child	1H	Chin vs Rest	rh	Deprived|NonDominant	22	2.039555168509785	28	34	-34	62	CLD-Children
sub-S008	1H_Child	Child	1H	Chin vs Rest	rh	Deprived|NonDominant	21	1.844745915072278	29	32	-34	62	CLD-Children
sub-S008	1H_Child	Child	1H	Chin vs Rest	rh	Deprived|NonDominant	20	1.4266745771066422	30	30	-34	62	CLD-Children
sub-S008	1H_Child	Child	1H	Chin vs Rest	rh	Deprived|NonDominant	19	0.9780783847345307	31	28	-34	64	CLD-Children
sub-S008	1H_Child	Child	1H	Chin vs Rest	rh	Deprived|NonDominant	18	0.6702334497690468	32	28	-36	64	CLD-Children
sub-S008	1H_Child	Child	1H	Chin vs Rest	rh	Deprived|NonDominant	17	0.5945147151588207	33	26	-36	64	CLD-Children
sub-S008	1H_Child	Child	1H	Chin vs Rest	rh	Deprived|NonDominant	16	0.6894715978703105	34	24	-36	66	CLD-Children
sub-S008	1H_Child	Child	1H	Chin vs Rest	rh	Deprived|NonDominant	15	0.8351304742415698	35	24	-36	70	CLD-Children
sub-S008	1H_Child	Child	1H	Chin vs Rest	rh	Deprived|NonDominant	14	0.982060658012772	36	22	-38	66	CLD-Children
sub-S008	1H_Child	Child	1H	Chin vs Rest	rh	Deprived|NonDominant	13	0.9719373058126912	37	20	-38	68	CLD-Children
sub-S008	1H_Child	Child	1H	Chin vs Rest	rh	Deprived|NonDominant	12	0.6834285643903636	38	18	-38	70	CLD-Children
sub-S008	1H_Child	Child	1H	Chin vs Rest	rh	Deprived|NonDominant	11	0.32337948432436936	39	18	-38	72	CLD-Children
sub-S008	1H_Child	Child	1H	Chin vs Rest	rh	Deprived|NonDominant	10	0.13713834246921058	40	18	-40	74	CLD-Children
sub-S008	1H_Child	Child	1H	Chin vs Rest	rh	Deprived|NonDominant	9	0.14501486766906696	41	18	-42	74	CLD-Children
sub-S008	1H_Child	Child	1H	Chin vs Rest	rh	Deprived|NonDominant	8	0.15826445098771091	42	16	-46	74	CLD-Children
sub-S008	1H_Child	Child	1H	Chin vs Rest	rh	Deprived|NonDominant	7	-0.03203363935031413	43	14	-48	74	CLD-Children
sub-S008	1H_Child	Child	1H	Chin vs Rest	rh	Deprived|NonDominant	6	-0.40450281280714767	44	10	-48	72	CLD-Children
sub-S008	1H_Child	Child	1H	Chin vs Rest	rh	Deprived|NonDominant	5	-0.6594720865653323	45	10	-46	70	CLD-Children
sub-S008	1H_Child	Child	1H	Chin vs Rest	rh	Deprived|NonDominant	4	-0.7045339115313107	46	10	-44	68	CLD-Children
sub-S008	1H_Child	Child	1H	Chin vs Rest	rh	Deprived|NonDominant	3	-0.5823768269135965	47	12	-44	66	CLD-Children
sub-S008	1H_Child	Child	1H	Chin vs Rest	rh	Deprived|NonDominant	2	-0.2775652888700913	48	14	-44	64	CLD-Children
sub-S010	1H_Child	Child	1H	Chin vs Rest	rh	Deprived|NonDominant	49	0.19676068224325574	1	68	-8	18	CLD-Children
sub-S010	1H_Child	Child	1H	Chin vs Rest	rh	Deprived|NonDominant	48	0.3947226372459067	2	68	-8	20	CLD-Children
sub-S010	1H_Child	Child	1H	Chin vs Rest	rh	Deprived|NonDominant	47	0.5280247381390566	3	66	-8	24	CLD-Children
sub-S010	1H_Child	Child	1H	Chin vs Rest	rh	Deprived|NonDominant	46	0.6040657568900663	4	66	-8	28	CLD-Children
sub-S010	1H_Child	Child	1H	Chin vs Rest	rh	Deprived|NonDominant	45	0.5905562240483502	5	64	-8	30	CLD-Children
sub-S010	1H_Child	Child	1H	Chin vs Rest	rh	Deprived|NonDominant	44	0.5474687872610138	6	62	-10	34	CLD-Children
sub-S010	1H_Child	Child	1H	Chin vs Rest	rh	Deprived|NonDominant	43	0.9324366605624104	7	60	-10	36	CLD-Children
sub-S010	1H_Child	Child	1H	Chin vs Rest	rh	Deprived|NonDominant	42	1.8112889427043206	8	60	-12	38	CLD-Children
sub-S010	1H_Child	Child	1H	Chin vs Rest	rh	Deprived|NonDominant	41	2.886340206509125	9	58	-12	40	CLD-Children
sub-S010	1H_Child	Child	1H	Chin vs Rest	rh	Deprived|NonDominant	40	3.55363313624677	10	56	-14	42	CLD-Children
sub-S010	1H_Child	Child	1H	Chin vs Rest	rh	Deprived|NonDominant	39	3.8589272224740165	11	58	-16	42	CLD-Children
sub-S010	1H_Child	Child	1H	Chin vs Rest	rh	Deprived|NonDominant	38	4.006373703597299	12	56	-16	44	CLD-Children
sub-S010	1H_Child	Child	1H	Chin vs Rest	rh	Deprived|NonDominant	37	3.703628697037473	13	54	-16	46	CLD-Children
sub-S010	1H_Child	Child	1H	Chin vs Rest	rh	Deprived|NonDominant	36	2.8115959001164397	14	52	-18	48	CLD-Children
sub-S010	1H_Child	Child	1H	Chin vs Rest	rh	Deprived|NonDominant	35	1.4086110439175816	15	50	-20	48	CLD-Children
sub-S010	1H_Child	Child	1H	Chin vs Rest	rh	Deprived|NonDominant	34	-0.0032335490916853837	16	50	-20	50	CLD-Children
sub-S010	1H_Child	Child	1H	Chin vs Rest	rh	Deprived|NonDominant	33	-0.8937144960086093	17	50	-18	52	CLD-Children
sub-S010	1H_Child	Child	1H	Chin vs Rest	rh	Deprived|NonDominant	32	-1.2773775097637503	18	48	-22	52	CLD-Children
sub-S010	1H_Child	Child	1H	Chin vs Rest	rh	Deprived|NonDominant	31	-1.33501142299684	19	48	-24	52	CLD-Children
sub-S010	1H_Child	Child	1H	Chin vs Rest	rh	Deprived|NonDominant	30	-1.2358975323354473	20	46	-26	54	CLD-Children
sub-S010	1H_Child	Child	1H	Chin vs Rest	rh	Deprived|NonDominant	29	-1.0920266152427205	21	46	-28	56	CLD-Children
sub-S010	1H_Child	Child	1H	Chin vs Rest	rh	Deprived|NonDominant	28	-0.9403852003892106	22	44	-30	56	CLD-Children
sub-S010	1H_Child	Child	1H	Chin vs Rest	rh	Deprived|NonDominant	27	-0.774530799145563	23	42	-30	56	CLD-Children
sub-S010	1H_Child	Child	1H	Chin vs Rest	rh	Deprived|NonDominant	26	-0.6824754118659148	24	42	-30	58	CLD-Children
sub-S010	1H_Child	Child	1H	Chin vs Rest	rh	Deprived|NonDominant	25	-0.7557536258054656	25	40	-32	58	CLD-Children
sub-S010	1H_Child	Child	1H	Chin vs Rest	rh	Deprived|NonDominant	24	-1.0491865675778085	26	38	-34	58	CLD-Children
sub-S010	1H_Child	Child	1H	Chin vs Rest	rh	Deprived|NonDominant	23	-1.385153646331347	27	36	-34	60	CLD-Children
sub-S010	1H_Child	Child	1H	Chin vs Rest	rh	Deprived|NonDominant	22	-1.4372930052431117	28	34	-34	62	CLD-Children
sub-S010	1H_Child	Child	1H	Chin vs Rest	rh	Deprived|NonDominant	21	-1.176829112668894	29	32	-34	62	CLD-Children
sub-S010	1H_Child	Child	1H	Chin vs Rest	rh	Deprived|NonDominant	20	-0.8014525453998592	30	30	-34	62	CLD-Children
sub-S010	1H_Child	Child	1H	Chin vs Rest	rh	Deprived|NonDominant	19	-0.6552702295937662	31	28	-34	64	CLD-Children
sub-S010	1H_Child	Child	1H	Chin vs Rest	rh	Deprived|NonDominant	18	-0.8255942196062853	32	28	-36	64	CLD-Children
sub-S010	1H_Child	Child	1H	Chin vs Rest	rh	Deprived|NonDominant	17	-1.128353265203033	33	26	-36	64	CLD-Children
sub-S010	1H_Child	Child	1H	Chin vs Rest	rh	Deprived|NonDominant	16	-1.4573345214008482	34	24	-36	66	CLD-Children
sub-S010	1H_Child	Child	1H	Chin vs Rest	rh	Deprived|NonDominant	15	-1.6476644342105904	35	24	-36	70	CLD-Children
sub-S010	1H_Child	Child	1H	Chin vs Rest	rh	Deprived|NonDominant	14	-1.6723116493319505	36	22	-38	66	CLD-Children
sub-S010	1H_Child	Child	1H	Chin vs Rest	rh	Deprived|NonDominant	13	-1.5687670162006215	37	20	-38	68	CLD-Children
sub-S010	1H_Child	Child	1H	Chin vs Rest	rh	Deprived|NonDominant	12	-1.4059884073099191	38	18	-38	70	CLD-Children
sub-S010	1H_Child	Child	1H	Chin vs Rest	rh	Deprived|NonDominant	11	-1.2827154915790429	39	18	-38	72	CLD-Children
sub-S010	1H_Child	Child	1H	Chin vs Rest	rh	Deprived|NonDominant	10	-1.246046149586105	40	18	-40	74	CLD-Children
sub-S010	1H_Child	Child	1H	Chin vs Rest	rh	Deprived|NonDominant	9	-1.2885445590240199	41	18	-42	74	CLD-Children
sub-S010	1H_Child	Child	1H	Chin vs Rest	rh	Deprived|NonDominant	8	-1.4027785112642164	42	16	-46	74	CLD-Children
sub-S010	1H_Child	Child	1H	Chin vs Rest	rh	Deprived|NonDominant	7	-1.5364547488419054	43	14	-48	74	CLD-Children
sub-S010	1H_Child	Child	1H	Chin vs Rest	rh	Deprived|NonDominant	6	-1.5519702223335563	44	10	-48	72	CLD-Children
sub-S010	1H_Child	Child	1H	Chin vs Rest	rh	Deprived|NonDominant	5	-1.4018587327686833	45	10	-46	70	CLD-Children
sub-S010	1H_Child	Child	1H	Chin vs Rest	rh	Deprived|NonDominant	4	-1.2428079343104765	46	10	-44	68	CLD-Children
sub-S010	1H_Child	Child	1H	Chin vs Rest	rh	Deprived|NonDominant	3	-1.0449616796297636	47	12	-44	66	CLD-Children
sub-S010	1H_Child	Child	1H	Chin vs Rest	rh	Deprived|NonDominant	2	-0.8141390072221145	48	14	-44	64	CLD-Children
sub-S011	1H_Child	Child	1H	Chin vs Rest	rh	Deprived|NonDominant	49	0.1937257317459034	1	68	-8	18	CLD-Children
sub-S011	1H_Child	Child	1H	Chin vs Rest	rh	Deprived|NonDominant	48	-0.15247880195236038	2	68	-8	20	CLD-Children
sub-S011	1H_Child	Child	1H	Chin vs Rest	rh	Deprived|NonDominant	47	-0.41532000017671067	3	66	-8	24	CLD-Children
sub-S011	1H_Child	Child	1H	Chin vs Rest	rh	Deprived|NonDominant	46	-0.609100770908231	4	66	-8	28	CLD-Children
sub-S011	1H_Child	Child	1H	Chin vs Rest	rh	Deprived|NonDominant	45	-0.7091141463614852	5	64	-8	30	CLD-Children
sub-S011	1H_Child	Child	1H	Chin vs Rest	rh	Deprived|NonDominant	44	-0.8288227984013103	6	62	-10	34	CLD-Children
sub-S011	1H_Child	Child	1H	Chin vs Rest	rh	Deprived|NonDominant	43	-0.9636936026039026	7	60	-10	36	CLD-Children
sub-S011	1H_Child	Child	1H	Chin vs Rest	rh	Deprived|NonDominant	42	-0.9087955871557052	8	60	-12	38	CLD-Children
sub-S011	1H_Child	Child	1H	Chin vs Rest	rh	Deprived|NonDominant	41	-0.6138722845586458	9	58	-12	40	CLD-Children
sub-S011	1H_Child	Child	1H	Chin vs Rest	rh	Deprived|NonDominant	40	-0.29119160151643053	10	56	-14	42	CLD-Children
sub-S011	1H_Child	Child	1H	Chin vs Rest	rh	Deprived|NonDominant	39	-0.10834896683117809	11	58	-16	42	CLD-Children
sub-S011	1H_Child	Child	1H	Chin vs Rest	rh	Deprived|NonDominant	38	-0.08778802472294488	12	56	-16	44	CLD-Children
sub-S011	1H_Child	Child	1H	Chin vs Rest	rh	Deprived|NonDominant	37	-0.20077651633185767	13	54	-16	46	CLD-Children
sub-S011	1H_Child	Child	1H	Chin vs Rest	rh	Deprived|NonDominant	36	-0.37070477666237084	14	52	-18	48	CLD-Children
sub-S011	1H_Child	Child	1H	Chin vs Rest	rh	Deprived|NonDominant	35	-0.4480867309512411	15	50	-20	48	CLD-Children
sub-S011	1H_Child	Child	1H	Chin vs Rest	rh	Deprived|NonDominant	34	-0.38024963226530784	16	50	-20	50	CLD-Children
sub-S011	1H_Child	Child	1H	Chin vs Rest	rh	Deprived|NonDominant	33	-0.24689280614845432	17	50	-18	52	CLD-Children
sub-S011	1H_Child	Child	1H	Chin vs Rest	rh	Deprived|NonDominant	32	-0.1917741368134998	18	48	-22	52	CLD-Children
sub-S011	1H_Child	Child	1H	Chin vs Rest	rh	Deprived|NonDominant	31	-0.2402173864145173	19	48	-24	52	CLD-Children
sub-S011	1H_Child	Child	1H	Chin vs Rest	rh	Deprived|NonDominant	30	-0.31297251912169877	20	46	-26	54	CLD-Children
sub-S011	1H_Child	Child	1H	Chin vs Rest	rh	Deprived|NonDominant	29	-0.3873319653615803	21	46	-28	56	CLD-Children
sub-S011	1H_Child	Child	1H	Chin vs Rest	rh	Deprived|NonDominant	28	-0.4964478552056515	22	44	-30	56	CLD-Children
sub-S011	1H_Child	Child	1H	Chin vs Rest	rh	Deprived|NonDominant	27	-0.6654373678087531	23	42	-30	56	CLD-Children
sub-S011	1H_Child	Child	1H	Chin vs Rest	rh	Deprived|NonDominant	26	-0.8807280933227097	24	42	-30	58	CLD-Children
sub-S011	1H_Child	Child	1H	Chin vs Rest	rh	Deprived|NonDominant	25	-1.1053274329122065	25	40	-32	58	CLD-Children
sub-S011	1H_Child	Child	1H	Chin vs Rest	rh	Deprived|NonDominant	24	-1.2695019967287808	26	38	-34	58	CLD-Children
sub-S011	1H_Child	Child	1H	Chin vs Rest	rh	Deprived|NonDominant	23	-1.2833748788905823	27	36	-34	60	CLD-Children
sub-S011	1H_Child	Child	1H	Chin vs Rest	rh	Deprived|NonDominant	22	-1.1548610066516072	28	34	-34	62	CLD-Children
sub-S011	1H_Child	Child	1H	Chin vs Rest	rh	Deprived|NonDominant	21	-0.969283823124219	29	32	-34	62	CLD-Children
sub-S011	1H_Child	Child	1H	Chin vs Rest	rh	Deprived|NonDominant	20	-0.7927745639157449	30	30	-34	62	CLD-Children
sub-S011	1H_Child	Child	1H	Chin vs Rest	rh	Deprived|NonDominant	19	-0.6192262430596644	31	28	-34	64	CLD-Children
sub-S011	1H_Child	Child	1H	Chin vs Rest	rh	Deprived|NonDominant	18	-0.4819514259159795	32	28	-36	64	CLD-Children
sub-S011	1H_Child	Child	1H	Chin vs Rest	rh	Deprived|NonDominant	17	-0.4160829276060044	33	26	-36	64	CLD-Children
sub-S011	1H_Child	Child	1H	Chin vs Rest	rh	Deprived|NonDominant	16	-0.4149297165447009	34	24	-36	66	CLD-Children
sub-S011	1H_Child	Child	1H	Chin vs Rest	rh	Deprived|NonDominant	15	-0.30882838082838304	35	24	-36	70	CLD-Children
sub-S011	1H_Child	Child	1H	Chin vs Rest	rh	Deprived|NonDominant	14	-0.09150946719300954	36	22	-38	66	CLD-Children
sub-S011	1H_Child	Child	1H	Chin vs Rest	rh	Deprived|NonDominant	13	-2.0605976557674932e-5	37	20	-38	68	CLD-Children
sub-S011	1H_Child	Child	1H	Chin vs Rest	rh	Deprived|NonDominant	12	-0.12987027406370766	38	18	-38	70	CLD-Children
sub-S011	1H_Child	Child	1H	Chin vs Rest	rh	Deprived|NonDominant	11	-0.384686568270878	39	18	-38	72	CLD-Children
sub-S011	1H_Child	Child	1H	Chin vs Rest	rh	Deprived|NonDominant	10	-0.6453034870067431	40	18	-40	74	CLD-Children
sub-S011	1H_Child	Child	1H	Chin vs Rest	rh	Deprived|NonDominant	9	-1.015140088319771	41	18	-42	74	CLD-Children
sub-S011	1H_Child	Child	1H	Chin vs Rest	rh	Deprived|NonDominant	8	-1.4994004576615925	42	16	-46	74	CLD-Children
sub-S011	1H_Child	Child	1H	Chin vs Rest	rh	Deprived|NonDominant	7	-1.805502610786969	43	14	-48	74	CLD-Children
sub-S011	1H_Child	Child	1H	Chin vs Rest	rh	Deprived|NonDominant	6	-1.7621108342720617	44	10	-48	72	CLD-Children
sub-S011	1H_Child	Child	1H	Chin vs Rest	rh	Deprived|NonDominant	5	-1.5727077561916536	45	10	-46	70	CLD-Children
sub-S011	1H_Child	Child	1H	Chin vs Rest	rh	Deprived|NonDominant	4	-1.3989706925975243	46	10	-44	68	CLD-Children
sub-S011	1H_Child	Child	1H	Chin vs Rest	rh	Deprived|NonDominant	3	-1.1996237050555274	47	12	-44	66	CLD-Children
sub-S011	1H_Child	Child	1H	Chin vs Rest	rh	Deprived|NonDominant	2	-0.9893907475457494	48	14	-44	64	CLD-Children
sub-S013	2H_Child	Child	2H	Chin vs Rest	rh	Deprived|NonDominant	49	0.6372992809087649	1	68	-8	18	CTR-Children
sub-S013	2H_Child	Child	2H	Chin vs Rest	rh	Deprived|NonDominant	48	0.46711169932129465	2	68	-8	20	CTR-Children
sub-S013	2H_Child	Child	2H	Chin vs Rest	rh	Deprived|NonDominant	47	0.3053412791262387	3	66	-8	24	CTR-Children
sub-S013	2H_Child	Child	2H	Chin vs Rest	rh	Deprived|NonDominant	46	0.17277059874600312	4	66	-8	28	CTR-Children
sub-S013	2H_Child	Child	2H	Chin vs Rest	rh	Deprived|NonDominant	45	0.01224704148918812	5	64	-8	30	CTR-Children
sub-S013	2H_Child	Child	2H	Chin vs Rest	rh	Deprived|NonDominant	44	0.10171316044178771	6	62	-10	34	CTR-Children
sub-S013	2H_Child	Child	2H	Chin vs Rest	rh	Deprived|NonDominant	43	0.3303707475543147	7	60	-10	36	CTR-Children
sub-S013	2H_Child	Child	2H	Chin vs Rest	rh	Deprived|NonDominant	42	0.46493992099843273	8	60	-12	38	CTR-Children
sub-S013	2H_Child	Child	2H	Chin vs Rest	rh	Deprived|NonDominant	41	0.5229727644372282	9	58	-12	40	CTR-Children
sub-S013	2H_Child	Child	2H	Chin vs Rest	rh	Deprived|NonDominant	40	0.566109561462293	10	56	-14	42	CTR-Children
sub-S013	2H_Child	Child	2H	Chin vs Rest	rh	Deprived|NonDominant	39	0.393248782845412	11	58	-16	42	CTR-Children
sub-S013	2H_Child	Child	2H	Chin vs Rest	rh	Deprived|NonDominant	38	0.0827981608276761	12	56	-16	44	CTR-Children
sub-S013	2H_Child	Child	2H	Chin vs Rest	rh	Deprived|NonDominant	37	-0.0947546631451917	13	54	-16	46	CTR-Children
sub-S013	2H_Child	Child	2H	Chin vs Rest	rh	Deprived|NonDominant	36	-0.019216537362036712	14	52	-18	48	CTR-Children
sub-S013	2H_Child	Child	2H	Chin vs Rest	rh	Deprived|NonDominant	35	0.3314229339819301	15	50	-20	48	CTR-Children
sub-S013	2H_Child	Child	2H	Chin vs Rest	rh	Deprived|NonDominant	34	0.6816820905548551	16	50	-20	50	CTR-Children
sub-S013	2H_Child	Child	2H	Chin vs Rest	rh	Deprived|NonDominant	33	0.7622310373554113	17	50	-18	52	CTR-Children
sub-S013	2H_Child	Child	2H	Chin vs Rest	rh	Deprived|NonDominant	32	0.6449728287129827	18	48	-22	52	CTR-Children
sub-S013	2H_Child	Child	2H	Chin vs Rest	rh	Deprived|NonDominant	31	0.47235394324704816	19	48	-24	52	CTR-Children
sub-S013	2H_Child	Child	2H	Chin vs Rest	rh	Deprived|NonDominant	30	0.3964132716171256	20	46	-26	54	CTR-Children
sub-S013	2H_Child	Child	2H	Chin vs Rest	rh	Deprived|NonDominant	29	0.3425623913450708	21	46	-28	56	CTR-Children
sub-S013	2H_Child	Child	2H	Chin vs Rest	rh	Deprived|NonDominant	28	0.1697207039870959	22	44	-30	56	CTR-Children
sub-S013	2H_Child	Child	2H	Chin vs Rest	rh	Deprived|NonDominant	27	0.055491584984186465	23	42	-30	56	CTR-Children
sub-S013	2H_Child	Child	2H	Chin vs Rest	rh	Deprived|NonDominant	26	0.18326357000428786	24	42	-30	58	CTR-Children
sub-S013	2H_Child	Child	2H	Chin vs Rest	rh	Deprived|NonDominant	25	0.5597004828576839	25	40	-32	58	CTR-Children
sub-S013	2H_Child	Child	2H	Chin vs Rest	rh	Deprived|NonDominant	24	0.9988518320196803	26	38	-34	58	CTR-Children
sub-S013	2H_Child	Child	2H	Chin vs Rest	rh	Deprived|NonDominant	23	1.2764311300898625	27	36	-34	60	CTR-Children
sub-S013	2H_Child	Child	2H	Chin vs Rest	rh	Deprived|NonDominant	22	1.3122166460336306	28	34	-34	62	CTR-Children
sub-S013	2H_Child	Child	2H	Chin vs Rest	rh	Deprived|NonDominant	21	1.0449139568676968	29	32	-34	62	CTR-Children
sub-S013	2H_Child	Child	2H	Chin vs Rest	rh	Deprived|NonDominant	20	0.6364836968131983	30	30	-34	62	CTR-Children
sub-S013	2H_Child	Child	2H	Chin vs Rest	rh	Deprived|NonDominant	19	0.36849649634588433	31	28	-34	64	CTR-Children
sub-S013	2H_Child	Child	2H	Chin vs Rest	rh	Deprived|NonDominant	18	0.32738600991509265	32	28	-36	64	CTR-Children
sub-S013	2H_Child	Child	2H	Chin vs Rest	rh	Deprived|NonDominant	17	0.4396186889620016	33	26	-36	64	CTR-Children
sub-S013	2H_Child	Child	2H	Chin vs Rest	rh	Deprived|NonDominant	16	0.5838445018554748	34	24	-36	66	CTR-Children
sub-S013	2H_Child	Child	2H	Chin vs Rest	rh	Deprived|NonDominant	15	0.785706197736949	35	24	-36	70	CTR-Children
sub-S013	2H_Child	Child	2H	Chin vs Rest	rh	Deprived|NonDominant	14	1.1687485037121177	36	22	-38	66	CTR-Children
sub-S013	2H_Child	Child	2H	Chin vs Rest	rh	Deprived|NonDominant	13	1.5823571322050771	37	20	-38	68	CTR-Children
sub-S013	2H_Child	Child	2H	Chin vs Rest	rh	Deprived|NonDominant	12	1.7934328565621431	38	18	-38	70	CTR-Children
sub-S013	2H_Child	Child	2H	Chin vs Rest	rh	Deprived|NonDominant	11	1.729888914541044	39	18	-38	72	CTR-Children
sub-S013	2H_Child	Child	2H	Chin vs Rest	rh	Deprived|NonDominant	10	1.3518896162242773	40	18	-40	74	CTR-Children
sub-S013	2H_Child	Child	2H	Chin vs Rest	rh	Deprived|NonDominant	9	0.8306273554152456	41	18	-42	74	CTR-Children
sub-S013	2H_Child	Child	2H	Chin vs Rest	rh	Deprived|NonDominant	8	0.4961317380635124	42	16	-46	74	CTR-Children
sub-S013	2H_Child	Child	2H	Chin vs Rest	rh	Deprived|NonDominant	7	0.3667753615667161	43	14	-48	74	CTR-Children
sub-S013	2H_Child	Child	2H	Chin vs Rest	rh	Deprived|NonDominant	6	0.49908462066677517	44	10	-48	72	CTR-Children
sub-S013	2H_Child	Child	2H	Chin vs Rest	rh	Deprived|NonDominant	5	0.7083382131721906	45	10	-46	70	CTR-Children
sub-S013	2H_Child	Child	2H	Chin vs Rest	rh	Deprived|NonDominant	4	0.8312727442677383	46	10	-44	68	CTR-Children
sub-S013	2H_Child	Child	2H	Chin vs Rest	rh	Deprived|NonDominant	3	0.9218722552373488	47	12	-44	66	CTR-Children
sub-S013	2H_Child	Child	2H	Chin vs Rest	rh	Deprived|NonDominant	2	0.9715103793893994	48	14	-44	64	CTR-Children
sub-S012	1H_Child	Child	1H	Chin vs Rest	rh	Deprived|NonDominant	49	-0.07398917502782287	1	68	-8	18	CLD-Children
sub-S012	1H_Child	Child	1H	Chin vs Rest	rh	Deprived|NonDominant	48	0.2336935067999815	2	68	-8	20	CLD-Children
sub-S012	1H_Child	Child	1H	Chin vs Rest	rh	Deprived|NonDominant	47	0.5797257122358151	3	66	-8	24	CLD-Children
sub-S012	1H_Child	Child	1H	Chin vs Rest	rh	Deprived|NonDominant	46	0.9640550863026556	4	66	-8	28	CLD-Children
sub-S012	1H_Child	Child	1H	Chin vs Rest	rh	Deprived|NonDominant	45	1.3861211647860205	5	64	-8	30	CLD-Children
sub-S012	1H_Child	Child	1H	Chin vs Rest	rh	Deprived|NonDominant	44	1.6711945125692553	6	62	-10	34	CLD-Children
sub-S012	1H_Child	Child	1H	Chin vs Rest	rh	Deprived|NonDominant	43	1.7886371374705756	7	60	-10	36	CLD-Children
sub-S012	1H_Child	Child	1H	Chin vs Rest	rh	Deprived|NonDominant	42	1.692981628446858	8	60	-12	38	CLD-Children
sub-S012	1H_Child	Child	1H	Chin vs Rest	rh	Deprived|NonDominant	41	1.70029870766112	9	58	-12	40	CLD-Children
sub-S012	1H_Child	Child	1H	Chin vs Rest	rh	Deprived|NonDominant	40	2.0120923330713762	10	56	-14	42	CLD-Children
sub-S012	1H_Child	Child	1H	Chin vs Rest	rh	Deprived|NonDominant	39	2.4457148988429775	11	58	-16	42	CLD-Children
sub-S012	1H_Child	Child	1H	Chin vs Rest	rh	Deprived|NonDominant	38	2.7183293019995225	12	56	-16	44	CLD-Children
sub-S012	1H_Child	Child	1H	Chin vs Rest	rh	Deprived|NonDominant	37	2.6326029517391327	13	54	-16	46	CLD-Children
sub-S012	1H_Child	Child	1H	Chin vs Rest	rh	Deprived|NonDominant	36	2.2256038294921314	14	52	-18	48	CLD-Children
sub-S012	1H_Child	Child	1H	Chin vs Rest	rh	Deprived|NonDominant	35	1.793316950578669	15	50	-20	48	CLD-Children
sub-S012	1H_Child	Child	1H	Chin vs Rest	rh	Deprived|NonDominant	34	1.392295143517999	16	50	-20	50	CLD-Children
sub-S012	1H_Child	Child	1H	Chin vs Rest	rh	Deprived|NonDominant	33	0.8742144172786401	17	50	-18	52	CLD-Children
sub-S012	1H_Child	Child	1H	Chin vs Rest	rh	Deprived|NonDominant	32	0.31106301087591254	18	48	-22	52	CLD-Children
sub-S012	1H_Child	Child	1H	Chin vs Rest	rh	Deprived|NonDominant	31	-0.11891662096474982	19	48	-24	52	CLD-Children
sub-S012	1H_Child	Child	1H	Chin vs Rest	rh	Deprived|NonDominant	30	-0.28084390738704956	20	46	-26	54	CLD-Children
sub-S012	1H_Child	Child	1H	Chin vs Rest	rh	Deprived|NonDominant	29	-0.2407175969803847	21	46	-28	56	CLD-Children
sub-S012	1H_Child	Child	1H	Chin vs Rest	rh	Deprived|NonDominant	28	-0.19839889965799284	22	44	-30	56	CLD-Children
sub-S012	1H_Child	Child	1H	Chin vs Rest	rh	Deprived|NonDominant	27	-0.2670791176458779	23	42	-30	56	CLD-Children
sub-S012	1H_Child	Child	1H	Chin vs Rest	rh	Deprived|NonDominant	26	-0.4199029014883192	24	42	-30	58	CLD-Children
sub-S012	1H_Child	Child	1H	Chin vs Rest	rh	Deprived|NonDominant	25	-0.5561224554291553	25	40	-32	58	CLD-Children
sub-S012	1H_Child	Child	1H	Chin vs Rest	rh	Deprived|NonDominant	24	-0.6675215360010274	26	38	-34	58	CLD-Children
sub-S012	1H_Child	Child	1H	Chin vs Rest	rh	Deprived|NonDominant	23	-0.7837043569249549	27	36	-34	60	CLD-Children
sub-S012	1H_Child	Child	1H	Chin vs Rest	rh	Deprived|NonDominant	22	-0.8141271576081724	28	34	-34	62	CLD-Children
sub-S012	1H_Child	Child	1H	Chin vs Rest	rh	Deprived|NonDominant	21	-0.7307043979142926	29	32	-34	62	CLD-Children
sub-S012	1H_Child	Child	1H	Chin vs Rest	rh	Deprived|NonDominant	20	-0.6177684083023924	30	30	-34	62	CLD-Children
sub-S012	1H_Child	Child	1H	Chin vs Rest	rh	Deprived|NonDominant	19	-0.5444396137654803	31	28	-34	64	CLD-Children
sub-S012	1H_Child	Child	1H	Chin vs Rest	rh	Deprived|NonDominant	18	-0.56973521878807	32	28	-36	64	CLD-Children
sub-S012	1H_Child	Child	1H	Chin vs Rest	rh	Deprived|NonDominant	17	-0.6528308477354432	33	26	-36	64	CLD-Children
sub-S012	1H_Child	Child	1H	Chin vs Rest	rh	Deprived|NonDominant	16	-0.6781915559580955	34	24	-36	66	CLD-Children
sub-S012	1H_Child	Child	1H	Chin vs Rest	rh	Deprived|NonDominant	15	-0.5760727258963128	35	24	-36	70	CLD-Children
sub-S012	1H_Child	Child	1H	Chin vs Rest	rh	Deprived|NonDominant	14	-0.26920165352194425	36	22	-38	66	CLD-Children
sub-S012	1H_Child	Child	1H	Chin vs Rest	rh	Deprived|NonDominant	13	-0.02439361630203707	37	20	-38	68	CLD-Children
sub-S012	1H_Child	Child	1H	Chin vs Rest	rh	Deprived|NonDominant	12	-0.10846561433275632	38	18	-38	70	CLD-Children
sub-S012	1H_Child	Child	1H	Chin vs Rest	rh	Deprived|NonDominant	11	-0.3885135334113329	39	18	-38	72	CLD-Children
sub-S012	1H_Child	Child	1H	Chin vs Rest	rh	Deprived|NonDominant	10	-0.6177437005156818	40	18	-40	74	CLD-Children
sub-S012	1H_Child	Child	1H	Chin vs Rest	rh	Deprived|NonDominant	9	-0.5909580101554728	41	18	-42	74	CLD-Children
sub-S012	1H_Child	Child	1H	Chin vs Rest	rh	Deprived|NonDominant	8	-0.384258372852453	42	16	-46	74	CLD-Children
sub-S012	1H_Child	Child	1H	Chin vs Rest	rh	Deprived|NonDominant	7	-0.3546552911971579	43	14	-48	74	CLD-Children
sub-S012	1H_Child	Child	1H	Chin vs Rest	rh	Deprived|NonDominant	6	-0.6499511734430947	44	10	-48	72	CLD-Children
sub-S012	1H_Child	Child	1H	Chin vs Rest	rh	Deprived|NonDominant	5	-0.9170022282815578	45	10	-46	70	CLD-Children
sub-S012	1H_Child	Child	1H	Chin vs Rest	rh	Deprived|NonDominant	4	-0.9430778164942185	46	10	-44	68	CLD-Children
sub-S012	1H_Child	Child	1H	Chin vs Rest	rh	Deprived|NonDominant	3	-0.8020206285358911	47	12	-44	66	CLD-Children
sub-S012	1H_Child	Child	1H	Chin vs Rest	rh	Deprived|NonDominant	2	-0.4624747723094831	48	14	-44	64	CLD-Children
sub-S504	1H_Adult	Adult	1H	Chin vs Rest	rh	Deprived|NonDominant	49	-0.7568222427057048	1	68	-8	18	CLD-Adults
sub-S504	1H_Adult	Adult	1H	Chin vs Rest	rh	Deprived|NonDominant	48	-0.5425099586192658	2	68	-8	20	CLD-Adults
sub-S504	1H_Adult	Adult	1H	Chin vs Rest	rh	Deprived|NonDominant	47	-0.34692257422810485	3	66	-8	24	CLD-Adults
sub-S504	1H_Adult	Adult	1H	Chin vs Rest	rh	Deprived|NonDominant	46	-0.13134088020990944	4	66	-8	28	CLD-Adults
sub-S504	1H_Adult	Adult	1H	Chin vs Rest	rh	Deprived|NonDominant	45	-0.010232250643154694	5	64	-8	30	CLD-Adults
sub-S504	1H_Adult	Adult	1H	Chin vs Rest	rh	Deprived|NonDominant	44	0.4271325223722683	6	62	-10	34	CLD-Adults
sub-S504	1H_Adult	Adult	1H	Chin vs Rest	rh	Deprived|NonDominant	43	1.6391661684660943	7	60	-10	36	CLD-Adults
sub-S504	1H_Adult	Adult	1H	Chin vs Rest	rh	Deprived|NonDominant	42	3.3680847039599042	8	60	-12	38	CLD-Adults
sub-S504	1H_Adult	Adult	1H	Chin vs Rest	rh	Deprived|NonDominant	41	5.294729431631087	9	58	-12	40	CLD-Adults
sub-S504	1H_Adult	Adult	1H	Chin vs Rest	rh	Deprived|NonDominant	40	7.0207336918420555	10	56	-14	42	CLD-Adults
sub-S504	1H_Adult	Adult	1H	Chin vs Rest	rh	Deprived|NonDominant	39	8.245223573698652	11	58	-16	42	CLD-Adults
sub-S504	1H_Adult	Adult	1H	Chin vs Rest	rh	Deprived|NonDominant	38	9.043861113365061	12	56	-16	44	CLD-Adults
sub-S504	1H_Adult	Adult	1H	Chin vs Rest	rh	Deprived|NonDominant	37	9.56038843709831	13	54	-16	46	CLD-Adults
sub-S504	1H_Adult	Adult	1H	Chin vs Rest	rh	Deprived|NonDominant	36	9.887397552775074	14	52	-18	48	CLD-Adults
sub-S504	1H_Adult	Adult	1H	Chin vs Rest	rh	Deprived|NonDominant	35	9.574804395599145	15	50	-20	48	CLD-Adults
sub-S504	1H_Adult	Adult	1H	Chin vs Rest	rh	Deprived|NonDominant	34	8.430654058765082	16	50	-20	50	CLD-Adults
sub-S504	1H_Adult	Adult	1H	Chin vs Rest	rh	Deprived|NonDominant	33	7.077308394684339	17	50	-18	52	CLD-Adults
sub-S504	1H_Adult	Adult	1H	Chin vs Rest	rh	Deprived|NonDominant	32	6.075155159708248	18	48	-22	52	CLD-Adults
sub-S504	1H_Adult	Adult	1H	Chin vs Rest	rh	Deprived|NonDominant	31	5.538987318524038	19	48	-24	52	CLD-Adults
sub-S504	1H_Adult	Adult	1H	Chin vs Rest	rh	Deprived|NonDominant	30	5.142409902089015	20	46	-26	54	CLD-Adults
sub-S504	1H_Adult	Adult	1H	Chin vs Rest	rh	Deprived|NonDominant	29	4.972715321897893	21	46	-28	56	CLD-Adults
sub-S504	1H_Adult	Adult	1H	Chin vs Rest	rh	Deprived|NonDominant	28	5.26728204315714	22	44	-30	56	CLD-Adults
sub-S504	1H_Adult	Adult	1H	Chin vs Rest	rh	Deprived|NonDominant	27	5.54124968019901	23	42	-30	56	CLD-Adults
sub-S504	1H_Adult	Adult	1H	Chin vs Rest	rh	Deprived|NonDominant	26	5.400681940690834	24	42	-30	58	CLD-Adults
sub-S504	1H_Adult	Adult	1H	Chin vs Rest	rh	Deprived|NonDominant	25	4.725650574471281	25	40	-32	58	CLD-Adults
sub-S504	1H_Adult	Adult	1H	Chin vs Rest	rh	Deprived|NonDominant	24	3.732374040529294	26	38	-34	58	CLD-Adults
sub-S504	1H_Adult	Adult	1H	Chin vs Rest	rh	Deprived|NonDominant	23	2.8413234538774157	27	36	-34	60	CLD-Adults
sub-S504	1H_Adult	Adult	1H	Chin vs Rest	rh	Deprived|NonDominant	22	2.1348735632781217	28	34	-34	62	CLD-Adults
sub-S504	1H_Adult	Adult	1H	Chin vs Rest	rh	Deprived|NonDominant	21	1.711104273553207	29	32	-34	62	CLD-Adults
sub-S504	1H_Adult	Adult	1H	Chin vs Rest	rh	Deprived|NonDominant	20	1.5826941778930244	30	30	-34	62	CLD-Adults
sub-S504	1H_Adult	Adult	1H	Chin vs Rest	rh	Deprived|NonDominant	19	1.440001038844751	31	28	-34	64	CLD-Adults
sub-S504	1H_Adult	Adult	1H	Chin vs Rest	rh	Deprived|NonDominant	18	1.2208565367169508	32	28	-36	64	CLD-Adults
sub-S504	1H_Adult	Adult	1H	Chin vs Rest	rh	Deprived|NonDominant	17	0.8570959500849783	33	26	-36	64	CLD-Adults
sub-S504	1H_Adult	Adult	1H	Chin vs Rest	rh	Deprived|NonDominant	16	0.4724476743586097	34	24	-36	66	CLD-Adults
sub-S504	1H_Adult	Adult	1H	Chin vs Rest	rh	Deprived|NonDominant	15	0.19940939540857738	35	24	-36	70	CLD-Adults
sub-S504	1H_Adult	Adult	1H	Chin vs Rest	rh	Deprived|NonDominant	14	-0.0666639180113173	36	22	-38	66	CLD-Adults
sub-S504	1H_Adult	Adult	1H	Chin vs Rest	rh	Deprived|NonDominant	13	-0.2485394086134404	37	20	-38	68	CLD-Adults
sub-S504	1H_Adult	Adult	1H	Chin vs Rest	rh	Deprived|NonDominant	12	-0.3235241561127587	38	18	-38	70	CLD-Adults
sub-S504	1H_Adult	Adult	1H	Chin vs Rest	rh	Deprived|NonDominant	11	-0.16873622326244378	39	18	-38	72	CLD-Adults
sub-S504	1H_Adult	Adult	1H	Chin vs Rest	rh	Deprived|NonDominant	10	0.13117000911825968	40	18	-40	74	CLD-Adults
sub-S504	1H_Adult	Adult	1H	Chin vs Rest	rh	Deprived|NonDominant	9	0.3552413435297213	41	18	-42	74	CLD-Adults
sub-S504	1H_Adult	Adult	1H	Chin vs Rest	rh	Deprived|NonDominant	8	0.3532540312217217	42	16	-46	74	CLD-Adults
sub-S504	1H_Adult	Adult	1H	Chin vs Rest	rh	Deprived|NonDominant	7	0.08937265539297248	43	14	-48	74	CLD-Adults
sub-S504	1H_Adult	Adult	1H	Chin vs Rest	rh	Deprived|NonDominant	6	-0.3562877468233471	44	10	-48	72	CLD-Adults
sub-S504	1H_Adult	Adult	1H	Chin vs Rest	rh	Deprived|NonDominant	5	-0.7381486179190533	45	10	-46	70	CLD-Adults
sub-S504	1H_Adult	Adult	1H	Chin vs Rest	rh	Deprived|NonDominant	4	-1.030941902646083	46	10	-44	68	CLD-Adults
sub-S504	1H_Adult	Adult	1H	Chin vs Rest	rh	Deprived|NonDominant	3	-1.281237754746197	47	12	-44	66	CLD-Adults
sub-S504	1H_Adult	Adult	1H	Chin vs Rest	rh	Deprived|NonDominant	2	-1.4728913781440722	48	14	-44	64	CLD-Adults
sub-S502	1H_Adult	Adult	1H	Chin vs Rest	rh	Deprived|NonDominant	49	-1.1011240995043434	1	68	-8	18	CLD-Adults
sub-S502	1H_Adult	Adult	1H	Chin vs Rest	rh	Deprived|NonDominant	48	-0.7376218035198634	2	68	-8	20	CLD-Adults
sub-S502	1H_Adult	Adult	1H	Chin vs Rest	rh	Deprived|NonDominant	47	-0.27566028642510376	3	66	-8	24	CLD-Adults
sub-S502	1H_Adult	Adult	1H	Chin vs Rest	rh	Deprived|NonDominant	46	0.25548464714901153	4	66	-8	28	CLD-Adults
sub-S502	1H_Adult	Adult	1H	Chin vs Rest	rh	Deprived|NonDominant	45	0.9447433727332399	5	64	-8	30	CLD-Adults
sub-S502	1H_Adult	Adult	1H	Chin vs Rest	rh	Deprived|NonDominant	44	1.3338101536301072	6	62	-10	34	CLD-Adults
sub-S502	1H_Adult	Adult	1H	Chin vs Rest	rh	Deprived|NonDominant	43	1.403793592650048	7	60	-10	36	CLD-Adults
sub-S502	1H_Adult	Adult	1H	Chin vs Rest	rh	Deprived|NonDominant	42	1.3845938793252937	8	60	-12	38	CLD-Adults
sub-S502	1H_Adult	Adult	1H	Chin vs Rest	rh	Deprived|NonDominant	41	1.7257785227241653	9	58	-12	40	CLD-Adults
sub-S502	1H_Adult	Adult	1H	Chin vs Rest	rh	Deprived|NonDominant	40	2.5611437396761842	10	56	-14	42	CLD-Adults
sub-S502	1H_Adult	Adult	1H	Chin vs Rest	rh	Deprived|NonDominant	39	3.3895785552471174	11	58	-16	42	CLD-Adults
sub-S502	1H_Adult	Adult	1H	Chin vs Rest	rh	Deprived|NonDominant	38	3.5905901646068	12	56	-16	44	CLD-Adults
sub-S502	1H_Adult	Adult	1H	Chin vs Rest	rh	Deprived|NonDominant	37	3.103064693713426	13	54	-16	46	CLD-Adults
sub-S502	1H_Adult	Adult	1H	Chin vs Rest	rh	Deprived|NonDominant	36	2.532394945599478	14	52	-18	48	CLD-Adults
sub-S502	1H_Adult	Adult	1H	Chin vs Rest	rh	Deprived|NonDominant	35	2.520135088426099	15	50	-20	48	CLD-Adults
sub-S502	1H_Adult	Adult	1H	Chin vs Rest	rh	Deprived|NonDominant	34	2.848504699690642	16	50	-20	50	CLD-Adults
sub-S502	1H_Adult	Adult	1H	Chin vs Rest	rh	Deprived|NonDominant	33	2.912273378774735	17	50	-18	52	CLD-Adults
sub-S502	1H_Adult	Adult	1H	Chin vs Rest	rh	Deprived|NonDominant	32	2.6147657961676636	18	48	-22	52	CLD-Adults
sub-S502	1H_Adult	Adult	1H	Chin vs Rest	rh	Deprived|NonDominant	31	2.011444261550562	19	48	-24	52	CLD-Adults
sub-S502	1H_Adult	Adult	1H	Chin vs Rest	rh	Deprived|NonDominant	30	1.397917338375981	20	46	-26	54	CLD-Adults
sub-S502	1H_Adult	Adult	1H	Chin vs Rest	rh	Deprived|NonDominant	29	0.9513916405699558	21	46	-28	56	CLD-Adults
sub-S502	1H_Adult	Adult	1H	Chin vs Rest	rh	Deprived|NonDominant	28	0.5215007398576996	22	44	-30	56	CLD-Adults
sub-S502	1H_Adult	Adult	1H	Chin vs Rest	rh	Deprived|NonDominant	27	0.09222749375741374	23	42	-30	56	CLD-Adults
sub-S502	1H_Adult	Adult	1H	Chin vs Rest	rh	Deprived|NonDominant	26	-0.21253772167929383	24	42	-30	58	CLD-Adults
sub-S502	1H_Adult	Adult	1H	Chin vs Rest	rh	Deprived|NonDominant	25	-0.23436843454376302	25	40	-32	58	CLD-Adults
sub-S502	1H_Adult	Adult	1H	Chin vs Rest	rh	Deprived|NonDominant	24	0.10426881876101933	26	38	-34	58	CLD-Adults
sub-S502	1H_Adult	Adult	1H	Chin vs Rest	rh	Deprived|NonDominant	23	0.721600326334263	27	36	-34	60	CLD-Adults
sub-S502	1H_Adult	Adult	1H	Chin vs Rest	rh	Deprived|NonDominant	22	1.2993478025542715	28	34	-34	62	CLD-Adults
sub-S502	1H_Adult	Adult	1H	Chin vs Rest	rh	Deprived|NonDominant	21	1.5260429226042604	29	32	-34	62	CLD-Adults
sub-S502	1H_Adult	Adult	1H	Chin vs Rest	rh	Deprived|NonDominant	20	1.3730214447657485	30	30	-34	62	CLD-Adults
sub-S502	1H_Adult	Adult	1H	Chin vs Rest	rh	Deprived|NonDominant	19	0.96916146569427	31	28	-34	64	CLD-Adults
sub-S502	1H_Adult	Adult	1H	Chin vs Rest	rh	Deprived|NonDominant	18	0.6185232274376272	32	28	-36	64	CLD-Adults
sub-S502	1H_Adult	Adult	1H	Chin vs Rest	rh	Deprived|NonDominant	17	0.44359128381386503	33	26	-36	64	CLD-Adults
sub-S502	1H_Adult	Adult	1H	Chin vs Rest	rh	Deprived|NonDominant	16	0.4057060112609693	34	24	-36	66	CLD-Adults
sub-S502	1H_Adult	Adult	1H	Chin vs Rest	rh	Deprived|NonDominant	15	0.49295991819470836	35	24	-36	70	CLD-Adults
sub-S502	1H_Adult	Adult	1H	Chin vs Rest	rh	Deprived|NonDominant	14	0.5551159417665986	36	22	-38	66	CLD-Adults
sub-S502	1H_Adult	Adult	1H	Chin vs Rest	rh	Deprived|NonDominant	13	0.48731890472779216	37	20	-38	68	CLD-Adults
sub-S502	1H_Adult	Adult	1H	Chin vs Rest	rh	Deprived|NonDominant	12	0.3302872845457109	38	18	-38	70	CLD-Adults
sub-S502	1H_Adult	Adult	1H	Chin vs Rest	rh	Deprived|NonDominant	11	0.2090318966802437	39	18	-38	72	CLD-Adults
sub-S502	1H_Adult	Adult	1H	Chin vs Rest	rh	Deprived|NonDominant	10	0.13139732116282146	40	18	-40	74	CLD-Adults
sub-S502	1H_Adult	Adult	1H	Chin vs Rest	rh	Deprived|NonDominant	9	-0.04640590184733977	41	18	-42	74	CLD-Adults
sub-S502	1H_Adult	Adult	1H	Chin vs Rest	rh	Deprived|NonDominant	8	-0.30813473459448976	42	16	-46	74	CLD-Adults
sub-S502	1H_Adult	Adult	1H	Chin vs Rest	rh	Deprived|NonDominant	7	-0.4975509002809247	43	14	-48	74	CLD-Adults
sub-S502	1H_Adult	Adult	1H	Chin vs Rest	rh	Deprived|NonDominant	6	-0.5410163774157443	44	10	-48	72	CLD-Adults
sub-S502	1H_Adult	Adult	1H	Chin vs Rest	rh	Deprived|NonDominant	5	-0.45708440556528274	45	10	-46	70	CLD-Adults
sub-S502	1H_Adult	Adult	1H	Chin vs Rest	rh	Deprived|NonDominant	4	-0.17788488063026198	46	10	-44	68	CLD-Adults
sub-S502	1H_Adult	Adult	1H	Chin vs Rest	rh	Deprived|NonDominant	3	0.2758314396364323	47	12	-44	66	CLD-Adults
sub-S502	1H_Adult	Adult	1H	Chin vs Rest	rh	Deprived|NonDominant	2	0.9092688962024202	48	14	-44	64	CLD-Adults
sub-S022	2H_Child	Child	2H	Chin vs Rest	rh	Deprived|NonDominant	49	1.0605941206341702	1	68	-8	18	CTR-Children
sub-S022	2H_Child	Child	2H	Chin vs Rest	rh	Deprived|NonDominant	48	1.4928345693780987	2	68	-8	20	CTR-Children
sub-S022	2H_Child	Child	2H	Chin vs Rest	rh	Deprived|NonDominant	47	1.7789309435276408	3	66	-8	24	CTR-Children
sub-S022	2H_Child	Child	2H	Chin vs Rest	rh	Deprived|NonDominant	46	1.9289298992445505	4	66	-8	28	CTR-Children
sub-S022	2H_Child	Child	2H	Chin vs Rest	rh	Deprived|NonDominant	45	1.9205005840693183	5	64	-8	30	CTR-Children
sub-S022	2H_Child	Child	2H	Chin vs Rest	rh	Deprived|NonDominant	44	1.8477875648165436	6	62	-10	34	CTR-Children
sub-S022	2H_Child	Child	2H	Chin vs Rest	rh	Deprived|NonDominant	43	1.7364241072152746	7	60	-10	36	CTR-Children
sub-S022	2H_Child	Child	2H	Chin vs Rest	rh	Deprived|NonDominant	42	1.6423114396208072	8	60	-12	38	CTR-Children
sub-S022	2H_Child	Child	2H	Chin vs Rest	rh	Deprived|NonDominant	41	1.5421460658640385	9	58	-12	40	CTR-Children
sub-S022	2H_Child	Child	2H	Chin vs Rest	rh	Deprived|NonDominant	40	1.420753137328957	10	56	-14	42	CTR-Children
sub-S022	2H_Child	Child	2H	Chin vs Rest	rh	Deprived|NonDominant	39	1.2900670778115377	11	58	-16	42	CTR-Children
sub-S022	2H_Child	Child	2H	Chin vs Rest	rh	Deprived|NonDominant	38	1.249940599009506	12	56	-16	44	CTR-Children
sub-S022	2H_Child	Child	2H	Chin vs Rest	rh	Deprived|NonDominant	37	1.3122795067964337	13	54	-16	46	CTR-Children
sub-S022	2H_Child	Child	2H	Chin vs Rest	rh	Deprived|NonDominant	36	1.294018089976161	14	52	-18	48	CTR-Children
sub-S022	2H_Child	Child	2H	Chin vs Rest	rh	Deprived|NonDominant	35	1.0908907752064443	15	50	-20	48	CTR-Children
sub-S022	2H_Child	Child	2H	Chin vs Rest	rh	Deprived|NonDominant	34	0.97463499150812	16	50	-20	50	CTR-Children
sub-S022	2H_Child	Child	2H	Chin vs Rest	rh	Deprived|NonDominant	33	1.0910837738265289	17	50	-18	52	CTR-Children
sub-S022	2H_Child	Child	2H	Chin vs Rest	rh	Deprived|NonDominant	32	1.275281100246488	18	48	-22	52	CTR-Children
sub-S022	2H_Child	Child	2H	Chin vs Rest	rh	Deprived|NonDominant	31	1.4217362438760706	19	48	-24	52	CTR-Children
sub-S022	2H_Child	Child	2H	Chin vs Rest	rh	Deprived|NonDominant	30	1.4518005967721963	20	46	-26	54	CTR-Children
sub-S022	2H_Child	Child	2H	Chin vs Rest	rh	Deprived|NonDominant	29	1.4132171888759693	21	46	-28	56	CTR-Children
sub-S022	2H_Child	Child	2H	Chin vs Rest	rh	Deprived|NonDominant	28	1.3897290075035915	22	44	-30	56	CTR-Children
sub-S022	2H_Child	Child	2H	Chin vs Rest	rh	Deprived|NonDominant	27	1.3595988674544743	23	42	-30	56	CTR-Children
sub-S022	2H_Child	Child	2H	Chin vs Rest	rh	Deprived|NonDominant	26	1.3697734773544172	24	42	-30	58	CTR-Children
sub-S022	2H_Child	Child	2H	Chin vs Rest	rh	Deprived|NonDominant	25	1.4399217963948079	25	40	-32	58	CTR-Children
sub-S022	2H_Child	Child	2H	Chin vs Rest	rh	Deprived|NonDominant	24	1.5521655079002343	26	38	-34	58	CTR-Children
sub-S022	2H_Child	Child	2H	Chin vs Rest	rh	Deprived|NonDominant	23	1.7825745939119835	27	36	-34	60	CTR-Children
sub-S022	2H_Child	Child	2H	Chin vs Rest	rh	Deprived|NonDominant	22	2.173349847892232	28	34	-34	62	CTR-Children
sub-S022	2H_Child	Child	2H	Chin vs Rest	rh	Deprived|NonDominant	21	2.6534249370841634	29	32	-34	62	CTR-Children
sub-S022	2H_Child	Child	2H	Chin vs Rest	rh	Deprived|NonDominant	20	3.1247103291767298	30	30	-34	62	CTR-Children
sub-S022	2H_Child	Child	2H	Chin vs Rest	rh	Deprived|NonDominant	19	3.5305339989696956	31	28	-34	64	CTR-Children
sub-S022	2H_Child	Child	2H	Chin vs Rest	rh	Deprived|NonDominant	18	3.7925896991549592	32	28	-36	64	CTR-Children
sub-S022	2H_Child	Child	2H	Chin vs Rest	rh	Deprived|NonDominant	17	3.788606209437666	33	26	-36	64	CTR-Children
sub-S022	2H_Child	Child	2H	Chin vs Rest	rh	Deprived|NonDominant	16	3.5896681951958724	34	24	-36	66	CTR-Children
sub-S022	2H_Child	Child	2H	Chin vs Rest	rh	Deprived|NonDominant	15	3.262205140986402	35	24	-36	70	CTR-Children
sub-S022	2H_Child	Child	2H	Chin vs Rest	rh	Deprived|NonDominant	14	2.929025657632255	36	22	-38	66	CTR-Children
sub-S022	2H_Child	Child	2H	Chin vs Rest	rh	Deprived|NonDominant	13	2.635499074038129	37	20	-38	68	CTR-Children
sub-S022	2H_Child	Child	2H	Chin vs Rest	rh	Deprived|NonDominant	12	2.2370897897767326	38	18	-38	70	CTR-Children
sub-S022	2H_Child	Child	2H	Chin vs Rest	rh	Deprived|NonDominant	11	1.9176610450559899	39	18	-38	72	CTR-Children
sub-S022	2H_Child	Child	2H	Chin vs Rest	rh	Deprived|NonDominant	10	1.7664899522650228	40	18	-40	74	CTR-Children
sub-S022	2H_Child	Child	2H	Chin vs Rest	rh	Deprived|NonDominant	9	1.6973351696845653	41	18	-42	74	CTR-Children
sub-S022	2H_Child	Child	2H	Chin vs Rest	rh	Deprived|NonDominant	8	1.7392910541944036	42	16	-46	74	CTR-Children
sub-S022	2H_Child	Child	2H	Chin vs Rest	rh	Deprived|NonDominant	7	1.7302191145796435	43	14	-48	74	CTR-Children
sub-S022	2H_Child	Child	2H	Chin vs Rest	rh	Deprived|NonDominant	6	1.6342655290912642	44	10	-48	72	CTR-Children
sub-S022	2H_Child	Child	2H	Chin vs Rest	rh	Deprived|NonDominant	5	1.39787750214072	45	10	-46	70	CTR-Children
sub-S022	2H_Child	Child	2H	Chin vs Rest	rh	Deprived|NonDominant	4	1.3212175054499837	46	10	-44	68	CTR-Children
sub-S022	2H_Child	Child	2H	Chin vs Rest	rh	Deprived|NonDominant	3	1.3600094418828452	47	12	-44	66	CTR-Children
sub-S022	2H_Child	Child	2H	Chin vs Rest	rh	Deprived|NonDominant	2	1.5235291236062702	48	14	-44	64	CTR-Children
sub-S023	2H_Child	Child	2H	Chin vs Rest	rh	Deprived|NonDominant	49	1.4621645134226946	1	68	-8	18	CTR-Children
sub-S023	2H_Child	Child	2H	Chin vs Rest	rh	Deprived|NonDominant	48	1.1849901276362083	2	68	-8	20	CTR-Children
sub-S023	2H_Child	Child	2H	Chin vs Rest	rh	Deprived|NonDominant	47	1.0912002290649696	3	66	-8	24	CTR-Children
sub-S023	2H_Child	Child	2H	Chin vs Rest	rh	Deprived|NonDominant	46	1.1709672746765674	4	66	-8	28	CTR-Children
sub-S023	2H_Child	Child	2H	Chin vs Rest	rh	Deprived|NonDominant	45	1.4382425951732292	5	64	-8	30	CTR-Children
sub-S023	2H_Child	Child	2H	Chin vs Rest	rh	Deprived|NonDominant	44	1.9674496193779711	6	62	-10	34	CTR-Children
sub-S023	2H_Child	Child	2H	Chin vs Rest	rh	Deprived|NonDominant	43	2.468722268702269	7	60	-10	36	CTR-Children
sub-S023	2H_Child	Child	2H	Chin vs Rest	rh	Deprived|NonDominant	42	2.6956439255496925	8	60	-12	38	CTR-Children
sub-S023	2H_Child	Child	2H	Chin vs Rest	rh	Deprived|NonDominant	41	2.6399418706390776	9	58	-12	40	CTR-Children
sub-S023	2H_Child	Child	2H	Chin vs Rest	rh	Deprived|NonDominant	40	2.2668797378392402	10	56	-14	42	CTR-Children
sub-S023	2H_Child	Child	2H	Chin vs Rest	rh	Deprived|NonDominant	39	1.6718840722016182	11	58	-16	42	CTR-Children
sub-S023	2H_Child	Child	2H	Chin vs Rest	rh	Deprived|NonDominant	38	1.0839184091565661	12	56	-16	44	CTR-Children
sub-S023	2H_Child	Child	2H	Chin vs Rest	rh	Deprived|NonDominant	37	0.5677320442053964	13	54	-16	46	CTR-Children
sub-S023	2H_Child	Child	2H	Chin vs Rest	rh	Deprived|NonDominant	36	0.308129462792343	14	52	-18	48	CTR-Children
sub-S023	2H_Child	Child	2H	Chin vs Rest	rh	Deprived|NonDominant	35	0.48654523864139543	15	50	-20	48	CTR-Children
sub-S023	2H_Child	Child	2H	Chin vs Rest	rh	Deprived|NonDominant	34	0.7820640432367842	16	50	-20	50	CTR-Children
sub-S023	2H_Child	Child	2H	Chin vs Rest	rh	Deprived|NonDominant	33	0.9074605270453772	17	50	-18	52	CTR-Children
sub-S023	2H_Child	Child	2H	Chin vs Rest	rh	Deprived|NonDominant	32	0.7742081980500383	18	48	-22	52	CTR-Children
sub-S023	2H_Child	Child	2H	Chin vs Rest	rh	Deprived|NonDominant	31	0.5349048311077845	19	48	-24	52	CTR-Children
sub-S023	2H_Child	Child	2H	Chin vs Rest	rh	Deprived|NonDominant	30	0.41426333725602804	20	46	-26	54	CTR-Children
sub-S023	2H_Child	Child	2H	Chin vs Rest	rh	Deprived|NonDominant	29	0.3635236134285704	21	46	-28	56	CTR-Children
sub-S023	2H_Child	Child	2H	Chin vs Rest	rh	Deprived|NonDominant	28	0.24731138905264222	22	44	-30	56	CTR-Children
sub-S023	2H_Child	Child	2H	Chin vs Rest	rh	Deprived|NonDominant	27	0.13207513885577116	23	42	-30	56	CTR-Children
sub-S023	2H_Child	Child	2H	Chin vs Rest	rh	Deprived|NonDominant	26	-0.015457734055761826	24	42	-30	58	CTR-Children
sub-S023	2H_Child	Child	2H	Chin vs Rest	rh	Deprived|NonDominant	25	-0.21299605573688635	25	40	-32	58	CTR-Children
sub-S023	2H_Child	Child	2H	Chin vs Rest	rh	Deprived|NonDominant	24	-0.3986638670815629	26	38	-34	58	CTR-Children
sub-S023	2H_Child	Child	2H	Chin vs Rest	rh	Deprived|NonDominant	23	-0.5384946551604587	27	36	-34	60	CTR-Children
sub-S023	2H_Child	Child	2H	Chin vs Rest	rh	Deprived|NonDominant	22	-0.5519145740639234	28	34	-34	62	CTR-Children
sub-S023	2H_Child	Child	2H	Chin vs Rest	rh	Deprived|NonDominant	21	-0.47271221177306033	29	32	-34	62	CTR-Children
sub-S023	2H_Child	Child	2H	Chin vs Rest	rh	Deprived|NonDominant	20	-0.44322932626060296	30	30	-34	62	CTR-Children
sub-S023	2H_Child	Child	2H	Chin vs Rest	rh	Deprived|NonDominant	19	-0.6053449497424659	31	28	-34	64	CTR-Children
sub-S023	2H_Child	Child	2H	Chin vs Rest	rh	Deprived|NonDominant	18	-1.063364237778552	32	28	-36	64	CTR-Children
sub-S023	2H_Child	Child	2H	Chin vs Rest	rh	Deprived|NonDominant	17	-1.5433532476085674	33	26	-36	64	CTR-Children
sub-S023	2H_Child	Child	2H	Chin vs Rest	rh	Deprived|NonDominant	16	-1.8045582408647123	34	24	-36	66	CTR-Children
sub-S023	2H_Child	Child	2H	Chin vs Rest	rh	Deprived|NonDominant	15	-1.8369247258307737	35	24	-36	70	CTR-Children
sub-S023	2H_Child	Child	2H	Chin vs Rest	rh	Deprived|NonDominant	14	-1.6114501150604266	36	22	-38	66	CTR-Children
sub-S023	2H_Child	Child	2H	Chin vs Rest	rh	Deprived|NonDominant	13	-1.3464546042203187	37	20	-38	68	CTR-Children
sub-S023	2H_Child	Child	2H	Chin vs Rest	rh	Deprived|NonDominant	12	-1.1670410041851438	38	18	-38	70	CTR-Children
sub-S023	2H_Child	Child	2H	Chin vs Rest	rh	Deprived|NonDominant	11	-1.195225894594339	39	18	-38	72	CTR-Children
sub-S023	2H_Child	Child	2H	Chin vs Rest	rh	Deprived|NonDominant	10	-1.4191749203764905	40	18	-40	74	CTR-Children
sub-S023	2H_Child	Child	2H	Chin vs Rest	rh	Deprived|NonDominant	9	-1.4890446344521169	41	18	-42	74	CTR-Children
sub-S023	2H_Child	Child	2H	Chin vs Rest	rh	Deprived|NonDominant	8	-1.3471947651480594	42	16	-46	74	CTR-Children
sub-S023	2H_Child	Child	2H	Chin vs Rest	rh	Deprived|NonDominant	7	-1.197496292242307	43	14	-48	74	CTR-Children
sub-S023	2H_Child	Child	2H	Chin vs Rest	rh	Deprived|NonDominant	6	-1.1926715633580423	44	10	-48	72	CTR-Children
sub-S023	2H_Child	Child	2H	Chin vs Rest	rh	Deprived|NonDominant	5	-1.1001651284741043	45	10	-46	70	CTR-Children
sub-S023	2H_Child	Child	2H	Chin vs Rest	rh	Deprived|NonDominant	4	-1.036516583958988	46	10	-44	68	CTR-Children
sub-S023	2H_Child	Child	2H	Chin vs Rest	rh	Deprived|NonDominant	3	-1.0095335200154858	47	12	-44	66	CTR-Children
sub-S023	2H_Child	Child	2H	Chin vs Rest	rh	Deprived|NonDominant	2	-1.0040143433317166	48	14	-44	64	CTR-Children
sub-S016	2H_Child	Child	2H	Chin vs Rest	rh	Deprived|NonDominant	49	-0.294607303481918	1	68	-8	18	CTR-Children
sub-S016	2H_Child	Child	2H	Chin vs Rest	rh	Deprived|NonDominant	48	-0.4864793201129158	2	68	-8	20	CTR-Children
sub-S016	2H_Child	Child	2H	Chin vs Rest	rh	Deprived|NonDominant	47	-0.5582703790859395	3	66	-8	24	CTR-Children
sub-S016	2H_Child	Child	2H	Chin vs Rest	rh	Deprived|NonDominant	46	-0.5089102564346257	4	66	-8	28	CTR-Children
sub-S016	2H_Child	Child	2H	Chin vs Rest	rh	Deprived|NonDominant	45	-0.3447810116814275	5	64	-8	30	CTR-Children
sub-S016	2H_Child	Child	2H	Chin vs Rest	rh	Deprived|NonDominant	44	0.020513008235372915	6	62	-10	34	CTR-Children
sub-S016	2H_Child	Child	2H	Chin vs Rest	rh	Deprived|NonDominant	43	0.2973656459312024	7	60	-10	36	CTR-Children
sub-S016	2H_Child	Child	2H	Chin vs Rest	rh	Deprived|NonDominant	42	0.2754220923525066	8	60	-12	38	CTR-Children
sub-S016	2H_Child	Child	2H	Chin vs Rest	rh	Deprived|NonDominant	41	0.20975311287485232	9	58	-12	40	CTR-Children
sub-S016	2H_Child	Child	2H	Chin vs Rest	rh	Deprived|NonDominant	40	0.29286239814524484	10	56	-14	42	CTR-Children
sub-S016	2H_Child	Child	2H	Chin vs Rest	rh	Deprived|NonDominant	39	0.22670420789061993	11	58	-16	42	CTR-Children
sub-S016	2H_Child	Child	2H	Chin vs Rest	rh	Deprived|NonDominant	38	-0.0861540626069717	12	56	-16	44	CTR-Children
sub-S016	2H_Child	Child	2H	Chin vs Rest	rh	Deprived|NonDominant	37	-0.44977731070063487	13	54	-16	46	CTR-Children
sub-S016	2H_Child	Child	2H	Chin vs Rest	rh	Deprived|NonDominant	36	-0.6193729526769765	14	52	-18	48	CTR-Children
sub-S016	2H_Child	Child	2H	Chin vs Rest	rh	Deprived|NonDominant	35	-0.3822932764175887	15	50	-20	48	CTR-Children
sub-S016	2H_Child	Child	2H	Chin vs Rest	rh	Deprived|NonDominant	34	-0.023268726297800413	16	50	-20	50	CTR-Children
sub-S016	2H_Child	Child	2H	Chin vs Rest	rh	Deprived|NonDominant	33	0.09247645825726429	17	50	-18	52	CTR-Children
sub-S016	2H_Child	Child	2H	Chin vs Rest	rh	Deprived|NonDominant	32	0.03145420864826649	18	48	-22	52	CTR-Children
sub-S016	2H_Child	Child	2H	Chin vs Rest	rh	Deprived|NonDominant	31	-0.16401743854020462	19	48	-24	52	CTR-Children
sub-S016	2H_Child	Child	2H	Chin vs Rest	rh	Deprived|NonDominant	30	-0.3031879948644517	20	46	-26	54	CTR-Children
sub-S016	2H_Child	Child	2H	Chin vs Rest	rh	Deprived|NonDominant	29	-0.332096021545437	21	46	-28	56	CTR-Children
sub-S016	2H_Child	Child	2H	Chin vs Rest	rh	Deprived|NonDominant	28	-0.4014200546840174	22	44	-30	56	CTR-Children
sub-S016	2H_Child	Child	2H	Chin vs Rest	rh	Deprived|NonDominant	27	-0.40547161671178106	23	42	-30	56	CTR-Children
sub-S016	2H_Child	Child	2H	Chin vs Rest	rh	Deprived|NonDominant	26	-0.33408759932241194	24	42	-30	58	CTR-Children
sub-S016	2H_Child	Child	2H	Chin vs Rest	rh	Deprived|NonDominant	25	-0.32763670665730754	25	40	-32	58	CTR-Children
sub-S016	2H_Child	Child	2H	Chin vs Rest	rh	Deprived|NonDominant	24	-0.4556992819633143	26	38	-34	58	CTR-Children
sub-S016	2H_Child	Child	2H	Chin vs Rest	rh	Deprived|NonDominant	23	-0.6686014168145762	27	36	-34	60	CTR-Children
sub-S016	2H_Child	Child	2H	Chin vs Rest	rh	Deprived|NonDominant	22	-0.8072141356635405	28	34	-34	62	CTR-Children
sub-S016	2H_Child	Child	2H	Chin vs Rest	rh	Deprived|NonDominant	21	-0.7746165212168696	29	32	-34	62	CTR-Children
sub-S016	2H_Child	Child	2H	Chin vs Rest	rh	Deprived|NonDominant	20	-0.6788390141262286	30	30	-34	62	CTR-Children
sub-S016	2H_Child	Child	2H	Chin vs Rest	rh	Deprived|NonDominant	19	-0.5631371823784896	31	28	-34	64	CTR-Children
sub-S016	2H_Child	Child	2H	Chin vs Rest	rh	Deprived|NonDominant	18	-0.4322588008678313	32	28	-36	64	CTR-Children
sub-S016	2H_Child	Child	2H	Chin vs Rest	rh	Deprived|NonDominant	17	-0.40208037508234307	33	26	-36	64	CTR-Children
sub-S016	2H_Child	Child	2H	Chin vs Rest	rh	Deprived|NonDominant	16	-0.43786044466643426	34	24	-36	66	CTR-Children
sub-S016	2H_Child	Child	2H	Chin vs Rest	rh	Deprived|NonDominant	15	-0.514414685147937	35	24	-36	70	CTR-Children
sub-S016	2H_Child	Child	2H	Chin vs Rest	rh	Deprived|NonDominant	14	-0.6058013123816781	36	22	-38	66	CTR-Children
sub-S016	2H_Child	Child	2H	Chin vs Rest	rh	Deprived|NonDominant	13	-0.5739577954469784	37	20	-38	68	CTR-Children
sub-S016	2H_Child	Child	2H	Chin vs Rest	rh	Deprived|NonDominant	12	-0.46059527671115763	38	18	-38	70	CTR-Children
sub-S016	2H_Child	Child	2H	Chin vs Rest	rh	Deprived|NonDominant	11	-0.35681885181255185	39	18	-38	72	CTR-Children
sub-S016	2H_Child	Child	2H	Chin vs Rest	rh	Deprived|NonDominant	10	-0.42682775300922315	40	18	-40	74	CTR-Children
sub-S016	2H_Child	Child	2H	Chin vs Rest	rh	Deprived|NonDominant	9	-0.6967717429137356	41	18	-42	74	CTR-Children
sub-S016	2H_Child	Child	2H	Chin vs Rest	rh	Deprived|NonDominant	8	-0.860578740448787	42	16	-46	74	CTR-Children
sub-S016	2H_Child	Child	2H	Chin vs Rest	rh	Deprived|NonDominant	7	-0.8181726018691415	43	14	-48	74	CTR-Children
sub-S016	2H_Child	Child	2H	Chin vs Rest	rh	Deprived|NonDominant	6	-0.6977910739045806	44	10	-48	72	CTR-Children
sub-S016	2H_Child	Child	2H	Chin vs Rest	rh	Deprived|NonDominant	5	-0.42021420644112245	45	10	-46	70	CTR-Children
sub-S016	2H_Child	Child	2H	Chin vs Rest	rh	Deprived|NonDominant	4	-0.10291163286727362	46	10	-44	68	CTR-Children
sub-S016	2H_Child	Child	2H	Chin vs Rest	rh	Deprived|NonDominant	3	0.24991558894172927	47	12	-44	66	CTR-Children
sub-S016	2H_Child	Child	2H	Chin vs Rest	rh	Deprived|NonDominant	2	0.6523094620045726	48	14	-44	64	CTR-Children
sub-S017	1H_Child	Child	1H	Chin vs Rest	rh	Deprived|NonDominant	49	0.2888423324567117	1	68	-8	18	CLD-Children
sub-S017	1H_Child	Child	1H	Chin vs Rest	rh	Deprived|NonDominant	48	-0.10074947099243385	2	68	-8	20	CLD-Children
sub-S017	1H_Child	Child	1H	Chin vs Rest	rh	Deprived|NonDominant	47	-0.5243240545857508	3	66	-8	24	CLD-Children
sub-S017	1H_Child	Child	1H	Chin vs Rest	rh	Deprived|NonDominant	46	-0.9597968728347672	4	66	-8	28	CLD-Children
sub-S017	1H_Child	Child	1H	Chin vs Rest	rh	Deprived|NonDominant	45	-1.4972746053610346	5	64	-8	30	CLD-Children
sub-S017	1H_Child	Child	1H	Chin vs Rest	rh	Deprived|NonDominant	44	-1.608100997980196	6	62	-10	34	CLD-Children
sub-S017	1H_Child	Child	1H	Chin vs Rest	rh	Deprived|NonDominant	43	-1.5837113477898335	7	60	-10	36	CLD-Children
sub-S017	1H_Child	Child	1H	Chin vs Rest	rh	Deprived|NonDominant	42	-1.7971517062907592	8	60	-12	38	CLD-Children
sub-S017	1H_Child	Child	1H	Chin vs Rest	rh	Deprived|NonDominant	41	-2.1677648051590523	9	58	-12	40	CLD-Children
sub-S017	1H_Child	Child	1H	Chin vs Rest	rh	Deprived|NonDominant	40	-2.569878919746208	10	56	-14	42	CLD-Children
sub-S017	1H_Child	Child	1H	Chin vs Rest	rh	Deprived|NonDominant	39	-2.9287206992967665	11	58	-16	42	CLD-Children
sub-S017	1H_Child	Child	1H	Chin vs Rest	rh	Deprived|NonDominant	38	-2.9573326650297087	12	56	-16	44	CLD-Children
sub-S017	1H_Child	Child	1H	Chin vs Rest	rh	Deprived|NonDominant	37	-2.5674971507077036	13	54	-16	46	CLD-Children
sub-S017	1H_Child	Child	1H	Chin vs Rest	rh	Deprived|NonDominant	36	-1.9431998999376114	14	52	-18	48	CLD-Children
sub-S017	1H_Child	Child	1H	Chin vs Rest	rh	Deprived|NonDominant	35	-1.3259551890036672	15	50	-20	48	CLD-Children
sub-S017	1H_Child	Child	1H	Chin vs Rest	rh	Deprived|NonDominant	34	-0.8951348772881335	16	50	-20	50	CLD-Children
sub-S017	1H_Child	Child	1H	Chin vs Rest	rh	Deprived|NonDominant	33	-0.7634430598103286	17	50	-18	52	CLD-Children
sub-S017	1H_Child	Child	1H	Chin vs Rest	rh	Deprived|NonDominant	32	-0.9120266561546599	18	48	-22	52	CLD-Children
sub-S017	1H_Child	Child	1H	Chin vs Rest	rh	Deprived|NonDominant	31	-1.2469203102198376	19	48	-24	52	CLD-Children
sub-S017	1H_Child	Child	1H	Chin vs Rest	rh	Deprived|NonDominant	30	-1.5525735322108476	20	46	-26	54	CLD-Children
sub-S017	1H_Child	Child	1H	Chin vs Rest	rh	Deprived|NonDominant	29	-1.6576987946390824	21	46	-28	56	CLD-Children
sub-S017	1H_Child	Child	1H	Chin vs Rest	rh	Deprived|NonDominant	28	-1.5993613269082037	22	44	-30	56	CLD-Children
sub-S017	1H_Child	Child	1H	Chin vs Rest	rh	Deprived|NonDominant	27	-1.448003444757879	23	42	-30	56	CLD-Children
sub-S017	1H_Child	Child	1H	Chin vs Rest	rh	Deprived|NonDominant	26	-1.3337100051199904	24	42	-30	58	CLD-Children
sub-S017	1H_Child	Child	1H	Chin vs Rest	rh	Deprived|NonDominant	25	-1.371272438655557	25	40	-32	58	CLD-Children
sub-S017	1H_Child	Child	1H	Chin vs Rest	rh	Deprived|NonDominant	24	-1.5183705933508715	26	38	-34	58	CLD-Children
sub-S017	1H_Child	Child	1H	Chin vs Rest	rh	Deprived|NonDominant	23	-1.6843377922101153	27	36	-34	60	CLD-Children
sub-S017	1H_Child	Child	1H	Chin vs Rest	rh	Deprived|NonDominant	22	-1.7791455449247446	28	34	-34	62	CLD-Children
sub-S017	1H_Child	Child	1H	Chin vs Rest	rh	Deprived|NonDominant	21	-1.858190776979355	29	32	-34	62	CLD-Children
sub-S017	1H_Child	Child	1H	Chin vs Rest	rh	Deprived|NonDominant	20	-2.0162147320915755	30	30	-34	62	CLD-Children
sub-S017	1H_Child	Child	1H	Chin vs Rest	rh	Deprived|NonDominant	19	-2.2754781217989466	31	28	-34	64	CLD-Children
sub-S017	1H_Child	Child	1H	Chin vs Rest	rh	Deprived|NonDominant	18	-2.5591514278059315	32	28	-36	64	CLD-Children
sub-S017	1H_Child	Child	1H	Chin vs Rest	rh	Deprived|NonDominant	17	-2.80429374321218	33	26	-36	64	CLD-Children
sub-S017	1H_Child	Child	1H	Chin vs Rest	rh	Deprived|NonDominant	16	-2.946648168648027	34	24	-36	66	CLD-Children
sub-S017	1H_Child	Child	1H	Chin vs Rest	rh	Deprived|NonDominant	15	-2.9193307619144333	35	24	-36	70	CLD-Children
sub-S017	1H_Child	Child	1H	Chin vs Rest	rh	Deprived|NonDominant	14	-2.765589463393687	36	22	-38	66	CLD-Children
sub-S017	1H_Child	Child	1H	Chin vs Rest	rh	Deprived|NonDominant	13	-2.4711186418691478	37	20	-38	68	CLD-Children
sub-S017	1H_Child	Child	1H	Chin vs Rest	rh	Deprived|NonDominant	12	-2.0647719489941734	38	18	-38	70	CLD-Children
sub-S017	1H_Child	Child	1H	Chin vs Rest	rh	Deprived|NonDominant	11	-1.681479837466097	39	18	-38	72	CLD-Children
sub-S017	1H_Child	Child	1H	Chin vs Rest	rh	Deprived|NonDominant	10	-1.4269749250003514	40	18	-40	74	CLD-Children
sub-S017	1H_Child	Child	1H	Chin vs Rest	rh	Deprived|NonDominant	9	-1.4331211380644793	41	18	-42	74	CLD-Children
sub-S017	1H_Child	Child	1H	Chin vs Rest	rh	Deprived|NonDominant	8	-1.607005756003232	42	16	-46	74	CLD-Children
sub-S017	1H_Child	Child	1H	Chin vs Rest	rh	Deprived|NonDominant	7	-1.7418068507289495	43	14	-48	74	CLD-Children
sub-S017	1H_Child	Child	1H	Chin vs Rest	rh	Deprived|NonDominant	6	-1.8448558041644865	44	10	-48	72	CLD-Children
sub-S017	1H_Child	Child	1H	Chin vs Rest	rh	Deprived|NonDominant	5	-2.0772540112720383	45	10	-46	70	CLD-Children
sub-S017	1H_Child	Child	1H	Chin vs Rest	rh	Deprived|NonDominant	4	-2.2756320760375544	46	10	-44	68	CLD-Children
sub-S017	1H_Child	Child	1H	Chin vs Rest	rh	Deprived|NonDominant	3	-2.464986936918178	47	12	-44	66	CLD-Children
sub-S017	1H_Child	Child	1H	Chin vs Rest	rh	Deprived|NonDominant	2	-2.6429904784585956	48	14	-44	64	CLD-Children
sub-S025	1H_Child	Child	1H	Chin vs Rest	rh	Deprived|NonDominant	49	1.4878194555758315	1	68	-8	18	CLD-Children
sub-S025	1H_Child	Child	1H	Chin vs Rest	rh	Deprived|NonDominant	48	1.8205464527807813	2	68	-8	20	CLD-Children
sub-S025	1H_Child	Child	1H	Chin vs Rest	rh	Deprived|NonDominant	47	1.896413192905742	3	66	-8	24	CLD-Children
sub-S025	1H_Child	Child	1H	Chin vs Rest	rh	Deprived|NonDominant	46	1.7217946729608777	4	66	-8	28	CLD-Children
sub-S025	1H_Child	Child	1H	Chin vs Rest	rh	Deprived|NonDominant	45	1.241092954368756	5	64	-8	30	CLD-Children
sub-S025	1H_Child	Child	1H	Chin vs Rest	rh	Deprived|NonDominant	44	0.6502206171700343	6	62	-10	34	CLD-Children
sub-S025	1H_Child	Child	1H	Chin vs Rest	rh	Deprived|NonDominant	43	0.10282944946441716	7	60	-10	36	CLD-Children
sub-S025	1H_Child	Child	1H	Chin vs Rest	rh	Deprived|NonDominant	42	-0.3923274379889222	8	60	-12	38	CLD-Children
sub-S025	1H_Child	Child	1H	Chin vs Rest	rh	Deprived|NonDominant	41	-0.6046522837895663	9	58	-12	40	CLD-Children
sub-S025	1H_Child	Child	1H	Chin vs Rest	rh	Deprived|NonDominant	40	-0.29005474259587083	10	56	-14	42	CLD-Children
sub-S025	1H_Child	Child	1H	Chin vs Rest	rh	Deprived|NonDominant	39	0.5255275469503136	11	58	-16	42	CLD-Children
sub-S025	1H_Child	Child	1H	Chin vs Rest	rh	Deprived|NonDominant	38	1.6933284838617673	12	56	-16	44	CLD-Children
sub-S025	1H_Child	Child	1H	Chin vs Rest	rh	Deprived|NonDominant	37	2.634441716994518	13	54	-16	46	CLD-Children
sub-S025	1H_Child	Child	1H	Chin vs Rest	rh	Deprived|NonDominant	36	2.834921631326998	14	52	-18	48	CLD-Children
sub-S025	1H_Child	Child	1H	Chin vs Rest	rh	Deprived|NonDominant	35	2.40167016511869	15	50	-20	48	CLD-Children
sub-S025	1H_Child	Child	1H	Chin vs Rest	rh	Deprived|NonDominant	34	1.6737882149942436	16	50	-20	50	CLD-Children
sub-S025	1H_Child	Child	1H	Chin vs Rest	rh	Deprived|NonDominant	33	1.2820083319105702	17	50	-18	52	CLD-Children
sub-S025	1H_Child	Child	1H	Chin vs Rest	rh	Deprived|NonDominant	32	1.3771661240993838	18	48	-22	52	CLD-Children
sub-S025	1H_Child	Child	1H	Chin vs Rest	rh	Deprived|NonDominant	31	1.493531516977165	19	48	-24	52	CLD-Children
sub-S025	1H_Child	Child	1H	Chin vs Rest	rh	Deprived|NonDominant	30	1.3521540626636797	20	46	-26	54	CLD-Children
sub-S025	1H_Child	Child	1H	Chin vs Rest	rh	Deprived|NonDominant	29	0.9991909942251188	21	46	-28	56	CLD-Children
sub-S025	1H_Child	Child	1H	Chin vs Rest	rh	Deprived|NonDominant	28	0.7675438786618425	22	44	-30	56	CLD-Children
sub-S025	1H_Child	Child	1H	Chin vs Rest	rh	Deprived|NonDominant	27	0.6499169654533246	23	42	-30	56	CLD-Children
sub-S025	1H_Child	Child	1H	Chin vs Rest	rh	Deprived|NonDominant	26	0.5907182890126941	24	42	-30	58	CLD-Children
sub-S025	1H_Child	Child	1H	Chin vs Rest	rh	Deprived|NonDominant	25	0.5734724860285799	25	40	-32	58	CLD-Children
sub-S025	1H_Child	Child	1H	Chin vs Rest	rh	Deprived|NonDominant	24	0.48009983178360804	26	38	-34	58	CLD-Children
sub-S025	1H_Child	Child	1H	Chin vs Rest	rh	Deprived|NonDominant	23	0.2592393247476265	27	36	-34	60	CLD-Children
sub-S025	1H_Child	Child	1H	Chin vs Rest	rh	Deprived|NonDominant	22	-0.001734458079905292	28	34	-34	62	CLD-Children
sub-S025	1H_Child	Child	1H	Chin vs Rest	rh	Deprived|NonDominant	21	-0.18876384396191606	29	32	-34	62	CLD-Children
sub-S025	1H_Child	Child	1H	Chin vs Rest	rh	Deprived|NonDominant	20	-0.23567574528722388	30	30	-34	62	CLD-Children
sub-S025	1H_Child	Child	1H	Chin vs Rest	rh	Deprived|NonDominant	19	-0.11470246825442881	31	28	-34	64	CLD-Children
sub-S025	1H_Child	Child	1H	Chin vs Rest	rh	Deprived|NonDominant	18	0.1026032781819923	32	28	-36	64	CLD-Children
sub-S025	1H_Child	Child	1H	Chin vs Rest	rh	Deprived|NonDominant	17	0.4040377486319717	33	26	-36	64	CLD-Children
sub-S025	1H_Child	Child	1H	Chin vs Rest	rh	Deprived|NonDominant	16	0.636375439095658	34	24	-36	66	CLD-Children
sub-S025	1H_Child	Child	1H	Chin vs Rest	rh	Deprived|NonDominant	15	0.5975697361040168	35	24	-36	70	CLD-Children
sub-S025	1H_Child	Child	1H	Chin vs Rest	rh	Deprived|NonDominant	14	0.38890338505518607	36	22	-38	66	CLD-Children
sub-S025	1H_Child	Child	1H	Chin vs Rest	rh	Deprived|NonDominant	13	0.17288738841633539	37	20	-38	68	CLD-Children
sub-S025	1H_Child	Child	1H	Chin vs Rest	rh	Deprived|NonDominant	12	0.12033109260714947	38	18	-38	70	CLD-Children
sub-S025	1H_Child	Child	1H	Chin vs Rest	rh	Deprived|NonDominant	11	0.18204999437131217	39	18	-38	72	CLD-Children
sub-S025	1H_Child	Child	1H	Chin vs Rest	rh	Deprived|NonDominant	10	0.09495661395054927	40	18	-40	74	CLD-Children
sub-S025	1H_Child	Child	1H	Chin vs Rest	rh	Deprived|NonDominant	9	-0.14579074496228983	41	18	-42	74	CLD-Children
sub-S025	1H_Child	Child	1H	Chin vs Rest	rh	Deprived|NonDominant	8	-0.4342107356318994	42	16	-46	74	CLD-Children
sub-S025	1H_Child	Child	1H	Chin vs Rest	rh	Deprived|NonDominant	7	-0.5796578770408553	43	14	-48	74	CLD-Children
sub-S025	1H_Child	Child	1H	Chin vs Rest	rh	Deprived|NonDominant	6	-0.556888715183474	44	10	-48	72	CLD-Children
sub-S025	1H_Child	Child	1H	Chin vs Rest	rh	Deprived|NonDominant	5	-0.6134225423792811	45	10	-46	70	CLD-Children
sub-S025	1H_Child	Child	1H	Chin vs Rest	rh	Deprived|NonDominant	4	-0.6281931828893899	46	10	-44	68	CLD-Children
sub-S025	1H_Child	Child	1H	Chin vs Rest	rh	Deprived|NonDominant	3	-0.605563104548453	47	12	-44	66	CLD-Children
sub-S025	1H_Child	Child	1H	Chin vs Rest	rh	Deprived|NonDominant	2	-0.5500292740851673	48	14	-44	64	CLD-Children
sub-S028	2H_Child	Child	2H	Chin vs Rest	rh	Deprived|NonDominant	49	-0.5025885758414739	1	68	-8	18	CTR-Children
sub-S028	2H_Child	Child	2H	Chin vs Rest	rh	Deprived|NonDominant	48	-0.8037539505712739	2	68	-8	20	CTR-Children
sub-S028	2H_Child	Child	2H	Chin vs Rest	rh	Deprived|NonDominant	47	-1.0335737426762628	3	66	-8	24	CTR-Children
sub-S028	2H_Child	Child	2H	Chin vs Rest	rh	Deprived|NonDominant	46	-1.1897746607785327	4	66	-8	28	CTR-Children
sub-S028	2H_Child	Child	2H	Chin vs Rest	rh	Deprived|NonDominant	45	-1.295714181107491	5	64	-8	30	CTR-Children
sub-S028	2H_Child	Child	2H	Chin vs Rest	rh	Deprived|NonDominant	44	-1.186169360779437	6	62	-10	34	CTR-Children
sub-S028	2H_Child	Child	2H	Chin vs Rest	rh	Deprived|NonDominant	43	-1.0251827409438032	7	60	-10	36	CTR-Children
sub-S028	2H_Child	Child	2H	Chin vs Rest	rh	Deprived|NonDominant	42	-0.8928224609738393	8	60	-12	38	CTR-Children
sub-S028	2H_Child	Child	2H	Chin vs Rest	rh	Deprived|NonDominant	41	-0.6671365338503628	9	58	-12	40	CTR-Children
sub-S028	2H_Child	Child	2H	Chin vs Rest	rh	Deprived|NonDominant	40	-0.36612808673263986	10	56	-14	42	CTR-Children
sub-S028	2H_Child	Child	2H	Chin vs Rest	rh	Deprived|NonDominant	39	0.025845530212265967	11	58	-16	42	CTR-Children
sub-S028	2H_Child	Child	2H	Chin vs Rest	rh	Deprived|NonDominant	38	0.4265671474615172	12	56	-16	44	CTR-Children
sub-S028	2H_Child	Child	2H	Chin vs Rest	rh	Deprived|NonDominant	37	0.682281835102861	13	54	-16	46	CTR-Children
sub-S028	2H_Child	Child	2H	Chin vs Rest	rh	Deprived|NonDominant	36	0.8213633481160406	14	52	-18	48	CTR-Children
sub-S028	2H_Child	Child	2H	Chin vs Rest	rh	Deprived|NonDominant	35	0.8780084687187406	15	50	-20	48	CTR-Children
sub-S028	2H_Child	Child	2H	Chin vs Rest	rh	Deprived|NonDominant	34	0.9686158852624427	16	50	-20	50	CTR-Children
sub-S028	2H_Child	Child	2H	Chin vs Rest	rh	Deprived|NonDominant	33	1.1148578115898005	17	50	-18	52	CTR-Children
sub-S028	2H_Child	Child	2H	Chin vs Rest	rh	Deprived|NonDominant	32	1.1814526240906988	18	48	-22	52	CTR-Children
sub-S028	2H_Child	Child	2H	Chin vs Rest	rh	Deprived|NonDominant	31	1.0646052624022888	19	48	-24	52	CTR-Children
sub-S028	2H_Child	Child	2H	Chin vs Rest	rh	Deprived|NonDominant	30	0.8564903886388326	20	46	-26	54	CTR-Children
sub-S028	2H_Child	Child	2H	Chin vs Rest	rh	Deprived|NonDominant	29	0.7304845093857861	21	46	-28	56	CTR-Children
sub-S028	2H_Child	Child	2H	Chin vs Rest	rh	Deprived|NonDominant	28	0.710325203738055	22	44	-30	56	CTR-Children
sub-S028	2H_Child	Child	2H	Chin vs Rest	rh	Deprived|NonDominant	27	0.6729246802961455	23	42	-30	56	CTR-Children
sub-S028	2H_Child	Child	2H	Chin vs Rest	rh	Deprived|NonDominant	26	0.5637382252102658	24	42	-30	58	CTR-Children
sub-S028	2H_Child	Child	2H	Chin vs Rest	rh	Deprived|NonDominant	25	0.47466457136982976	25	40	-32	58	CTR-Children
sub-S028	2H_Child	Child	2H	Chin vs Rest	rh	Deprived|NonDominant	24	0.4119544703724858	26	38	-34	58	CTR-Children
sub-S028	2H_Child	Child	2H	Chin vs Rest	rh	Deprived|NonDominant	23	0.3464233724900201	27	36	-34	60	CTR-Children
sub-S028	2H_Child	Child	2H	Chin vs Rest	rh	Deprived|NonDominant	22	0.37511776621982584	28	34	-34	62	CTR-Children
sub-S028	2H_Child	Child	2H	Chin vs Rest	rh	Deprived|NonDominant	21	0.535788290144491	29	32	-34	62	CTR-Children
sub-S028	2H_Child	Child	2H	Chin vs Rest	rh	Deprived|NonDominant	20	0.7575000976043226	30	30	-34	62	CTR-Children
sub-S028	2H_Child	Child	2H	Chin vs Rest	rh	Deprived|NonDominant	19	0.7725767223079576	31	28	-34	64	CTR-Children
sub-S028	2H_Child	Child	2H	Chin vs Rest	rh	Deprived|NonDominant	18	0.5522641648675082	32	28	-36	64	CTR-Children
sub-S028	2H_Child	Child	2H	Chin vs Rest	rh	Deprived|NonDominant	17	0.2779574231301142	33	26	-36	64	CTR-Children
sub-S028	2H_Child	Child	2H	Chin vs Rest	rh	Deprived|NonDominant	16	0.07077306497486156	34	24	-36	66	CTR-Children
sub-S028	2H_Child	Child	2H	Chin vs Rest	rh	Deprived|NonDominant	15	-0.05690808292686832	35	24	-36	70	CTR-Children
sub-S028	2H_Child	Child	2H	Chin vs Rest	rh	Deprived|NonDominant	14	-0.19994638943881132	36	22	-38	66	CTR-Children
sub-S028	2H_Child	Child	2H	Chin vs Rest	rh	Deprived|NonDominant	13	-0.4018852074644895	37	20	-38	68	CTR-Children
sub-S028	2H_Child	Child	2H	Chin vs Rest	rh	Deprived|NonDominant	12	-0.5589703484499484	38	18	-38	70	CTR-Children
sub-S028	2H_Child	Child	2H	Chin vs Rest	rh	Deprived|NonDominant	11	-0.4256949950309608	39	18	-38	72	CTR-Children
sub-S028	2H_Child	Child	2H	Chin vs Rest	rh	Deprived|NonDominant	10	0.20666509717806553	40	18	-40	74	CTR-Children
sub-S028	2H_Child	Child	2H	Chin vs Rest	rh	Deprived|NonDominant	9	1.0646670038983983	41	18	-42	74	CTR-Children
sub-S028	2H_Child	Child	2H	Chin vs Rest	rh	Deprived|NonDominant	8	1.3475505880905982	42	16	-46	74	CTR-Children
sub-S028	2H_Child	Child	2H	Chin vs Rest	rh	Deprived|NonDominant	7	0.7639823676660311	43	14	-48	74	CTR-Children
sub-S028	2H_Child	Child	2H	Chin vs Rest	rh	Deprived|NonDominant	6	-0.11567084703803043	44	10	-48	72	CTR-Children
sub-S028	2H_Child	Child	2H	Chin vs Rest	rh	Deprived|NonDominant	5	-0.312488846547086	45	10	-46	70	CTR-Children
sub-S028	2H_Child	Child	2H	Chin vs Rest	rh	Deprived|NonDominant	4	-0.25503644125247393	46	10	-44	68	CTR-Children
sub-S028	2H_Child	Child	2H	Chin vs Rest	rh	Deprived|NonDominant	3	0.06598723599782	47	12	-44	66	CTR-Children
sub-S028	2H_Child	Child	2H	Chin vs Rest	rh	Deprived|NonDominant	2	0.6507491609924234	48	14	-44	64	CTR-Children
sub-S032	2H_Child	Child	2H	Chin vs Rest	rh	Deprived|NonDominant	49	-0.3235826272357525	1	68	-8	18	CTR-Children
sub-S032	2H_Child	Child	2H	Chin vs Rest	rh	Deprived|NonDominant	48	-0.6086823783041376	2	68	-8	20	CTR-Children
sub-S032	2H_Child	Child	2H	Chin vs Rest	rh	Deprived|NonDominant	47	-0.7290371324970693	3	66	-8	24	CTR-Children
sub-S032	2H_Child	Child	2H	Chin vs Rest	rh	Deprived|NonDominant	46	-0.6944732686429542	4	66	-8	28	CTR-Children
sub-S032	2H_Child	Child	2H	Chin vs Rest	rh	Deprived|NonDominant	45	-0.46682972556473623	5	64	-8	30	CTR-Children
sub-S032	2H_Child	Child	2H	Chin vs Rest	rh	Deprived|NonDominant	44	-0.3085068730828165	6	62	-10	34	CTR-Children
sub-S032	2H_Child	Child	2H	Chin vs Rest	rh	Deprived|NonDominant	43	-0.3229908090913653	7	60	-10	36	CTR-Children
sub-S032	2H_Child	Child	2H	Chin vs Rest	rh	Deprived|NonDominant	42	-0.33990182605032065	8	60	-12	38	CTR-Children
sub-S032	2H_Child	Child	2H	Chin vs Rest	rh	Deprived|NonDominant	41	-0.3772837075052567	9	58	-12	40	CTR-Children
sub-S032	2H_Child	Child	2H	Chin vs Rest	rh	Deprived|NonDominant	40	-0.5330771086145913	10	56	-14	42	CTR-Children
sub-S032	2H_Child	Child	2H	Chin vs Rest	rh	Deprived|NonDominant	39	-0.7677199834940021	11	58	-16	42	CTR-Children
sub-S032	2H_Child	Child	2H	Chin vs Rest	rh	Deprived|NonDominant	38	-0.9958059525515006	12	56	-16	44	CTR-Children
sub-S032	2H_Child	Child	2H	Chin vs Rest	rh	Deprived|NonDominant	37	-1.0648159328086075	13	54	-16	46	CTR-Children
sub-S032	2H_Child	Child	2H	Chin vs Rest	rh	Deprived|NonDominant	36	-1.1056495496214231	14	52	-18	48	CTR-Children
sub-S032	2H_Child	Child	2H	Chin vs Rest	rh	Deprived|NonDominant	35	-1.149899542756482	15	50	-20	48	CTR-Children
sub-S032	2H_Child	Child	2H	Chin vs Rest	rh	Deprived|NonDominant	34	-1.1132034637932926	16	50	-20	50	CTR-Children
sub-S032	2H_Child	Child	2H	Chin vs Rest	rh	Deprived|NonDominant	33	-1.056076890605763	17	50	-18	52	CTR-Children
sub-S032	2H_Child	Child	2H	Chin vs Rest	rh	Deprived|NonDominant	32	-1.0926628245039387	18	48	-22	52	CTR-Children
sub-S032	2H_Child	Child	2H	Chin vs Rest	rh	Deprived|NonDominant	31	-1.2077824866199922	19	48	-24	52	CTR-Children
sub-S032	2H_Child	Child	2H	Chin vs Rest	rh	Deprived|NonDominant	30	-1.2745567448633262	20	46	-26	54	CTR-Children
sub-S032	2H_Child	Child	2H	Chin vs Rest	rh	Deprived|NonDominant	29	-1.214327528870054	21	46	-28	56	CTR-Children
sub-S032	2H_Child	Child	2H	Chin vs Rest	rh	Deprived|NonDominant	28	-1.0991516233730991	22	44	-30	56	CTR-Children
sub-S032	2H_Child	Child	2H	Chin vs Rest	rh	Deprived|NonDominant	27	-1.0408539834203157	23	42	-30	56	CTR-Children
sub-S032	2H_Child	Child	2H	Chin vs Rest	rh	Deprived|NonDominant	26	-1.0559287003795446	24	42	-30	58	CTR-Children
sub-S032	2H_Child	Child	2H	Chin vs Rest	rh	Deprived|NonDominant	25	-1.0276031016382137	25	40	-32	58	CTR-Children
sub-S032	2H_Child	Child	2H	Chin vs Rest	rh	Deprived|NonDominant	24	-0.8716128884033831	26	38	-34	58	CTR-Children
sub-S032	2H_Child	Child	2H	Chin vs Rest	rh	Deprived|NonDominant	23	-0.6334831301572367	27	36	-34	60	CTR-Children
sub-S032	2H_Child	Child	2H	Chin vs Rest	rh	Deprived|NonDominant	22	-0.4055803070099132	28	34	-34	62	CTR-Children
sub-S032	2H_Child	Child	2H	Chin vs Rest	rh	Deprived|NonDominant	21	-0.294704095638794	29	32	-34	62	CTR-Children
sub-S032	2H_Child	Child	2H	Chin vs Rest	rh	Deprived|NonDominant	20	-0.3264430726130587	30	30	-34	62	CTR-Children
sub-S032	2H_Child	Child	2H	Chin vs Rest	rh	Deprived|NonDominant	19	-0.41322521553574654	31	28	-34	64	CTR-Children
sub-S032	2H_Child	Child	2H	Chin vs Rest	rh	Deprived|NonDominant	18	-0.4069418769810951	32	28	-36	64	CTR-Children
sub-S032	2H_Child	Child	2H	Chin vs Rest	rh	Deprived|NonDominant	17	-0.11344787733549988	33	26	-36	64	CTR-Children
sub-S032	2H_Child	Child	2H	Chin vs Rest	rh	Deprived|NonDominant	16	0.3342559641398105	34	24	-36	66	CTR-Children
sub-S032	2H_Child	Child	2H	Chin vs Rest	rh	Deprived|NonDominant	15	0.6352987261943346	35	24	-36	70	CTR-Children
sub-S032	2H_Child	Child	2H	Chin vs Rest	rh	Deprived|NonDominant	14	0.8139711587024037	36	22	-38	66	CTR-Children
sub-S032	2H_Child	Child	2H	Chin vs Rest	rh	Deprived|NonDominant	13	0.8560336610990247	37	20	-38	68	CTR-Children
sub-S032	2H_Child	Child	2H	Chin vs Rest	rh	Deprived|NonDominant	12	0.8264677705882049	38	18	-38	70	CTR-Children
sub-S032	2H_Child	Child	2H	Chin vs Rest	rh	Deprived|NonDominant	11	0.6929638375017766	39	18	-38	72	CTR-Children
sub-S032	2H_Child	Child	2H	Chin vs Rest	rh	Deprived|NonDominant	10	0.38644908351129137	40	18	-40	74	CTR-Children
sub-S032	2H_Child	Child	2H	Chin vs Rest	rh	Deprived|NonDominant	9	0.04745563788712589	41	18	-42	74	CTR-Children
sub-S032	2H_Child	Child	2H	Chin vs Rest	rh	Deprived|NonDominant	8	-0.23756828521820897	42	16	-46	74	CTR-Children
sub-S032	2H_Child	Child	2H	Chin vs Rest	rh	Deprived|NonDominant	7	-0.33427041181513173	43	14	-48	74	CTR-Children
sub-S032	2H_Child	Child	2H	Chin vs Rest	rh	Deprived|NonDominant	6	-0.33507697068555564	44	10	-48	72	CTR-Children
sub-S032	2H_Child	Child	2H	Chin vs Rest	rh	Deprived|NonDominant	5	-0.22881501695200746	45	10	-46	70	CTR-Children
sub-S032	2H_Child	Child	2H	Chin vs Rest	rh	Deprived|NonDominant	4	0.08008360751878102	46	10	-44	68	CTR-Children
sub-S032	2H_Child	Child	2H	Chin vs Rest	rh	Deprived|NonDominant	3	0.5438258608459836	47	12	-44	66	CTR-Children
sub-S032	2H_Child	Child	2H	Chin vs Rest	rh	Deprived|NonDominant	2	1.1770254007165792	48	14	-44	64	CTR-Children
sub-S031	2H_Child	Child	2H	Chin vs Rest	rh	Deprived|NonDominant	49	2.5766767004944007	1	68	-8	18	CTR-Children
sub-S031	2H_Child	Child	2H	Chin vs Rest	rh	Deprived|NonDominant	48	2.2562821022485937	2	68	-8	20	CTR-Children
sub-S031	2H_Child	Child	2H	Chin vs Rest	rh	Deprived|NonDominant	47	2.554537382344352	3	66	-8	24	CTR-Children
sub-S031	2H_Child	Child	2H	Chin vs Rest	rh	Deprived|NonDominant	46	3.3647867102511246	4	66	-8	28	CTR-Children
sub-S031	2H_Child	Child	2H	Chin vs Rest	rh	Deprived|NonDominant	45	4.92493038984527	5	64	-8	30	CTR-Children
sub-S031	2H_Child	Child	2H	Chin vs Rest	rh	Deprived|NonDominant	44	6.595962878693957	6	62	-10	34	CTR-Children
sub-S031	2H_Child	Child	2H	Chin vs Rest	rh	Deprived|NonDominant	43	6.839805837537224	7	60	-10	36	CTR-Children
sub-S031	2H_Child	Child	2H	Chin vs Rest	rh	Deprived|NonDominant	42	6.002139597103141	8	60	-12	38	CTR-Children
sub-S031	2H_Child	Child	2H	Chin vs Rest	rh	Deprived|NonDominant	41	4.806555157211481	9	58	-12	40	CTR-Children
sub-S031	2H_Child	Child	2H	Chin vs Rest	rh	Deprived|NonDominant	40	3.475442861815913	10	56	-14	42	CTR-Children
sub-S031	2H_Child	Child	2H	Chin vs Rest	rh	Deprived|NonDominant	39	2.007589362480109	11	58	-16	42	CTR-Children
sub-S031	2H_Child	Child	2H	Chin vs Rest	rh	Deprived|NonDominant	38	0.738620315799709	12	56	-16	44	CTR-Children
sub-S031	2H_Child	Child	2H	Chin vs Rest	rh	Deprived|NonDominant	37	-0.06747937371659565	13	54	-16	46	CTR-Children
sub-S031	2H_Child	Child	2H	Chin vs Rest	rh	Deprived|NonDominant	36	-0.598296277364492	14	52	-18	48	CTR-Children
sub-S031	2H_Child	Child	2H	Chin vs Rest	rh	Deprived|NonDominant	35	-0.9789208209540843	15	50	-20	48	CTR-Children
sub-S031	2H_Child	Child	2H	Chin vs Rest	rh	Deprived|NonDominant	34	-1.3303196152491643	16	50	-20	50	CTR-Children
sub-S031	2H_Child	Child	2H	Chin vs Rest	rh	Deprived|NonDominant	33	-1.6586556101442405	17	50	-18	52	CTR-Children
sub-S031	2H_Child	Child	2H	Chin vs Rest	rh	Deprived|NonDominant	32	-1.9768130059922697	18	48	-22	52	CTR-Children
sub-S031	2H_Child	Child	2H	Chin vs Rest	rh	Deprived|NonDominant	31	-2.2547942242598786	19	48	-24	52	CTR-Children
sub-S031	2H_Child	Child	2H	Chin vs Rest	rh	Deprived|NonDominant	30	-2.3817270356079296	20	46	-26	54	CTR-Children
sub-S031	2H_Child	Child	2H	Chin vs Rest	rh	Deprived|NonDominant	29	-2.3212183296714772	21	46	-28	56	CTR-Children
sub-S031	2H_Child	Child	2H	Chin vs Rest	rh	Deprived|NonDominant	28	-1.9849890586766334	22	44	-30	56	CTR-Children
sub-S031	2H_Child	Child	2H	Chin vs Rest	rh	Deprived|NonDominant	27	-1.4668482183166027	23	42	-30	56	CTR-Children
sub-S031	2H_Child	Child	2H	Chin vs Rest	rh	Deprived|NonDominant	26	-1.2084515312501345	24	42	-30	58	CTR-Children
sub-S031	2H_Child	Child	2H	Chin vs Rest	rh	Deprived|NonDominant	25	-1.2818540571207528	25	40	-32	58	CTR-Children
sub-S031	2H_Child	Child	2H	Chin vs Rest	rh	Deprived|NonDominant	24	-1.3726658823841664	26	38	-34	58	CTR-Children
sub-S031	2H_Child	Child	2H	Chin vs Rest	rh	Deprived|NonDominant	23	-1.0651999073350138	27	36	-34	60	CTR-Children
sub-S031	2H_Child	Child	2H	Chin vs Rest	rh	Deprived|NonDominant	22	-0.2582065740278894	28	34	-34	62	CTR-Children
sub-S031	2H_Child	Child	2H	Chin vs Rest	rh	Deprived|NonDominant	21	0.8517879244601873	29	32	-34	62	CTR-Children
sub-S031	2H_Child	Child	2H	Chin vs Rest	rh	Deprived|NonDominant	20	2.058809080446984	30	30	-34	62	CTR-Children
sub-S031	2H_Child	Child	2H	Chin vs Rest	rh	Deprived|NonDominant	19	3.1560160194212155	31	28	-34	64	CTR-Children
sub-S031	2H_Child	Child	2H	Chin vs Rest	rh	Deprived|NonDominant	18	3.762910098996236	32	28	-36	64	CTR-Children
sub-S031	2H_Child	Child	2H	Chin vs Rest	rh	Deprived|NonDominant	17	3.771549792581161	33	26	-36	64	CTR-Children
sub-S031	2H_Child	Child	2H	Chin vs Rest	rh	Deprived|NonDominant	16	3.3598474622090397	34	24	-36	66	CTR-Children
sub-S031	2H_Child	Child	2H	Chin vs Rest	rh	Deprived|NonDominant	15	2.5613223594148096	35	24	-36	70	CTR-Children
sub-S031	2H_Child	Child	2H	Chin vs Rest	rh	Deprived|NonDominant	14	1.6173524566128226	36	22	-38	66	CTR-Children
sub-S031	2H_Child	Child	2H	Chin vs Rest	rh	Deprived|NonDominant	13	0.7501893648884945	37	20	-38	68	CTR-Children
sub-S031	2H_Child	Child	2H	Chin vs Rest	rh	Deprived|NonDominant	12	0.08988888560359637	38	18	-38	70	CTR-Children
sub-S031	2H_Child	Child	2H	Chin vs Rest	rh	Deprived|NonDominant	11	-0.14489380930559131	39	18	-38	72	CTR-Children
sub-S031	2H_Child	Child	2H	Chin vs Rest	rh	Deprived|NonDominant	10	-0.30413727093669946	40	18	-40	74	CTR-Children
sub-S031	2H_Child	Child	2H	Chin vs Rest	rh	Deprived|NonDominant	9	-0.6356150483768738	41	18	-42	74	CTR-Children
sub-S031	2H_Child	Child	2H	Chin vs Rest	rh	Deprived|NonDominant	8	-1.1948204129423847	42	16	-46	74	CTR-Children
sub-S031	2H_Child	Child	2H	Chin vs Rest	rh	Deprived|NonDominant	7	-1.6871472819058875	43	14	-48	74	CTR-Children
sub-S031	2H_Child	Child	2H	Chin vs Rest	rh	Deprived|NonDominant	6	-1.6636714013277278	44	10	-48	72	CTR-Children
sub-S031	2H_Child	Child	2H	Chin vs Rest	rh	Deprived|NonDominant	5	-1.434847093807711	45	10	-46	70	CTR-Children
sub-S031	2H_Child	Child	2H	Chin vs Rest	rh	Deprived|NonDominant	4	-1.2551128338079314	46	10	-44	68	CTR-Children
sub-S031	2H_Child	Child	2H	Chin vs Rest	rh	Deprived|NonDominant	3	-1.0575653911702838	47	12	-44	66	CTR-Children
sub-S031	2H_Child	Child	2H	Chin vs Rest	rh	Deprived|NonDominant	2	-0.8746822533904117	48	14	-44	64	CTR-Children
sub-S506	1H_Adult	Adult	1H	Chin vs Rest	rh	Deprived|NonDominant	49	4.19275907523199	1	68	-8	18	CLD-Adults
sub-S506	1H_Adult	Adult	1H	Chin vs Rest	rh	Deprived|NonDominant	48	2.5225081280900725	2	68	-8	20	CLD-Adults
sub-S506	1H_Adult	Adult	1H	Chin vs Rest	rh	Deprived|NonDominant	47	1.7773607355768015	3	66	-8	24	CLD-Adults
sub-S506	1H_Adult	Adult	1H	Chin vs Rest	rh	Deprived|NonDominant	46	1.912907795290324	4	66	-8	28	CLD-Adults
sub-S506	1H_Adult	Adult	1H	Chin vs Rest	rh	Deprived|NonDominant	45	3.0800549661829812	5	64	-8	30	CLD-Adults
sub-S506	1H_Adult	Adult	1H	Chin vs Rest	rh	Deprived|NonDominant	44	4.853596669363938	6	62	-10	34	CLD-Adults
sub-S506	1H_Adult	Adult	1H	Chin vs Rest	rh	Deprived|NonDominant	43	6.227717485139184	7	60	-10	36	CLD-Adults
sub-S506	1H_Adult	Adult	1H	Chin vs Rest	rh	Deprived|NonDominant	42	6.927641114356271	8	60	-12	38	CLD-Adults
sub-S506	1H_Adult	Adult	1H	Chin vs Rest	rh	Deprived|NonDominant	41	7.077323649176338	9	58	-12	40	CLD-Adults
sub-S506	1H_Adult	Adult	1H	Chin vs Rest	rh	Deprived|NonDominant	40	7.130215539158527	10	56	-14	42	CLD-Adults
sub-S506	1H_Adult	Adult	1H	Chin vs Rest	rh	Deprived|NonDominant	39	7.4389716334772285	11	58	-16	42	CLD-Adults
sub-S506	1H_Adult	Adult	1H	Chin vs Rest	rh	Deprived|NonDominant	38	8.14809960095491	12	56	-16	44	CLD-Adults
sub-S506	1H_Adult	Adult	1H	Chin vs Rest	rh	Deprived|NonDominant	37	8.873458933587235	13	54	-16	46	CLD-Adults
sub-S506	1H_Adult	Adult	1H	Chin vs Rest	rh	Deprived|NonDominant	36	8.877582435173053	14	52	-18	48	CLD-Adults
sub-S506	1H_Adult	Adult	1H	Chin vs Rest	rh	Deprived|NonDominant	35	7.448537990932342	15	50	-20	48	CLD-Adults
sub-S506	1H_Adult	Adult	1H	Chin vs Rest	rh	Deprived|NonDominant	34	5.107562248336009	16	50	-20	50	CLD-Adults
sub-S506	1H_Adult	Adult	1H	Chin vs Rest	rh	Deprived|NonDominant	33	3.21622111883812	17	50	-18	52	CLD-Adults
sub-S506	1H_Adult	Adult	1H	Chin vs Rest	rh	Deprived|NonDominant	32	2.195236955337099	18	48	-22	52	CLD-Adults
sub-S506	1H_Adult	Adult	1H	Chin vs Rest	rh	Deprived|NonDominant	31	1.643445473199757	19	48	-24	52	CLD-Adults
sub-S506	1H_Adult	Adult	1H	Chin vs Rest	rh	Deprived|NonDominant	30	0.8964334368026812	20	46	-26	54	CLD-Adults
sub-S506	1H_Adult	Adult	1H	Chin vs Rest	rh	Deprived|NonDominant	29	-0.16210980283805387	21	46	-28	56	CLD-Adults
sub-S506	1H_Adult	Adult	1H	Chin vs Rest	rh	Deprived|NonDominant	28	-0.8447462802782276	22	44	-30	56	CLD-Adults
sub-S506	1H_Adult	Adult	1H	Chin vs Rest	rh	Deprived|NonDominant	27	-0.30088711522065614	23	42	-30	56	CLD-Adults
sub-S506	1H_Adult	Adult	1H	Chin vs Rest	rh	Deprived|NonDominant	26	1.5026210776280062	24	42	-30	58	CLD-Adults
sub-S506	1H_Adult	Adult	1H	Chin vs Rest	rh	Deprived|NonDominant	25	3.4291667173635565	25	40	-32	58	CLD-Adults
sub-S506	1H_Adult	Adult	1H	Chin vs Rest	rh	Deprived|NonDominant	24	4.092327109946668	26	38	-34	58	CLD-Adults
sub-S506	1H_Adult	Adult	1H	Chin vs Rest	rh	Deprived|NonDominant	23	2.9930675726945175	27	36	-34	60	CLD-Adults
sub-S506	1H_Adult	Adult	1H	Chin vs Rest	rh	Deprived|NonDominant	22	1.198497604184329	28	34	-34	62	CLD-Adults
sub-S506	1H_Adult	Adult	1H	Chin vs Rest	rh	Deprived|NonDominant	21	-0.26770018682890884	29	32	-34	62	CLD-Adults
sub-S506	1H_Adult	Adult	1H	Chin vs Rest	rh	Deprived|NonDominant	20	-1.1827099360435738	30	30	-34	62	CLD-Adults
sub-S506	1H_Adult	Adult	1H	Chin vs Rest	rh	Deprived|NonDominant	19	-1.6928226997478095	31	28	-34	64	CLD-Adults
sub-S506	1H_Adult	Adult	1H	Chin vs Rest	rh	Deprived|NonDominant	18	-1.8621192891147245	32	28	-36	64	CLD-Adults
sub-S506	1H_Adult	Adult	1H	Chin vs Rest	rh	Deprived|NonDominant	17	-1.8724159665344318	33	26	-36	64	CLD-Adults
sub-S506	1H_Adult	Adult	1H	Chin vs Rest	rh	Deprived|NonDominant	16	-1.7589621766686756	34	24	-36	66	CLD-Adults
sub-S506	1H_Adult	Adult	1H	Chin vs Rest	rh	Deprived|NonDominant	15	-1.5320855675428855	35	24	-36	70	CLD-Adults
sub-S506	1H_Adult	Adult	1H	Chin vs Rest	rh	Deprived|NonDominant	14	-1.373478834498823	36	22	-38	66	CLD-Adults
sub-S506	1H_Adult	Adult	1H	Chin vs Rest	rh	Deprived|NonDominant	13	-1.2943693290811513	37	20	-38	68	CLD-Adults
sub-S506	1H_Adult	Adult	1H	Chin vs Rest	rh	Deprived|NonDominant	12	-1.4691135534306463	38	18	-38	70	CLD-Adults
sub-S506	1H_Adult	Adult	1H	Chin vs Rest	rh	Deprived|NonDominant	11	-1.7011512645651998	39	18	-38	72	CLD-Adults
sub-S506	1H_Adult	Adult	1H	Chin vs Rest	rh	Deprived|NonDominant	10	-1.6286208152452855	40	18	-40	74	CLD-Adults
sub-S506	1H_Adult	Adult	1H	Chin vs Rest	rh	Deprived|NonDominant	9	-1.3718384966267472	41	18	-42	74	CLD-Adults
sub-S506	1H_Adult	Adult	1H	Chin vs Rest	rh	Deprived|NonDominant	8	-1.2259264277596165	42	16	-46	74	CLD-Adults
sub-S506	1H_Adult	Adult	1H	Chin vs Rest	rh	Deprived|NonDominant	7	-1.5277241574464209	43	14	-48	74	CLD-Adults
sub-S506	1H_Adult	Adult	1H	Chin vs Rest	rh	Deprived|NonDominant	6	-2.2019078765660325	44	10	-48	72	CLD-Adults
sub-S506	1H_Adult	Adult	1H	Chin vs Rest	rh	Deprived|NonDominant	5	-2.6183674620883366	45	10	-46	70	CLD-Adults
sub-S506	1H_Adult	Adult	1H	Chin vs Rest	rh	Deprived|NonDominant	4	-2.568737588217319	46	10	-44	68	CLD-Adults
sub-S506	1H_Adult	Adult	1H	Chin vs Rest	rh	Deprived|NonDominant	3	-2.1457957834330994	47	12	-44	66	CLD-Adults
sub-S506	1H_Adult	Adult	1H	Chin vs Rest	rh	Deprived|NonDominant	2	-1.3234672268924157	48	14	-44	64	CLD-Adults
sub-S507	1H_Adult	Adult	1H	Chin vs Rest	rh	Deprived|NonDominant	49	6.108437807293787	1	68	-8	18	CLD-Adults
sub-S507	1H_Adult	Adult	1H	Chin vs Rest	rh	Deprived|NonDominant	48	3.4578458061547783	2	68	-8	20	CLD-Adults
sub-S507	1H_Adult	Adult	1H	Chin vs Rest	rh	Deprived|NonDominant	47	1.6542030428988008	3	66	-8	24	CLD-Adults
sub-S507	1H_Adult	Adult	1H	Chin vs Rest	rh	Deprived|NonDominant	46	0.6439015820842008	4	66	-8	28	CLD-Adults
sub-S507	1H_Adult	Adult	1H	Chin vs Rest	rh	Deprived|NonDominant	45	0.5590465169292762	5	64	-8	30	CLD-Adults
sub-S507	1H_Adult	Adult	1H	Chin vs Rest	rh	Deprived|NonDominant	44	1.0966915463219054	6	62	-10	34	CLD-Adults
sub-S507	1H_Adult	Adult	1H	Chin vs Rest	rh	Deprived|NonDominant	43	1.3619930737631332	7	60	-10	36	CLD-Adults
sub-S507	1H_Adult	Adult	1H	Chin vs Rest	rh	Deprived|NonDominant	42	1.3439735956267067	8	60	-12	38	CLD-Adults
sub-S507	1H_Adult	Adult	1H	Chin vs Rest	rh	Deprived|NonDominant	41	1.3212731526807515	9	58	-12	40	CLD-Adults
sub-S507	1H_Adult	Adult	1H	Chin vs Rest	rh	Deprived|NonDominant	40	1.8141543468112937	10	56	-14	42	CLD-Adults
sub-S507	1H_Adult	Adult	1H	Chin vs Rest	rh	Deprived|NonDominant	39	3.146327358708047	11	58	-16	42	CLD-Adults
sub-S507	1H_Adult	Adult	1H	Chin vs Rest	rh	Deprived|NonDominant	38	4.994560772890521	12	56	-16	44	CLD-Adults
sub-S507	1H_Adult	Adult	1H	Chin vs Rest	rh	Deprived|NonDominant	37	6.565607711343771	13	54	-16	46	CLD-Adults
sub-S507	1H_Adult	Adult	1H	Chin vs Rest	rh	Deprived|NonDominant	36	7.0989922085705714	14	52	-18	48	CLD-Adults
sub-S507	1H_Adult	Adult	1H	Chin vs Rest	rh	Deprived|NonDominant	35	6.873964828556455	15	50	-20	48	CLD-Adults
sub-S507	1H_Adult	Adult	1H	Chin vs Rest	rh	Deprived|NonDominant	34	6.19312483630169	16	50	-20	50	CLD-Adults
sub-S507	1H_Adult	Adult	1H	Chin vs Rest	rh	Deprived|NonDominant	33	4.982026980244356	17	50	-18	52	CLD-Adults
sub-S507	1H_Adult	Adult	1H	Chin vs Rest	rh	Deprived|NonDominant	32	3.4122484567470774	18	48	-22	52	CLD-Adults
sub-S507	1H_Adult	Adult	1H	Chin vs Rest	rh	Deprived|NonDominant	31	1.6212211991319896	19	48	-24	52	CLD-Adults
sub-S507	1H_Adult	Adult	1H	Chin vs Rest	rh	Deprived|NonDominant	30	0.22612892020049485	20	46	-26	54	CLD-Adults
sub-S507	1H_Adult	Adult	1H	Chin vs Rest	rh	Deprived|NonDominant	29	-0.43525534951352696	21	46	-28	56	CLD-Adults
sub-S507	1H_Adult	Adult	1H	Chin vs Rest	rh	Deprived|NonDominant	28	-0.6068481495926489	22	44	-30	56	CLD-Adults
sub-S507	1H_Adult	Adult	1H	Chin vs Rest	rh	Deprived|NonDominant	27	-0.5284722693230096	23	42	-30	56	CLD-Adults
sub-S507	1H_Adult	Adult	1H	Chin vs Rest	rh	Deprived|NonDominant	26	-0.4960527863233405	24	42	-30	58	CLD-Adults
sub-S507	1H_Adult	Adult	1H	Chin vs Rest	rh	Deprived|NonDominant	25	-0.5055353006090598	25	40	-32	58	CLD-Adults
sub-S507	1H_Adult	Adult	1H	Chin vs Rest	rh	Deprived|NonDominant	24	-0.3038565477416615	26	38	-34	58	CLD-Adults
sub-S507	1H_Adult	Adult	1H	Chin vs Rest	rh	Deprived|NonDominant	23	0.12850853534535298	27	36	-34	60	CLD-Adults
sub-S507	1H_Adult	Adult	1H	Chin vs Rest	rh	Deprived|NonDominant	22	0.45618772996595297	28	34	-34	62	CLD-Adults
sub-S507	1H_Adult	Adult	1H	Chin vs Rest	rh	Deprived|NonDominant	21	0.5155519804608906	29	32	-34	62	CLD-Adults
sub-S507	1H_Adult	Adult	1H	Chin vs Rest	rh	Deprived|NonDominant	20	0.3880119700838728	30	30	-34	62	CLD-Adults
sub-S507	1H_Adult	Adult	1H	Chin vs Rest	rh	Deprived|NonDominant	19	0.30166702188361083	31	28	-34	64	CLD-Adults
sub-S507	1H_Adult	Adult	1H	Chin vs Rest	rh	Deprived|NonDominant	18	0.3694231542463453	32	28	-36	64	CLD-Adults
sub-S507	1H_Adult	Adult	1H	Chin vs Rest	rh	Deprived|NonDominant	17	0.44592720631495325	33	26	-36	64	CLD-Adults
sub-S507	1H_Adult	Adult	1H	Chin vs Rest	rh	Deprived|NonDominant	16	0.43562541476710726	34	24	-36	66	CLD-Adults
sub-S507	1H_Adult	Adult	1H	Chin vs Rest	rh	Deprived|NonDominant	15	0.5749244751587084	35	24	-36	70	CLD-Adults
sub-S507	1H_Adult	Adult	1H	Chin vs Rest	rh	Deprived|NonDominant	14	0.8597347798429831	36	22	-38	66	CLD-Adults
sub-S507	1H_Adult	Adult	1H	Chin vs Rest	rh	Deprived|NonDominant	13	0.9890201346698235	37	20	-38	68	CLD-Adults
sub-S507	1H_Adult	Adult	1H	Chin vs Rest	rh	Deprived|NonDominant	12	0.7758971168878696	38	18	-38	70	CLD-Adults
sub-S507	1H_Adult	Adult	1H	Chin vs Rest	rh	Deprived|NonDominant	11	0.37514603972561467	39	18	-38	72	CLD-Adults
sub-S507	1H_Adult	Adult	1H	Chin vs Rest	rh	Deprived|NonDominant	10	0.33545387826790163	40	18	-40	74	CLD-Adults
sub-S507	1H_Adult	Adult	1H	Chin vs Rest	rh	Deprived|NonDominant	9	0.7397681094583302	41	18	-42	74	CLD-Adults
sub-S507	1H_Adult	Adult	1H	Chin vs Rest	rh	Deprived|NonDominant	8	1.2407095395254233	42	16	-46	74	CLD-Adults
sub-S507	1H_Adult	Adult	1H	Chin vs Rest	rh	Deprived|NonDominant	7	1.679127708412726	43	14	-48	74	CLD-Adults
sub-S507	1H_Adult	Adult	1H	Chin vs Rest	rh	Deprived|NonDominant	6	1.8666673037399804	44	10	-48	72	CLD-Adults
sub-S507	1H_Adult	Adult	1H	Chin vs Rest	rh	Deprived|NonDominant	5	1.8414055991053724	45	10	-46	70	CLD-Adults
sub-S507	1H_Adult	Adult	1H	Chin vs Rest	rh	Deprived|NonDominant	4	1.70227413097743	46	10	-44	68	CLD-Adults
sub-S507	1H_Adult	Adult	1H	Chin vs Rest	rh	Deprived|NonDominant	3	1.4312166463070908	47	12	-44	66	CLD-Adults
sub-S507	1H_Adult	Adult	1H	Chin vs Rest	rh	Deprived|NonDominant	2	1.0288679014461248	48	14	-44	64	CLD-Adults
sub-S034	1H_Child	Child	1H	Chin vs Rest	rh	Deprived|NonDominant	49	2.5050343463694777	1	68	-8	18	CLD-Children
sub-S034	1H_Child	Child	1H	Chin vs Rest	rh	Deprived|NonDominant	48	3.0254499078187966	2	68	-8	20	CLD-Children
sub-S034	1H_Child	Child	1H	Chin vs Rest	rh	Deprived|NonDominant	47	3.0705516030169537	3	66	-8	24	CLD-Children
sub-S034	1H_Child	Child	1H	Chin vs Rest	rh	Deprived|NonDominant	46	2.616869587971255	4	66	-8	28	CLD-Children
sub-S034	1H_Child	Child	1H	Chin vs Rest	rh	Deprived|NonDominant	45	1.7133875967800498	5	64	-8	30	CLD-Children
sub-S034	1H_Child	Child	1H	Chin vs Rest	rh	Deprived|NonDominant	44	-0.040398842239969646	6	62	-10	34	CLD-Children
sub-S034	1H_Child	Child	1H	Chin vs Rest	rh	Deprived|NonDominant	43	-1.9860996428624529	7	60	-10	36	CLD-Children
sub-S034	1H_Child	Child	1H	Chin vs Rest	rh	Deprived|NonDominant	42	-3.2839077894484108	8	60	-12	38	CLD-Children
sub-S034	1H_Child	Child	1H	Chin vs Rest	rh	Deprived|NonDominant	41	-3.801590446903555	9	58	-12	40	CLD-Children
sub-S034	1H_Child	Child	1H	Chin vs Rest	rh	Deprived|NonDominant	40	-3.90428133579657	10	56	-14	42	CLD-Children
sub-S034	1H_Child	Child	1H	Chin vs Rest	rh	Deprived|NonDominant	39	-3.8395862554138676	11	58	-16	42	CLD-Children
sub-S034	1H_Child	Child	1H	Chin vs Rest	rh	Deprived|NonDominant	38	-3.8177598187756505	12	56	-16	44	CLD-Children
sub-S034	1H_Child	Child	1H	Chin vs Rest	rh	Deprived|NonDominant	37	-3.7613700011009263	13	54	-16	46	CLD-Children
sub-S034	1H_Child	Child	1H	Chin vs Rest	rh	Deprived|NonDominant	36	-3.4301581772823337	14	52	-18	48	CLD-Children
sub-S034	1H_Child	Child	1H	Chin vs Rest	rh	Deprived|NonDominant	35	-2.706852036108323	15	50	-20	48	CLD-Children
sub-S034	1H_Child	Child	1H	Chin vs Rest	rh	Deprived|NonDominant	34	-1.4495187950034119	16	50	-20	50	CLD-Children
sub-S034	1H_Child	Child	1H	Chin vs Rest	rh	Deprived|NonDominant	33	0.5497187426664898	17	50	-18	52	CLD-Children
sub-S034	1H_Child	Child	1H	Chin vs Rest	rh	Deprived|NonDominant	32	3.039422553205286	18	48	-22	52	CLD-Children
sub-S034	1H_Child	Child	1H	Chin vs Rest	rh	Deprived|NonDominant	31	5.014270393827926	19	48	-24	52	CLD-Children
sub-S034	1H_Child	Child	1H	Chin vs Rest	rh	Deprived|NonDominant	30	5.493130260134452	20	46	-26	54	CLD-Children
sub-S034	1H_Child	Child	1H	Chin vs Rest	rh	Deprived|NonDominant	29	4.463070234825407	21	46	-28	56	CLD-Children
sub-S034	1H_Child	Child	1H	Chin vs Rest	rh	Deprived|NonDominant	28	2.8926396493551474	22	44	-30	56	CLD-Children
sub-S034	1H_Child	Child	1H	Chin vs Rest	rh	Deprived|NonDominant	27	1.5836250312601599	23	42	-30	56	CLD-Children
sub-S034	1H_Child	Child	1H	Chin vs Rest	rh	Deprived|NonDominant	26	0.5580410776759849	24	42	-30	58	CLD-Children
sub-S034	1H_Child	Child	1H	Chin vs Rest	rh	Deprived|NonDominant	25	-0.22920401353530115	25	40	-32	58	CLD-Children
sub-S034	1H_Child	Child	1H	Chin vs Rest	rh	Deprived|NonDominant	24	-0.758125473639195	26	38	-34	58	CLD-Children
sub-S034	1H_Child	Child	1H	Chin vs Rest	rh	Deprived|NonDominant	23	-1.0444679814858926	27	36	-34	60	CLD-Children
sub-S034	1H_Child	Child	1H	Chin vs Rest	rh	Deprived|NonDominant	22	-1.0969630554750314	28	34	-34	62	CLD-Children
sub-S034	1H_Child	Child	1H	Chin vs Rest	rh	Deprived|NonDominant	21	-1.018222914467573	29	32	-34	62	CLD-Children
sub-S034	1H_Child	Child	1H	Chin vs Rest	rh	Deprived|NonDominant	20	-0.9029339706740618	30	30	-34	62	CLD-Children
sub-S034	1H_Child	Child	1H	Chin vs Rest	rh	Deprived|NonDominant	19	-0.8266203874948206	31	28	-34	64	CLD-Children
sub-S034	1H_Child	Child	1H	Chin vs Rest	rh	Deprived|NonDominant	18	-0.9000873052962137	32	28	-36	64	CLD-Children
sub-S034	1H_Child	Child	1H	Chin vs Rest	rh	Deprived|NonDominant	17	-1.0723915743731576	33	26	-36	64	CLD-Children
sub-S034	1H_Child	Child	1H	Chin vs Rest	rh	Deprived|NonDominant	16	-1.2708456433380952	34	24	-36	66	CLD-Children
sub-S034	1H_Child	Child	1H	Chin vs Rest	rh	Deprived|NonDominant	15	-1.4169903290813621	35	24	-36	70	CLD-Children
sub-S034	1H_Child	Child	1H	Chin vs Rest	rh	Deprived|NonDominant	14	-1.4000969407560815	36	22	-38	66	CLD-Children
sub-S034	1H_Child	Child	1H	Chin vs Rest	rh	Deprived|NonDominant	13	-1.194829466919772	37	20	-38	68	CLD-Children
sub-S034	1H_Child	Child	1H	Chin vs Rest	rh	Deprived|NonDominant	12	-0.8804432735756849	38	18	-38	70	CLD-Children
sub-S034	1H_Child	Child	1H	Chin vs Rest	rh	Deprived|NonDominant	11	-0.6305970812657153	39	18	-38	72	CLD-Children
sub-S034	1H_Child	Child	1H	Chin vs Rest	rh	Deprived|NonDominant	10	-0.5369240872049968	40	18	-40	74	CLD-Children
sub-S034	1H_Child	Child	1H	Chin vs Rest	rh	Deprived|NonDominant	9	-0.47271856211545926	41	18	-42	74	CLD-Children
sub-S034	1H_Child	Child	1H	Chin vs Rest	rh	Deprived|NonDominant	8	-0.4360181370675292	42	16	-46	74	CLD-Children
sub-S034	1H_Child	Child	1H	Chin vs Rest	rh	Deprived|NonDominant	7	-0.41406579924949477	43	14	-48	74	CLD-Children
sub-S034	1H_Child	Child	1H	Chin vs Rest	rh	Deprived|NonDominant	6	-0.3258867790361075	44	10	-48	72	CLD-Children
sub-S034	1H_Child	Child	1H	Chin vs Rest	rh	Deprived|NonDominant	5	-0.4241510780080631	45	10	-46	70	CLD-Children
sub-S034	1H_Child	Child	1H	Chin vs Rest	rh	Deprived|NonDominant	4	-0.613466113286916	46	10	-44	68	CLD-Children
sub-S034	1H_Child	Child	1H	Chin vs Rest	rh	Deprived|NonDominant	3	-0.8650251971328088	47	12	-44	66	CLD-Children
sub-S034	1H_Child	Child	1H	Chin vs Rest	rh	Deprived|NonDominant	2	-1.2002813059801842	48	14	-44	64	CLD-Children
sub-S511	1H_Adult	Adult	1H	Chin vs Rest	rh	Deprived|NonDominant	49	4.841907118413513	1	68	-8	18	CLD-Adults
sub-S511	1H_Adult	Adult	1H	Chin vs Rest	rh	Deprived|NonDominant	48	4.454630827597304	2	68	-8	20	CLD-Adults
sub-S511	1H_Adult	Adult	1H	Chin vs Rest	rh	Deprived|NonDominant	47	4.299242266263369	3	66	-8	24	CLD-Adults
sub-S511	1H_Adult	Adult	1H	Chin vs Rest	rh	Deprived|NonDominant	46	4.363348817001721	4	66	-8	28	CLD-Adults
sub-S511	1H_Adult	Adult	1H	Chin vs Rest	rh	Deprived|NonDominant	45	4.638481145210429	5	64	-8	30	CLD-Adults
sub-S511	1H_Adult	Adult	1H	Chin vs Rest	rh	Deprived|NonDominant	44	5.633412072968206	6	62	-10	34	CLD-Adults
sub-S511	1H_Adult	Adult	1H	Chin vs Rest	rh	Deprived|NonDominant	43	6.487868882246452	7	60	-10	36	CLD-Adults
sub-S511	1H_Adult	Adult	1H	Chin vs Rest	rh	Deprived|NonDominant	42	6.932114446227681	8	60	-12	38	CLD-Adults
sub-S511	1H_Adult	Adult	1H	Chin vs Rest	rh	Deprived|NonDominant	41	6.764150435754687	9	58	-12	40	CLD-Adults
sub-S511	1H_Adult	Adult	1H	Chin vs Rest	rh	Deprived|NonDominant	40	6.046474076380841	10	56	-14	42	CLD-Adults
sub-S511	1H_Adult	Adult	1H	Chin vs Rest	rh	Deprived|NonDominant	39	5.535886470215981	11	58	-16	42	CLD-Adults
sub-S511	1H_Adult	Adult	1H	Chin vs Rest	rh	Deprived|NonDominant	38	5.383284332830811	12	56	-16	44	CLD-Adults
sub-S511	1H_Adult	Adult	1H	Chin vs Rest	rh	Deprived|NonDominant	37	5.105325737684379	13	54	-16	46	CLD-Adults
sub-S511	1H_Adult	Adult	1H	Chin vs Rest	rh	Deprived|NonDominant	36	4.549416601970176	14	52	-18	48	CLD-Adults
sub-S511	1H_Adult	Adult	1H	Chin vs Rest	rh	Deprived|NonDominant	35	3.850074744273982	15	50	-20	48	CLD-Adults
sub-S511	1H_Adult	Adult	1H	Chin vs Rest	rh	Deprived|NonDominant	34	3.4858300662773765	16	50	-20	50	CLD-Adults
sub-S511	1H_Adult	Adult	1H	Chin vs Rest	rh	Deprived|NonDominant	33	3.254195722903953	17	50	-18	52	CLD-Adults
sub-S511	1H_Adult	Adult	1H	Chin vs Rest	rh	Deprived|NonDominant	32	2.4673595191902873	18	48	-22	52	CLD-Adults
sub-S511	1H_Adult	Adult	1H	Chin vs Rest	rh	Deprived|NonDominant	31	1.5601468823534659	19	48	-24	52	CLD-Adults
sub-S511	1H_Adult	Adult	1H	Chin vs Rest	rh	Deprived|NonDominant	30	0.9382075819499074	20	46	-26	54	CLD-Adults
sub-S511	1H_Adult	Adult	1H	Chin vs Rest	rh	Deprived|NonDominant	29	0.6009883023197038	21	46	-28	56	CLD-Adults
sub-S511	1H_Adult	Adult	1H	Chin vs Rest	rh	Deprived|NonDominant	28	0.29748401663319896	22	44	-30	56	CLD-Adults
sub-S511	1H_Adult	Adult	1H	Chin vs Rest	rh	Deprived|NonDominant	27	-0.07336938835315288	23	42	-30	56	CLD-Adults
sub-S511	1H_Adult	Adult	1H	Chin vs Rest	rh	Deprived|NonDominant	26	-0.24731883160900112	24	42	-30	58	CLD-Adults
sub-S511	1H_Adult	Adult	1H	Chin vs Rest	rh	Deprived|NonDominant	25	-0.10985710286094419	25	40	-32	58	CLD-Adults
sub-S511	1H_Adult	Adult	1H	Chin vs Rest	rh	Deprived|NonDominant	24	0.03703537095380413	26	38	-34	58	CLD-Adults
sub-S511	1H_Adult	Adult	1H	Chin vs Rest	rh	Deprived|NonDominant	23	-0.07926090630101801	27	36	-34	60	CLD-Adults
sub-S511	1H_Adult	Adult	1H	Chin vs Rest	rh	Deprived|NonDominant	22	-0.27974330069955944	28	34	-34	62	CLD-Adults
sub-S511	1H_Adult	Adult	1H	Chin vs Rest	rh	Deprived|NonDominant	21	-0.34548738373692234	29	32	-34	62	CLD-Adults
sub-S511	1H_Adult	Adult	1H	Chin vs Rest	rh	Deprived|NonDominant	20	-0.5069927370357656	30	30	-34	62	CLD-Adults
sub-S511	1H_Adult	Adult	1H	Chin vs Rest	rh	Deprived|NonDominant	19	-0.9384639549096914	31	28	-34	64	CLD-Adults
sub-S511	1H_Adult	Adult	1H	Chin vs Rest	rh	Deprived|NonDominant	18	-1.460428888414485	32	28	-36	64	CLD-Adults
sub-S511	1H_Adult	Adult	1H	Chin vs Rest	rh	Deprived|NonDominant	17	-1.7980287751519057	33	26	-36	64	CLD-Adults
sub-S511	1H_Adult	Adult	1H	Chin vs Rest	rh	Deprived|NonDominant	16	-1.8516931254721083	34	24	-36	66	CLD-Adults
sub-S511	1H_Adult	Adult	1H	Chin vs Rest	rh	Deprived|NonDominant	15	-1.753415892074186	35	24	-36	70	CLD-Adults
sub-S511	1H_Adult	Adult	1H	Chin vs Rest	rh	Deprived|NonDominant	14	-1.7383835887932144	36	22	-38	66	CLD-Adults
sub-S511	1H_Adult	Adult	1H	Chin vs Rest	rh	Deprived|NonDominant	13	-1.9187261580069437	37	20	-38	68	CLD-Adults
sub-S511	1H_Adult	Adult	1H	Chin vs Rest	rh	Deprived|NonDominant	12	-2.2970512137632877	38	18	-38	70	CLD-Adults
sub-S511	1H_Adult	Adult	1H	Chin vs Rest	rh	Deprived|NonDominant	11	-2.685879517665633	39	18	-38	72	CLD-Adults
sub-S511	1H_Adult	Adult	1H	Chin vs Rest	rh	Deprived|NonDominant	10	-2.7094628386362896	40	18	-40	74	CLD-Adults
sub-S511	1H_Adult	Adult	1H	Chin vs Rest	rh	Deprived|NonDominant	9	-2.389578461492589	41	18	-42	74	CLD-Adults
sub-S511	1H_Adult	Adult	1H	Chin vs Rest	rh	Deprived|NonDominant	8	-2.052624409445354	42	16	-46	74	CLD-Adults
sub-S511	1H_Adult	Adult	1H	Chin vs Rest	rh	Deprived|NonDominant	7	-1.9475397660054674	43	14	-48	74	CLD-Adults
sub-S511	1H_Adult	Adult	1H	Chin vs Rest	rh	Deprived|NonDominant	6	-2.269816533374388	44	10	-48	72	CLD-Adults
sub-S511	1H_Adult	Adult	1H	Chin vs Rest	rh	Deprived|NonDominant	5	-2.6464842527852017	45	10	-46	70	CLD-Adults
sub-S511	1H_Adult	Adult	1H	Chin vs Rest	rh	Deprived|NonDominant	4	-2.746158587886117	46	10	-44	68	CLD-Adults
sub-S511	1H_Adult	Adult	1H	Chin vs Rest	rh	Deprived|NonDominant	3	-2.661610075561116	47	12	-44	66	CLD-Adults
sub-S511	1H_Adult	Adult	1H	Chin vs Rest	rh	Deprived|NonDominant	2	-2.3663721223411427	48	14	-44	64	CLD-Adults
sub-S508	1H_Adult	Adult	1H	Chin vs Rest	rh	Deprived|NonDominant	49	1.4576044005485709	1	68	-8	18	CLD-Adults
sub-S508	1H_Adult	Adult	1H	Chin vs Rest	rh	Deprived|NonDominant	48	0.5804430774667781	2	68	-8	20	CLD-Adults
sub-S508	1H_Adult	Adult	1H	Chin vs Rest	rh	Deprived|NonDominant	47	-0.11529801670751794	3	66	-8	24	CLD-Adults
sub-S508	1H_Adult	Adult	1H	Chin vs Rest	rh	Deprived|NonDominant	46	-0.6378125206026342	4	66	-8	28	CLD-Adults
sub-S508	1H_Adult	Adult	1H	Chin vs Rest	rh	Deprived|NonDominant	45	-0.9812542520582324	5	64	-8	30	CLD-Adults
sub-S508	1H_Adult	Adult	1H	Chin vs Rest	rh	Deprived|NonDominant	44	-1.1443848293883279	6	62	-10	34	CLD-Adults
sub-S508	1H_Adult	Adult	1H	Chin vs Rest	rh	Deprived|NonDominant	43	-1.1749790912076934	7	60	-10	36	CLD-Adults
sub-S508	1H_Adult	Adult	1H	Chin vs Rest	rh	Deprived|NonDominant	42	-1.2409648192561387	8	60	-12	38	CLD-Adults
sub-S508	1H_Adult	Adult	1H	Chin vs Rest	rh	Deprived|NonDominant	41	-0.8752074354636685	9	58	-12	40	CLD-Adults
sub-S508	1H_Adult	Adult	1H	Chin vs Rest	rh	Deprived|NonDominant	40	-0.0909347623937406	10	56	-14	42	CLD-Adults
sub-S508	1H_Adult	Adult	1H	Chin vs Rest	rh	Deprived|NonDominant	39	0.6723938513777038	11	58	-16	42	CLD-Adults
sub-S508	1H_Adult	Adult	1H	Chin vs Rest	rh	Deprived|NonDominant	38	1.0958896873481463	12	56	-16	44	CLD-Adults
sub-S508	1H_Adult	Adult	1H	Chin vs Rest	rh	Deprived|NonDominant	37	0.8857759686227635	13	54	-16	46	CLD-Adults
sub-S508	1H_Adult	Adult	1H	Chin vs Rest	rh	Deprived|NonDominant	36	0.7082995737238716	14	52	-18	48	CLD-Adults
sub-S508	1H_Adult	Adult	1H	Chin vs Rest	rh	Deprived|NonDominant	35	0.9981024793574417	15	50	-20	48	CLD-Adults
sub-S508	1H_Adult	Adult	1H	Chin vs Rest	rh	Deprived|NonDominant	34	1.1111240735725527	16	50	-20	50	CLD-Adults
sub-S508	1H_Adult	Adult	1H	Chin vs Rest	rh	Deprived|NonDominant	33	0.760874938880457	17	50	-18	52	CLD-Adults
sub-S508	1H_Adult	Adult	1H	Chin vs Rest	rh	Deprived|NonDominant	32	0.09190995683245926	18	48	-22	52	CLD-Adults
sub-S508	1H_Adult	Adult	1H	Chin vs Rest	rh	Deprived|NonDominant	31	-0.4011117944875799	19	48	-24	52	CLD-Adults
sub-S508	1H_Adult	Adult	1H	Chin vs Rest	rh	Deprived|NonDominant	30	-0.3064972041198006	20	46	-26	54	CLD-Adults
sub-S508	1H_Adult	Adult	1H	Chin vs Rest	rh	Deprived|NonDominant	29	0.01834491773082067	21	46	-28	56	CLD-Adults
sub-S508	1H_Adult	Adult	1H	Chin vs Rest	rh	Deprived|NonDominant	28	0.04654092282176445	22	44	-30	56	CLD-Adults
sub-S508	1H_Adult	Adult	1H	Chin vs Rest	rh	Deprived|NonDominant	27	-0.20741383777278047	23	42	-30	56	CLD-Adults
sub-S508	1H_Adult	Adult	1H	Chin vs Rest	rh	Deprived|NonDominant	26	-0.4640545359321869	24	42	-30	58	CLD-Adults
sub-S508	1H_Adult	Adult	1H	Chin vs Rest	rh	Deprived|NonDominant	25	-0.39689198203472176	25	40	-32	58	CLD-Adults
sub-S508	1H_Adult	Adult	1H	Chin vs Rest	rh	Deprived|NonDominant	24	-0.10205237679950135	26	38	-34	58	CLD-Adults
sub-S508	1H_Adult	Adult	1H	Chin vs Rest	rh	Deprived|NonDominant	23	0.12783404809951596	27	36	-34	60	CLD-Adults
sub-S508	1H_Adult	Adult	1H	Chin vs Rest	rh	Deprived|NonDominant	22	0.2530689105840498	28	34	-34	62	CLD-Adults
sub-S508	1H_Adult	Adult	1H	Chin vs Rest	rh	Deprived|NonDominant	21	0.4584489290618024	29	32	-34	62	CLD-Adults
sub-S508	1H_Adult	Adult	1H	Chin vs Rest	rh	Deprived|NonDominant	20	0.8124560417666853	30	30	-34	62	CLD-Adults
sub-S508	1H_Adult	Adult	1H	Chin vs Rest	rh	Deprived|NonDominant	19	1.1707782086039495	31	28	-34	64	CLD-Adults
sub-S508	1H_Adult	Adult	1H	Chin vs Rest	rh	Deprived|NonDominant	18	1.3025798173657144	32	28	-36	64	CLD-Adults
sub-S508	1H_Adult	Adult	1H	Chin vs Rest	rh	Deprived|NonDominant	17	1.1558551882823649	33	26	-36	64	CLD-Adults
sub-S508	1H_Adult	Adult	1H	Chin vs Rest	rh	Deprived|NonDominant	16	0.7749685613899311	34	24	-36	66	CLD-Adults
sub-S508	1H_Adult	Adult	1H	Chin vs Rest	rh	Deprived|NonDominant	15	0.23815710656584074	35	24	-36	70	CLD-Adults
sub-S508	1H_Adult	Adult	1H	Chin vs Rest	rh	Deprived|NonDominant	14	-0.22389903234363517	36	22	-38	66	CLD-Adults
sub-S508	1H_Adult	Adult	1H	Chin vs Rest	rh	Deprived|NonDominant	13	-0.39231911957447607	37	20	-38	68	CLD-Adults
sub-S508	1H_Adult	Adult	1H	Chin vs Rest	rh	Deprived|NonDominant	12	-0.2303643101976598	38	18	-38	70	CLD-Adults
sub-S508	1H_Adult	Adult	1H	Chin vs Rest	rh	Deprived|NonDominant	11	0.10084113377581996	39	18	-38	72	CLD-Adults
sub-S508	1H_Adult	Adult	1H	Chin vs Rest	rh	Deprived|NonDominant	10	0.2233899893991163	40	18	-40	74	CLD-Adults
sub-S508	1H_Adult	Adult	1H	Chin vs Rest	rh	Deprived|NonDominant	9	0.04648797004019352	41	18	-42	74	CLD-Adults
sub-S508	1H_Adult	Adult	1H	Chin vs Rest	rh	Deprived|NonDominant	8	-0.2774065801691604	42	16	-46	74	CLD-Adults
sub-S508	1H_Adult	Adult	1H	Chin vs Rest	rh	Deprived|NonDominant	7	-0.6154768851765002	43	14	-48	74	CLD-Adults
sub-S508	1H_Adult	Adult	1H	Chin vs Rest	rh	Deprived|NonDominant	6	-0.7981612660305446	44	10	-48	72	CLD-Adults
sub-S508	1H_Adult	Adult	1H	Chin vs Rest	rh	Deprived|NonDominant	5	-0.7376111727684689	45	10	-46	70	CLD-Adults
sub-S508	1H_Adult	Adult	1H	Chin vs Rest	rh	Deprived|NonDominant	4	-0.7022906578439917	46	10	-44	68	CLD-Adults
sub-S508	1H_Adult	Adult	1H	Chin vs Rest	rh	Deprived|NonDominant	3	-0.6500051656081436	47	12	-44	66	CLD-Adults
sub-S508	1H_Adult	Adult	1H	Chin vs Rest	rh	Deprived|NonDominant	2	-0.5853260104381768	48	14	-44	64	CLD-Adults
sub-S510	1H_Adult	Adult	1H	Chin vs Rest	rh	Deprived|NonDominant	49	-0.2938641172926968	1	68	-8	18	CLD-Adults
sub-S510	1H_Adult	Adult	1H	Chin vs Rest	rh	Deprived|NonDominant	48	-0.35536379995879647	2	68	-8	20	CLD-Adults
sub-S510	1H_Adult	Adult	1H	Chin vs Rest	rh	Deprived|NonDominant	47	-0.32492051686382134	3	66	-8	24	CLD-Adults
sub-S510	1H_Adult	Adult	1H	Chin vs Rest	rh	Deprived|NonDominant	46	-0.18553777305042635	4	66	-8	28	CLD-Adults
sub-S510	1H_Adult	Adult	1H	Chin vs Rest	rh	Deprived|NonDominant	45	-0.004287464271673702	5	64	-8	30	CLD-Adults
sub-S510	1H_Adult	Adult	1H	Chin vs Rest	rh	Deprived|NonDominant	44	0.6486479064771185	6	62	-10	34	CLD-Adults
sub-S510	1H_Adult	Adult	1H	Chin vs Rest	rh	Deprived|NonDominant	43	1.4749031936744168	7	60	-10	36	CLD-Adults
sub-S510	1H_Adult	Adult	1H	Chin vs Rest	rh	Deprived|NonDominant	42	2.286557382559021	8	60	-12	38	CLD-Adults
sub-S510	1H_Adult	Adult	1H	Chin vs Rest	rh	Deprived|NonDominant	41	3.1860848071634855	9	58	-12	40	CLD-Adults
sub-S510	1H_Adult	Adult	1H	Chin vs Rest	rh	Deprived|NonDominant	40	3.9234058501966556	10	56	-14	42	CLD-Adults
sub-S510	1H_Adult	Adult	1H	Chin vs Rest	rh	Deprived|NonDominant	39	4.187329927509046	11	58	-16	42	CLD-Adults
sub-S510	1H_Adult	Adult	1H	Chin vs Rest	rh	Deprived|NonDominant	38	3.841021264875977	12	56	-16	44	CLD-Adults
sub-S510	1H_Adult	Adult	1H	Chin vs Rest	rh	Deprived|NonDominant	37	2.940884331419899	13	54	-16	46	CLD-Adults
sub-S510	1H_Adult	Adult	1H	Chin vs Rest	rh	Deprived|NonDominant	36	1.9838520156850634	14	52	-18	48	CLD-Adults
sub-S510	1H_Adult	Adult	1H	Chin vs Rest	rh	Deprived|NonDominant	35	1.1670347101219014	15	50	-20	48	CLD-Adults
sub-S510	1H_Adult	Adult	1H	Chin vs Rest	rh	Deprived|NonDominant	34	0.4957985107028589	16	50	-20	50	CLD-Adults
sub-S510	1H_Adult	Adult	1H	Chin vs Rest	rh	Deprived|NonDominant	33	0.051334476263564396	17	50	-18	52	CLD-Adults
sub-S510	1H_Adult	Adult	1H	Chin vs Rest	rh	Deprived|NonDominant	32	-0.2973074594099622	18	48	-22	52	CLD-Adults
sub-S510	1H_Adult	Adult	1H	Chin vs Rest	rh	Deprived|NonDominant	31	-0.5316677017604452	19	48	-24	52	CLD-Adults
sub-S510	1H_Adult	Adult	1H	Chin vs Rest	rh	Deprived|NonDominant	30	-0.6800859348587697	20	46	-26	54	CLD-Adults
sub-S510	1H_Adult	Adult	1H	Chin vs Rest	rh	Deprived|NonDominant	29	-0.7640436939777115	21	46	-28	56	CLD-Adults
sub-S510	1H_Adult	Adult	1H	Chin vs Rest	rh	Deprived|NonDominant	28	-0.7212973593704138	22	44	-30	56	CLD-Adults
sub-S510	1H_Adult	Adult	1H	Chin vs Rest	rh	Deprived|NonDominant	27	-0.5279069857259138	23	42	-30	56	CLD-Adults
sub-S510	1H_Adult	Adult	1H	Chin vs Rest	rh	Deprived|NonDominant	26	-0.17984656494829251	24	42	-30	58	CLD-Adults
sub-S510	1H_Adult	Adult	1H	Chin vs Rest	rh	Deprived|NonDominant	25	0.2428036432287098	25	40	-32	58	CLD-Adults
sub-S510	1H_Adult	Adult	1H	Chin vs Rest	rh	Deprived|NonDominant	24	0.5846207958982778	26	38	-34	58	CLD-Adults
sub-S510	1H_Adult	Adult	1H	Chin vs Rest	rh	Deprived|NonDominant	23	0.7163024267415646	27	36	-34	60	CLD-Adults
sub-S510	1H_Adult	Adult	1H	Chin vs Rest	rh	Deprived|NonDominant	22	0.5940339987148032	28	34	-34	62	CLD-Adults
sub-S510	1H_Adult	Adult	1H	Chin vs Rest	rh	Deprived|NonDominant	21	0.22720645197094014	29	32	-34	62	CLD-Adults
sub-S510	1H_Adult	Adult	1H	Chin vs Rest	rh	Deprived|NonDominant	20	-0.35797463422747233	30	30	-34	62	CLD-Adults
sub-S510	1H_Adult	Adult	1H	Chin vs Rest	rh	Deprived|NonDominant	19	-1.080941697384398	31	28	-34	64	CLD-Adults
sub-S510	1H_Adult	Adult	1H	Chin vs Rest	rh	Deprived|NonDominant	18	-1.6704519897456516	32	28	-36	64	CLD-Adults
sub-S510	1H_Adult	Adult	1H	Chin vs Rest	rh	Deprived|NonDominant	17	-2.015580162139809	33	26	-36	64	CLD-Adults
sub-S510	1H_Adult	Adult	1H	Chin vs Rest	rh	Deprived|NonDominant	16	-2.1493737624215017	34	24	-36	66	CLD-Adults
sub-S510	1H_Adult	Adult	1H	Chin vs Rest	rh	Deprived|NonDominant	15	-2.0925949810165694	35	24	-36	70	CLD-Adults
sub-S510	1H_Adult	Adult	1H	Chin vs Rest	rh	Deprived|NonDominant	14	-1.9701344182183131	36	22	-38	66	CLD-Adults
sub-S510	1H_Adult	Adult	1H	Chin vs Rest	rh	Deprived|NonDominant	13	-1.7413536998722536	37	20	-38	68	CLD-Adults
sub-S510	1H_Adult	Adult	1H	Chin vs Rest	rh	Deprived|NonDominant	12	-1.4557867478199324	38	18	-38	70	CLD-Adults
sub-S510	1H_Adult	Adult	1H	Chin vs Rest	rh	Deprived|NonDominant	11	-1.2228421670063396	39	18	-38	72	CLD-Adults
sub-S510	1H_Adult	Adult	1H	Chin vs Rest	rh	Deprived|NonDominant	10	-1.1429245661741034	40	18	-40	74	CLD-Adults
sub-S510	1H_Adult	Adult	1H	Chin vs Rest	rh	Deprived|NonDominant	9	-1.237786313776604	41	18	-42	74	CLD-Adults
sub-S510	1H_Adult	Adult	1H	Chin vs Rest	rh	Deprived|NonDominant	8	-1.1999381911093576	42	16	-46	74	CLD-Adults
sub-S510	1H_Adult	Adult	1H	Chin vs Rest	rh	Deprived|NonDominant	7	-0.9359074346740499	43	14	-48	74	CLD-Adults
sub-S510	1H_Adult	Adult	1H	Chin vs Rest	rh	Deprived|NonDominant	6	-0.6530674957036835	44	10	-48	72	CLD-Adults
sub-S510	1H_Adult	Adult	1H	Chin vs Rest	rh	Deprived|NonDominant	5	-0.675674222092799	45	10	-46	70	CLD-Adults
sub-S510	1H_Adult	Adult	1H	Chin vs Rest	rh	Deprived|NonDominant	4	-0.8250726608431252	46	10	-44	68	CLD-Adults
sub-S510	1H_Adult	Adult	1H	Chin vs Rest	rh	Deprived|NonDominant	3	-1.1075621019538373	47	12	-44	66	CLD-Adults
sub-S510	1H_Adult	Adult	1H	Chin vs Rest	rh	Deprived|NonDominant	2	-1.5202741559882975	48	14	-44	64	CLD-Adults
sub-S509	1H_Adult	Adult	1H	Chin vs Rest	rh	Deprived|NonDominant	49	1.3679643672833481	1	68	-8	18	CLD-Adults
sub-S509	1H_Adult	Adult	1H	Chin vs Rest	rh	Deprived|NonDominant	48	0.7066931682298857	2	68	-8	20	CLD-Adults
sub-S509	1H_Adult	Adult	1H	Chin vs Rest	rh	Deprived|NonDominant	47	0.4433143292169923	3	66	-8	24	CLD-Adults
sub-S509	1H_Adult	Adult	1H	Chin vs Rest	rh	Deprived|NonDominant	46	0.5950917404296419	4	66	-8	28	CLD-Adults
sub-S509	1H_Adult	Adult	1H	Chin vs Rest	rh	Deprived|NonDominant	45	1.1105218980186229	5	64	-8	30	CLD-Adults
sub-S509	1H_Adult	Adult	1H	Chin vs Rest	rh	Deprived|NonDominant	44	2.475652440506849	6	62	-10	34	CLD-Adults
sub-S509	1H_Adult	Adult	1H	Chin vs Rest	rh	Deprived|NonDominant	43	3.7440204493454856	7	60	-10	36	CLD-Adults
sub-S509	1H_Adult	Adult	1H	Chin vs Rest	rh	Deprived|NonDominant	42	4.199517888616706	8	60	-12	38	CLD-Adults
sub-S509	1H_Adult	Adult	1H	Chin vs Rest	rh	Deprived|NonDominant	41	4.034142884118373	9	58	-12	40	CLD-Adults
sub-S509	1H_Adult	Adult	1H	Chin vs Rest	rh	Deprived|NonDominant	40	3.637815332156514	10	56	-14	42	CLD-Adults
sub-S509	1H_Adult	Adult	1H	Chin vs Rest	rh	Deprived|NonDominant	39	3.0848018487389774	11	58	-16	42	CLD-Adults
sub-S509	1H_Adult	Adult	1H	Chin vs Rest	rh	Deprived|NonDominant	38	2.608592024832549	12	56	-16	44	CLD-Adults
sub-S509	1H_Adult	Adult	1H	Chin vs Rest	rh	Deprived|NonDominant	37	2.3458696973878608	13	54	-16	46	CLD-Adults
sub-S509	1H_Adult	Adult	1H	Chin vs Rest	rh	Deprived|NonDominant	36	2.1239564463412464	14	52	-18	48	CLD-Adults
sub-S509	1H_Adult	Adult	1H	Chin vs Rest	rh	Deprived|NonDominant	35	1.6012133264834345	15	50	-20	48	CLD-Adults
sub-S509	1H_Adult	Adult	1H	Chin vs Rest	rh	Deprived|NonDominant	34	0.8193288178604365	16	50	-20	50	CLD-Adults
sub-S509	1H_Adult	Adult	1H	Chin vs Rest	rh	Deprived|NonDominant	33	0.2743836325139921	17	50	-18	52	CLD-Adults
sub-S509	1H_Adult	Adult	1H	Chin vs Rest	rh	Deprived|NonDominant	32	0.08844386645826549	18	48	-22	52	CLD-Adults
sub-S509	1H_Adult	Adult	1H	Chin vs Rest	rh	Deprived|NonDominant	31	0.14772989692105554	19	48	-24	52	CLD-Adults
sub-S509	1H_Adult	Adult	1H	Chin vs Rest	rh	Deprived|NonDominant	30	0.19222230121023465	20	46	-26	54	CLD-Adults
sub-S509	1H_Adult	Adult	1H	Chin vs Rest	rh	Deprived|NonDominant	29	0.2264440923675512	21	46	-28	56	CLD-Adults
sub-S509	1H_Adult	Adult	1H	Chin vs Rest	rh	Deprived|NonDominant	28	0.3331171303846568	22	44	-30	56	CLD-Adults
sub-S509	1H_Adult	Adult	1H	Chin vs Rest	rh	Deprived|NonDominant	27	0.4624994975329368	23	42	-30	56	CLD-Adults
sub-S509	1H_Adult	Adult	1H	Chin vs Rest	rh	Deprived|NonDominant	26	0.6263813110683151	24	42	-30	58	CLD-Adults
sub-S509	1H_Adult	Adult	1H	Chin vs Rest	rh	Deprived|NonDominant	25	0.7930673901506637	25	40	-32	58	CLD-Adults
sub-S509	1H_Adult	Adult	1H	Chin vs Rest	rh	Deprived|NonDominant	24	0.8161088764455284	26	38	-34	58	CLD-Adults
sub-S509	1H_Adult	Adult	1H	Chin vs Rest	rh	Deprived|NonDominant	23	0.5895941956682296	27	36	-34	60	CLD-Adults
sub-S509	1H_Adult	Adult	1H	Chin vs Rest	rh	Deprived|NonDominant	22	0.17553412832809498	28	34	-34	62	CLD-Adults
sub-S509	1H_Adult	Adult	1H	Chin vs Rest	rh	Deprived|NonDominant	21	-0.21050235062303774	29	32	-34	62	CLD-Adults
sub-S509	1H_Adult	Adult	1H	Chin vs Rest	rh	Deprived|NonDominant	20	-0.5113662029652537	30	30	-34	62	CLD-Adults
sub-S509	1H_Adult	Adult	1H	Chin vs Rest	rh	Deprived|NonDominant	19	-0.7238668766013967	31	28	-34	64	CLD-Adults
sub-S509	1H_Adult	Adult	1H	Chin vs Rest	rh	Deprived|NonDominant	18	-0.8744121837745078	32	28	-36	64	CLD-Adults
sub-S509	1H_Adult	Adult	1H	Chin vs Rest	rh	Deprived|NonDominant	17	-0.9715881937109327	33	26	-36	64	CLD-Adults
sub-S509	1H_Adult	Adult	1H	Chin vs Rest	rh	Deprived|NonDominant	16	-1.1710657168527077	34	24	-36	66	CLD-Adults
sub-S509	1H_Adult	Adult	1H	Chin vs Rest	rh	Deprived|NonDominant	15	-1.631379389569955	35	24	-36	70	CLD-Adults
sub-S509	1H_Adult	Adult	1H	Chin vs Rest	rh	Deprived|NonDominant	14	-2.0046123157555993	36	22	-38	66	CLD-Adults
sub-S509	1H_Adult	Adult	1H	Chin vs Rest	rh	Deprived|NonDominant	13	-1.9786364642573913	37	20	-38	68	CLD-Adults
sub-S509	1H_Adult	Adult	1H	Chin vs Rest	rh	Deprived|NonDominant	12	-1.5012436401979399	38	18	-38	70	CLD-Adults
sub-S509	1H_Adult	Adult	1H	Chin vs Rest	rh	Deprived|NonDominant	11	-0.7045979288013239	39	18	-38	72	CLD-Adults
sub-S509	1H_Adult	Adult	1H	Chin vs Rest	rh	Deprived|NonDominant	10	-0.17590303134430196	40	18	-40	74	CLD-Adults
sub-S509	1H_Adult	Adult	1H	Chin vs Rest	rh	Deprived|NonDominant	9	-0.13666290094163203	41	18	-42	74	CLD-Adults
sub-S509	1H_Adult	Adult	1H	Chin vs Rest	rh	Deprived|NonDominant	8	-0.4567495672447116	42	16	-46	74	CLD-Adults
sub-S509	1H_Adult	Adult	1H	Chin vs Rest	rh	Deprived|NonDominant	7	-0.869286868775413	43	14	-48	74	CLD-Adults
sub-S509	1H_Adult	Adult	1H	Chin vs Rest	rh	Deprived|NonDominant	6	-0.9042745525661097	44	10	-48	72	CLD-Adults
sub-S509	1H_Adult	Adult	1H	Chin vs Rest	rh	Deprived|NonDominant	5	-0.6513615628963599	45	10	-46	70	CLD-Adults
sub-S509	1H_Adult	Adult	1H	Chin vs Rest	rh	Deprived|NonDominant	4	-0.5220850742438752	46	10	-44	68	CLD-Adults
sub-S509	1H_Adult	Adult	1H	Chin vs Rest	rh	Deprived|NonDominant	3	-0.4398567639775828	47	12	-44	66	CLD-Adults
sub-S509	1H_Adult	Adult	1H	Chin vs Rest	rh	Deprived|NonDominant	2	-0.4215981455522678	48	14	-44	64	CLD-Adults
sub-S513	1H_Adult	Adult	1H	Chin vs Rest	rh	Deprived|NonDominant	49	-1.1921957802469478	1	68	-8	18	CLD-Adults
sub-S513	1H_Adult	Adult	1H	Chin vs Rest	rh	Deprived|NonDominant	48	-1.8928214243724963	2	68	-8	20	CLD-Adults
sub-S513	1H_Adult	Adult	1H	Chin vs Rest	rh	Deprived|NonDominant	47	-2.5721818803315286	3	66	-8	24	CLD-Adults
sub-S513	1H_Adult	Adult	1H	Chin vs Rest	rh	Deprived|NonDominant	46	-3.2003102692737606	4	66	-8	28	CLD-Adults
sub-S513	1H_Adult	Adult	1H	Chin vs Rest	rh	Deprived|NonDominant	45	-3.8806924925684405	5	64	-8	30	CLD-Adults
sub-S513	1H_Adult	Adult	1H	Chin vs Rest	rh	Deprived|NonDominant	44	-4.293907463027648	6	62	-10	34	CLD-Adults
sub-S513	1H_Adult	Adult	1H	Chin vs Rest	rh	Deprived|NonDominant	43	-3.475691689884936	7	60	-10	36	CLD-Adults
sub-S513	1H_Adult	Adult	1H	Chin vs Rest	rh	Deprived|NonDominant	42	-1.5087571514292906	8	60	-12	38	CLD-Adults
sub-S513	1H_Adult	Adult	1H	Chin vs Rest	rh	Deprived|NonDominant	41	0.9891932782459015	9	58	-12	40	CLD-Adults
sub-S513	1H_Adult	Adult	1H	Chin vs Rest	rh	Deprived|NonDominant	40	2.831746928367388	10	56	-14	42	CLD-Adults
sub-S513	1H_Adult	Adult	1H	Chin vs Rest	rh	Deprived|NonDominant	39	3.15919203295918	11	58	-16	42	CLD-Adults
sub-S513	1H_Adult	Adult	1H	Chin vs Rest	rh	Deprived|NonDominant	38	2.1524582943474684	12	56	-16	44	CLD-Adults
sub-S513	1H_Adult	Adult	1H	Chin vs Rest	rh	Deprived|NonDominant	37	0.6243875240816364	13	54	-16	46	CLD-Adults
sub-S513	1H_Adult	Adult	1H	Chin vs Rest	rh	Deprived|NonDominant	36	-0.4000076285976457	14	52	-18	48	CLD-Adults
sub-S513	1H_Adult	Adult	1H	Chin vs Rest	rh	Deprived|NonDominant	35	-0.7440999079355831	15	50	-20	48	CLD-Adults
sub-S513	1H_Adult	Adult	1H	Chin vs Rest	rh	Deprived|NonDominant	34	-0.9308503805949657	16	50	-20	50	CLD-Adults
sub-S513	1H_Adult	Adult	1H	Chin vs Rest	rh	Deprived|NonDominant	33	-1.0233349320943113	17	50	-18	52	CLD-Adults
sub-S513	1H_Adult	Adult	1H	Chin vs Rest	rh	Deprived|NonDominant	32	-0.8461530612828647	18	48	-22	52	CLD-Adults
sub-S513	1H_Adult	Adult	1H	Chin vs Rest	rh	Deprived|NonDominant	31	-0.4856962599661631	19	48	-24	52	CLD-Adults
sub-S513	1H_Adult	Adult	1H	Chin vs Rest	rh	Deprived|NonDominant	30	-0.23075088749419562	20	46	-26	54	CLD-Adults
sub-S513	1H_Adult	Adult	1H	Chin vs Rest	rh	Deprived|NonDominant	29	-0.17080218475293335	21	46	-28	56	CLD-Adults
sub-S513	1H_Adult	Adult	1H	Chin vs Rest	rh	Deprived|NonDominant	28	-0.2840377121583504	22	44	-30	56	CLD-Adults
sub-S513	1H_Adult	Adult	1H	Chin vs Rest	rh	Deprived|NonDominant	27	-0.5107616337800407	23	42	-30	56	CLD-Adults
sub-S513	1H_Adult	Adult	1H	Chin vs Rest	rh	Deprived|NonDominant	26	-0.6821071556846259	24	42	-30	58	CLD-Adults
sub-S513	1H_Adult	Adult	1H	Chin vs Rest	rh	Deprived|NonDominant	25	-0.7965992945820302	25	40	-32	58	CLD-Adults
sub-S513	1H_Adult	Adult	1H	Chin vs Rest	rh	Deprived|NonDominant	24	-0.9321555308934635	26	38	-34	58	CLD-Adults
sub-S513	1H_Adult	Adult	1H	Chin vs Rest	rh	Deprived|NonDominant	23	-1.0096715656576287	27	36	-34	60	CLD-Adults
sub-S513	1H_Adult	Adult	1H	Chin vs Rest	rh	Deprived|NonDominant	22	-1.0768598930411297	28	34	-34	62	CLD-Adults
sub-S513	1H_Adult	Adult	1H	Chin vs Rest	rh	Deprived|NonDominant	21	-1.2615540808137595	29	32	-34	62	CLD-Adults
sub-S513	1H_Adult	Adult	1H	Chin vs Rest	rh	Deprived|NonDominant	20	-1.5559620170966886	30	30	-34	62	CLD-Adults
sub-S513	1H_Adult	Adult	1H	Chin vs Rest	rh	Deprived|NonDominant	19	-1.7602165875371167	31	28	-34	64	CLD-Adults
sub-S513	1H_Adult	Adult	1H	Chin vs Rest	rh	Deprived|NonDominant	18	-1.6641476729870086	32	28	-36	64	CLD-Adults
sub-S513	1H_Adult	Adult	1H	Chin vs Rest	rh	Deprived|NonDominant	17	-1.361549218745934	33	26	-36	64	CLD-Adults
sub-S513	1H_Adult	Adult	1H	Chin vs Rest	rh	Deprived|NonDominant	16	-1.0998775443900999	34	24	-36	66	CLD-Adults
sub-S513	1H_Adult	Adult	1H	Chin vs Rest	rh	Deprived|NonDominant	15	-0.9480609469165537	35	24	-36	70	CLD-Adults
sub-S513	1H_Adult	Adult	1H	Chin vs Rest	rh	Deprived|NonDominant	14	-0.8936136159021686	36	22	-38	66	CLD-Adults
sub-S513	1H_Adult	Adult	1H	Chin vs Rest	rh	Deprived|NonDominant	13	-0.9459215502411077	37	20	-38	68	CLD-Adults
sub-S513	1H_Adult	Adult	1H	Chin vs Rest	rh	Deprived|NonDominant	12	-1.0315919937750042	38	18	-38	70	CLD-Adults
sub-S513	1H_Adult	Adult	1H	Chin vs Rest	rh	Deprived|NonDominant	11	-1.0632523502431117	39	18	-38	72	CLD-Adults
sub-S513	1H_Adult	Adult	1H	Chin vs Rest	rh	Deprived|NonDominant	10	-0.935517760178474	40	18	-40	74	CLD-Adults
sub-S513	1H_Adult	Adult	1H	Chin vs Rest	rh	Deprived|NonDominant	9	-0.36767951315917685	41	18	-42	74	CLD-Adults
sub-S513	1H_Adult	Adult	1H	Chin vs Rest	rh	Deprived|NonDominant	8	0.4789353483027185	42	16	-46	74	CLD-Adults
sub-S513	1H_Adult	Adult	1H	Chin vs Rest	rh	Deprived|NonDominant	7	1.0135945523179168	43	14	-48	74	CLD-Adults
sub-S513	1H_Adult	Adult	1H	Chin vs Rest	rh	Deprived|NonDominant	6	0.8436517532459735	44	10	-48	72	CLD-Adults
sub-S513	1H_Adult	Adult	1H	Chin vs Rest	rh	Deprived|NonDominant	5	0.20139542616321177	45	10	-46	70	CLD-Adults
sub-S513	1H_Adult	Adult	1H	Chin vs Rest	rh	Deprived|NonDominant	4	-0.36643002632548616	46	10	-44	68	CLD-Adults
sub-S513	1H_Adult	Adult	1H	Chin vs Rest	rh	Deprived|NonDominant	3	-0.9607182780950057	47	12	-44	66	CLD-Adults
sub-S513	1H_Adult	Adult	1H	Chin vs Rest	rh	Deprived|NonDominant	2	-1.5531990004908531	48	14	-44	64	CLD-Adults
sub-S514	1H_Adult	Adult	1H	Chin vs Rest	rh	Deprived|NonDominant	49	0.1914532273807805	1	68	-8	18	CLD-Adults
sub-S514	1H_Adult	Adult	1H	Chin vs Rest	rh	Deprived|NonDominant	48	0.5973089192780106	2	68	-8	20	CLD-Adults
sub-S514	1H_Adult	Adult	1H	Chin vs Rest	rh	Deprived|NonDominant	47	0.6438478051293369	3	66	-8	24	CLD-Adults
sub-S514	1H_Adult	Adult	1H	Chin vs Rest	rh	Deprived|NonDominant	46	0.3640700166497306	4	66	-8	28	CLD-Adults
sub-S514	1H_Adult	Adult	1H	Chin vs Rest	rh	Deprived|NonDominant	45	-0.32776834183810505	5	64	-8	30	CLD-Adults
sub-S514	1H_Adult	Adult	1H	Chin vs Rest	rh	Deprived|NonDominant	44	-1.2014648778384884	6	62	-10	34	CLD-Adults
sub-S514	1H_Adult	Adult	1H	Chin vs Rest	rh	Deprived|NonDominant	43	-1.408378473321033	7	60	-10	36	CLD-Adults
sub-S514	1H_Adult	Adult	1H	Chin vs Rest	rh	Deprived|NonDominant	42	-0.9447642965624	8	60	-12	38	CLD-Adults
sub-S514	1H_Adult	Adult	1H	Chin vs Rest	rh	Deprived|NonDominant	41	-0.33994209794376523	9	58	-12	40	CLD-Adults
sub-S514	1H_Adult	Adult	1H	Chin vs Rest	rh	Deprived|NonDominant	40	0.1366807457233741	10	56	-14	42	CLD-Adults
sub-S514	1H_Adult	Adult	1H	Chin vs Rest	rh	Deprived|NonDominant	39	0.5378079417045842	11	58	-16	42	CLD-Adults
sub-S514	1H_Adult	Adult	1H	Chin vs Rest	rh	Deprived|NonDominant	38	0.7663351430748915	12	56	-16	44	CLD-Adults
sub-S514	1H_Adult	Adult	1H	Chin vs Rest	rh	Deprived|NonDominant	37	0.6255819090598943	13	54	-16	46	CLD-Adults
sub-S514	1H_Adult	Adult	1H	Chin vs Rest	rh	Deprived|NonDominant	36	0.19201461186907887	14	52	-18	48	CLD-Adults
sub-S514	1H_Adult	Adult	1H	Chin vs Rest	rh	Deprived|NonDominant	35	-0.29202266520406106	15	50	-20	48	CLD-Adults
sub-S514	1H_Adult	Adult	1H	Chin vs Rest	rh	Deprived|NonDominant	34	-0.6987730159226178	16	50	-20	50	CLD-Adults
sub-S514	1H_Adult	Adult	1H	Chin vs Rest	rh	Deprived|NonDominant	33	-0.9242745008587474	17	50	-18	52	CLD-Adults
sub-S514	1H_Adult	Adult	1H	Chin vs Rest	rh	Deprived|NonDominant	32	-0.953813213548927	18	48	-22	52	CLD-Adults
sub-S514	1H_Adult	Adult	1H	Chin vs Rest	rh	Deprived|NonDominant	31	-0.7816297985241762	19	48	-24	52	CLD-Adults
sub-S514	1H_Adult	Adult	1H	Chin vs Rest	rh	Deprived|NonDominant	30	-0.5346713814323895	20	46	-26	54	CLD-Adults
sub-S514	1H_Adult	Adult	1H	Chin vs Rest	rh	Deprived|NonDominant	29	-0.3090286583614403	21	46	-28	56	CLD-Adults
sub-S514	1H_Adult	Adult	1H	Chin vs Rest	rh	Deprived|NonDominant	28	-0.16691374184711127	22	44	-30	56	CLD-Adults
sub-S514	1H_Adult	Adult	1H	Chin vs Rest	rh	Deprived|NonDominant	27	-0.1735272675088485	23	42	-30	56	CLD-Adults
sub-S514	1H_Adult	Adult	1H	Chin vs Rest	rh	Deprived|NonDominant	26	-0.3316190653554433	24	42	-30	58	CLD-Adults
sub-S514	1H_Adult	Adult	1H	Chin vs Rest	rh	Deprived|NonDominant	25	-0.5929883239268685	25	40	-32	58	CLD-Adults
sub-S514	1H_Adult	Adult	1H	Chin vs Rest	rh	Deprived|NonDominant	24	-0.8583627001918576	26	38	-34	58	CLD-Adults
sub-S514	1H_Adult	Adult	1H	Chin vs Rest	rh	Deprived|NonDominant	23	-1.1233964504309863	27	36	-34	60	CLD-Adults
sub-S514	1H_Adult	Adult	1H	Chin vs Rest	rh	Deprived|NonDominant	22	-1.3631209808992757	28	34	-34	62	CLD-Adults
sub-S514	1H_Adult	Adult	1H	Chin vs Rest	rh	Deprived|NonDominant	21	-1.473288177656845	29	32	-34	62	CLD-Adults
sub-S514	1H_Adult	Adult	1H	Chin vs Rest	rh	Deprived|NonDominant	20	-1.424709638241497	30	30	-34	62	CLD-Adults
sub-S514	1H_Adult	Adult	1H	Chin vs Rest	rh	Deprived|NonDominant	19	-1.2309433097512854	31	28	-34	64	CLD-Adults
sub-S514	1H_Adult	Adult	1H	Chin vs Rest	rh	Deprived|NonDominant	18	-1.012475529280016	32	28	-36	64	CLD-Adults
sub-S514	1H_Adult	Adult	1H	Chin vs Rest	rh	Deprived|NonDominant	17	-0.9214959552442479	33	26	-36	64	CLD-Adults
sub-S514	1H_Adult	Adult	1H	Chin vs Rest	rh	Deprived|NonDominant	16	-0.9853377096095637	34	24	-36	66	CLD-Adults
sub-S514	1H_Adult	Adult	1H	Chin vs Rest	rh	Deprived|NonDominant	15	-1.1155566755528925	35	24	-36	70	CLD-Adults
sub-S514	1H_Adult	Adult	1H	Chin vs Rest	rh	Deprived|NonDominant	14	-1.2273051658590048	36	22	-38	66	CLD-Adults
sub-S514	1H_Adult	Adult	1H	Chin vs Rest	rh	Deprived|NonDominant	13	-1.3457992785661717	37	20	-38	68	CLD-Adults
sub-S514	1H_Adult	Adult	1H	Chin vs Rest	rh	Deprived|NonDominant	12	-1.4258800408546835	38	18	-38	70	CLD-Adults
sub-S514	1H_Adult	Adult	1H	Chin vs Rest	rh	Deprived|NonDominant	11	-1.3286108299944868	39	18	-38	72	CLD-Adults
sub-S514	1H_Adult	Adult	1H	Chin vs Rest	rh	Deprived|NonDominant	10	-1.1152397217493206	40	18	-40	74	CLD-Adults
sub-S514	1H_Adult	Adult	1H	Chin vs Rest	rh	Deprived|NonDominant	9	-1.0736655248019926	41	18	-42	74	CLD-Adults
sub-S514	1H_Adult	Adult	1H	Chin vs Rest	rh	Deprived|NonDominant	8	-1.3004036266374603	42	16	-46	74	CLD-Adults
sub-S514	1H_Adult	Adult	1H	Chin vs Rest	rh	Deprived|NonDominant	7	-1.553432066155747	43	14	-48	74	CLD-Adults
sub-S514	1H_Adult	Adult	1H	Chin vs Rest	rh	Deprived|NonDominant	6	-1.5082987813923072	44	10	-48	72	CLD-Adults
sub-S514	1H_Adult	Adult	1H	Chin vs Rest	rh	Deprived|NonDominant	5	-1.3937251205145933	45	10	-46	70	CLD-Adults
sub-S514	1H_Adult	Adult	1H	Chin vs Rest	rh	Deprived|NonDominant	4	-1.375436226631197	46	10	-44	68	CLD-Adults
sub-S514	1H_Adult	Adult	1H	Chin vs Rest	rh	Deprived|NonDominant	3	-1.3985231115142147	47	12	-44	66	CLD-Adults
sub-S514	1H_Adult	Adult	1H	Chin vs Rest	rh	Deprived|NonDominant	2	-1.4832101152167287	48	14	-44	64	CLD-Adults
sub-S035	1H_Child	Child	1H	Chin vs Rest	rh	Deprived|NonDominant	49	-0.028743877016742192	1	68	-8	18	CLD-Children
sub-S035	1H_Child	Child	1H	Chin vs Rest	rh	Deprived|NonDominant	48	-1.6087189818568342	2	68	-8	20	CLD-Children
sub-S035	1H_Child	Child	1H	Chin vs Rest	rh	Deprived|NonDominant	47	-3.019628448177328	3	66	-8	24	CLD-Children
sub-S035	1H_Child	Child	1H	Chin vs Rest	rh	Deprived|NonDominant	46	-4.223575107785849	4	66	-8	28	CLD-Children
sub-S035	1H_Child	Child	1H	Chin vs Rest	rh	Deprived|NonDominant	45	-5.294530990074573	5	64	-8	30	CLD-Children
sub-S035	1H_Child	Child	1H	Chin vs Rest	rh	Deprived|NonDominant	44	-6.067480896536365	6	62	-10	34	CLD-Children
sub-S035	1H_Child	Child	1H	Chin vs Rest	rh	Deprived|NonDominant	43	-5.956123502547586	7	60	-10	36	CLD-Children
sub-S035	1H_Child	Child	1H	Chin vs Rest	rh	Deprived|NonDominant	42	-4.906522879009797	8	60	-12	38	CLD-Children
sub-S035	1H_Child	Child	1H	Chin vs Rest	rh	Deprived|NonDominant	41	-3.385520652911498	9	58	-12	40	CLD-Children
sub-S035	1H_Child	Child	1H	Chin vs Rest	rh	Deprived|NonDominant	40	-1.9600486128251182	10	56	-14	42	CLD-Children
sub-S035	1H_Child	Child	1H	Chin vs Rest	rh	Deprived|NonDominant	39	-0.8062435186242312	11	58	-16	42	CLD-Children
sub-S035	1H_Child	Child	1H	Chin vs Rest	rh	Deprived|NonDominant	38	0.08231425802485909	12	56	-16	44	CLD-Children
sub-S035	1H_Child	Child	1H	Chin vs Rest	rh	Deprived|NonDominant	37	0.7224252214927238	13	54	-16	46	CLD-Children
sub-S035	1H_Child	Child	1H	Chin vs Rest	rh	Deprived|NonDominant	36	0.9243130419788118	14	52	-18	48	CLD-Children
sub-S035	1H_Child	Child	1H	Chin vs Rest	rh	Deprived|NonDominant	35	0.6658836212988795	15	50	-20	48	CLD-Children
sub-S035	1H_Child	Child	1H	Chin vs Rest	rh	Deprived|NonDominant	34	0.1780895281289359	16	50	-20	50	CLD-Children
sub-S035	1H_Child	Child	1H	Chin vs Rest	rh	Deprived|NonDominant	33	-0.48950450121713285	17	50	-18	52	CLD-Children
sub-S035	1H_Child	Child	1H	Chin vs Rest	rh	Deprived|NonDominant	32	-1.23702383857368	18	48	-22	52	CLD-Children
sub-S035	1H_Child	Child	1H	Chin vs Rest	rh	Deprived|NonDominant	31	-1.861737900430823	19	48	-24	52	CLD-Children
sub-S035	1H_Child	Child	1H	Chin vs Rest	rh	Deprived|NonDominant	30	-2.1750081039539326	20	46	-26	54	CLD-Children
sub-S035	1H_Child	Child	1H	Chin vs Rest	rh	Deprived|NonDominant	29	-2.2857145104720322	21	46	-28	56	CLD-Children
sub-S035	1H_Child	Child	1H	Chin vs Rest	rh	Deprived|NonDominant	28	-2.4819904551091367	22	44	-30	56	CLD-Children
sub-S035	1H_Child	Child	1H	Chin vs Rest	rh	Deprived|NonDominant	27	-2.6253245217792984	23	42	-30	56	CLD-Children
sub-S035	1H_Child	Child	1H	Chin vs Rest	rh	Deprived|NonDominant	26	-2.593590675285693	24	42	-30	58	CLD-Children
sub-S035	1H_Child	Child	1H	Chin vs Rest	rh	Deprived|NonDominant	25	-2.3937050741719657	25	40	-32	58	CLD-Children
sub-S035	1H_Child	Child	1H	Chin vs Rest	rh	Deprived|NonDominant	24	-2.1889999074424678	26	38	-34	58	CLD-Children
sub-S035	1H_Child	Child	1H	Chin vs Rest	rh	Deprived|NonDominant	23	-2.0311790507875656	27	36	-34	60	CLD-Children
sub-S035	1H_Child	Child	1H	Chin vs Rest	rh	Deprived|NonDominant	22	-1.9321178965480046	28	34	-34	62	CLD-Children
sub-S035	1H_Child	Child	1H	Chin vs Rest	rh	Deprived|NonDominant	21	-1.9402246843367617	29	32	-34	62	CLD-Children
sub-S035	1H_Child	Child	1H	Chin vs Rest	rh	Deprived|NonDominant	20	-2.0217175166966532	30	30	-34	62	CLD-Children
sub-S035	1H_Child	Child	1H	Chin vs Rest	rh	Deprived|NonDominant	19	-2.07684242736698	31	28	-34	64	CLD-Children
sub-S035	1H_Child	Child	1H	Chin vs Rest	rh	Deprived|NonDominant	18	-1.9933481383246692	32	28	-36	64	CLD-Children
sub-S035	1H_Child	Child	1H	Chin vs Rest	rh	Deprived|NonDominant	17	-1.7464506751471691	33	26	-36	64	CLD-Children
sub-S035	1H_Child	Child	1H	Chin vs Rest	rh	Deprived|NonDominant	16	-1.512177190865836	34	24	-36	66	CLD-Children
sub-S035	1H_Child	Child	1H	Chin vs Rest	rh	Deprived|NonDominant	15	-1.405783504259516	35	24	-36	70	CLD-Children
sub-S035	1H_Child	Child	1H	Chin vs Rest	rh	Deprived|NonDominant	14	-1.439798052061653	36	22	-38	66	CLD-Children
sub-S035	1H_Child	Child	1H	Chin vs Rest	rh	Deprived|NonDominant	13	-1.5130658032486926	37	20	-38	68	CLD-Children
sub-S035	1H_Child	Child	1H	Chin vs Rest	rh	Deprived|NonDominant	12	-1.5837865226854375	38	18	-38	70	CLD-Children
sub-S035	1H_Child	Child	1H	Chin vs Rest	rh	Deprived|NonDominant	11	-1.68451014720078	39	18	-38	72	CLD-Children
sub-S035	1H_Child	Child	1H	Chin vs Rest	rh	Deprived|NonDominant	10	-1.678028855149603	40	18	-40	74	CLD-Children
sub-S035	1H_Child	Child	1H	Chin vs Rest	rh	Deprived|NonDominant	9	-1.4158265659292635	41	18	-42	74	CLD-Children
sub-S035	1H_Child	Child	1H	Chin vs Rest	rh	Deprived|NonDominant	8	-0.9362667744960139	42	16	-46	74	CLD-Children
sub-S035	1H_Child	Child	1H	Chin vs Rest	rh	Deprived|NonDominant	7	-0.5094192650118035	43	14	-48	74	CLD-Children
sub-S035	1H_Child	Child	1H	Chin vs Rest	rh	Deprived|NonDominant	6	-0.43698567844492836	44	10	-48	72	CLD-Children
sub-S035	1H_Child	Child	1H	Chin vs Rest	rh	Deprived|NonDominant	5	-0.783874960779615	45	10	-46	70	CLD-Children
sub-S035	1H_Child	Child	1H	Chin vs Rest	rh	Deprived|NonDominant	4	-1.0302082103790142	46	10	-44	68	CLD-Children
sub-S035	1H_Child	Child	1H	Chin vs Rest	rh	Deprived|NonDominant	3	-1.2452696217103756	47	12	-44	66	CLD-Children
sub-S035	1H_Child	Child	1H	Chin vs Rest	rh	Deprived|NonDominant	2	-1.4186757010424904	48	14	-44	64	CLD-Children
sub-S515	2H_Adult	Adult	2H	Chin vs Rest	rh	Deprived|NonDominant	49	-1.2753773363287113	1	68	-8	18	CTR-Adults
sub-S515	2H_Adult	Adult	2H	Chin vs Rest	rh	Deprived|NonDominant	48	-0.9297509013179848	2	68	-8	20	CTR-Adults
sub-S515	2H_Adult	Adult	2H	Chin vs Rest	rh	Deprived|NonDominant	47	-0.6577948706435774	3	66	-8	24	CTR-Adults
sub-S515	2H_Adult	Adult	2H	Chin vs Rest	rh	Deprived|NonDominant	46	-0.45060352832742373	4	66	-8	28	CTR-Adults
sub-S515	2H_Adult	Adult	2H	Chin vs Rest	rh	Deprived|NonDominant	45	-0.306907479843999	5	64	-8	30	CTR-Adults
sub-S515	2H_Adult	Adult	2H	Chin vs Rest	rh	Deprived|NonDominant	44	-0.42240350250503433	6	62	-10	34	CTR-Adults
sub-S515	2H_Adult	Adult	2H	Chin vs Rest	rh	Deprived|NonDominant	43	-0.2612013910492341	7	60	-10	36	CTR-Adults
sub-S515	2H_Adult	Adult	2H	Chin vs Rest	rh	Deprived|NonDominant	42	0.42739630258856354	8	60	-12	38	CTR-Adults
sub-S515	2H_Adult	Adult	2H	Chin vs Rest	rh	Deprived|NonDominant	41	1.0448543150382334	9	58	-12	40	CTR-Adults
sub-S515	2H_Adult	Adult	2H	Chin vs Rest	rh	Deprived|NonDominant	40	1.1044624802046143	10	56	-14	42	CTR-Adults
sub-S515	2H_Adult	Adult	2H	Chin vs Rest	rh	Deprived|NonDominant	39	0.5901556843146227	11	58	-16	42	CTR-Adults
sub-S515	2H_Adult	Adult	2H	Chin vs Rest	rh	Deprived|NonDominant	38	-0.3249029325339437	12	56	-16	44	CTR-Adults
sub-S515	2H_Adult	Adult	2H	Chin vs Rest	rh	Deprived|NonDominant	37	-1.0731264140957435	13	54	-16	46	CTR-Adults
sub-S515	2H_Adult	Adult	2H	Chin vs Rest	rh	Deprived|NonDominant	36	-1.4060900610681826	14	52	-18	48	CTR-Adults
sub-S515	2H_Adult	Adult	2H	Chin vs Rest	rh	Deprived|NonDominant	35	-1.3184097936774282	15	50	-20	48	CTR-Adults
sub-S515	2H_Adult	Adult	2H	Chin vs Rest	rh	Deprived|NonDominant	34	-0.9755659375929387	16	50	-20	50	CTR-Adults
sub-S515	2H_Adult	Adult	2H	Chin vs Rest	rh	Deprived|NonDominant	33	-0.7221057405700655	17	50	-18	52	CTR-Adults
sub-S515	2H_Adult	Adult	2H	Chin vs Rest	rh	Deprived|NonDominant	32	-0.6159007526440574	18	48	-22	52	CTR-Adults
sub-S515	2H_Adult	Adult	2H	Chin vs Rest	rh	Deprived|NonDominant	31	-0.5283999913782359	19	48	-24	52	CTR-Adults
sub-S515	2H_Adult	Adult	2H	Chin vs Rest	rh	Deprived|NonDominant	30	-0.42499980572711205	20	46	-26	54	CTR-Adults
sub-S515	2H_Adult	Adult	2H	Chin vs Rest	rh	Deprived|NonDominant	29	-0.33387843197766864	21	46	-28	56	CTR-Adults
sub-S515	2H_Adult	Adult	2H	Chin vs Rest	rh	Deprived|NonDominant	28	-0.30598185336039896	22	44	-30	56	CTR-Adults
sub-S515	2H_Adult	Adult	2H	Chin vs Rest	rh	Deprived|NonDominant	27	-0.31436290052559995	23	42	-30	56	CTR-Adults
sub-S515	2H_Adult	Adult	2H	Chin vs Rest	rh	Deprived|NonDominant	26	-0.3838350430479384	24	42	-30	58	CTR-Adults
sub-S515	2H_Adult	Adult	2H	Chin vs Rest	rh	Deprived|NonDominant	25	-0.5429837959698405	25	40	-32	58	CTR-Adults
sub-S515	2H_Adult	Adult	2H	Chin vs Rest	rh	Deprived|NonDominant	24	-0.7365383504271845	26	38	-34	58	CTR-Adults
sub-S515	2H_Adult	Adult	2H	Chin vs Rest	rh	Deprived|NonDominant	23	-0.8941919712477506	27	36	-34	60	CTR-Adults
sub-S515	2H_Adult	Adult	2H	Chin vs Rest	rh	Deprived|NonDominant	22	-0.8851953512422979	28	34	-34	62	CTR-Adults
sub-S515	2H_Adult	Adult	2H	Chin vs Rest	rh	Deprived|NonDominant	21	-0.7453319821660903	29	32	-34	62	CTR-Adults
sub-S515	2H_Adult	Adult	2H	Chin vs Rest	rh	Deprived|NonDominant	20	-0.6493866617254228	30	30	-34	62	CTR-Adults
sub-S515	2H_Adult	Adult	2H	Chin vs Rest	rh	Deprived|NonDominant	19	-0.6996841700151224	31	28	-34	64	CTR-Adults
sub-S515	2H_Adult	Adult	2H	Chin vs Rest	rh	Deprived|NonDominant	18	-0.8838587757601053	32	28	-36	64	CTR-Adults
sub-S515	2H_Adult	Adult	2H	Chin vs Rest	rh	Deprived|NonDominant	17	-1.0292038260614182	33	26	-36	64	CTR-Adults
sub-S515	2H_Adult	Adult	2H	Chin vs Rest	rh	Deprived|NonDominant	16	-1.057587669973803	34	24	-36	66	CTR-Adults
sub-S515	2H_Adult	Adult	2H	Chin vs Rest	rh	Deprived|NonDominant	15	-1.0297098549087003	35	24	-36	70	CTR-Adults
sub-S515	2H_Adult	Adult	2H	Chin vs Rest	rh	Deprived|NonDominant	14	-0.9209537138954245	36	22	-38	66	CTR-Adults
sub-S515	2H_Adult	Adult	2H	Chin vs Rest	rh	Deprived|NonDominant	13	-0.7392341093229644	37	20	-38	68	CTR-Adults
sub-S515	2H_Adult	Adult	2H	Chin vs Rest	rh	Deprived|NonDominant	12	-0.5903237125595758	38	18	-38	70	CTR-Adults
sub-S515	2H_Adult	Adult	2H	Chin vs Rest	rh	Deprived|NonDominant	11	-0.6443084343544785	39	18	-38	72	CTR-Adults
sub-S515	2H_Adult	Adult	2H	Chin vs Rest	rh	Deprived|NonDominant	10	-0.8356090106574933	40	18	-40	74	CTR-Adults
sub-S515	2H_Adult	Adult	2H	Chin vs Rest	rh	Deprived|NonDominant	9	-0.8802644735185826	41	18	-42	74	CTR-Adults
sub-S515	2H_Adult	Adult	2H	Chin vs Rest	rh	Deprived|NonDominant	8	-0.6795300503727723	42	16	-46	74	CTR-Adults
sub-S515	2H_Adult	Adult	2H	Chin vs Rest	rh	Deprived|NonDominant	7	-0.5385997364226738	43	14	-48	74	CTR-Adults
sub-S515	2H_Adult	Adult	2H	Chin vs Rest	rh	Deprived|NonDominant	6	-0.7234780916615333	44	10	-48	72	CTR-Adults
sub-S515	2H_Adult	Adult	2H	Chin vs Rest	rh	Deprived|NonDominant	5	-0.8651916786156386	45	10	-46	70	CTR-Adults
sub-S515	2H_Adult	Adult	2H	Chin vs Rest	rh	Deprived|NonDominant	4	-0.9081640081220972	46	10	-44	68	CTR-Adults
sub-S515	2H_Adult	Adult	2H	Chin vs Rest	rh	Deprived|NonDominant	3	-0.8926700819665521	47	12	-44	66	CTR-Adults
sub-S515	2H_Adult	Adult	2H	Chin vs Rest	rh	Deprived|NonDominant	2	-0.7960520977682408	48	14	-44	64	CTR-Adults
sub-S043	2H_Child	Child	2H	Chin vs Rest	rh	Deprived|NonDominant	49	0.7933518907355218	1	68	-8	18	CTR-Children
sub-S043	2H_Child	Child	2H	Chin vs Rest	rh	Deprived|NonDominant	48	0.17457701200602282	2	68	-8	20	CTR-Children
sub-S043	2H_Child	Child	2H	Chin vs Rest	rh	Deprived|NonDominant	47	-0.3255487011232808	3	66	-8	24	CTR-Children
sub-S043	2H_Child	Child	2H	Chin vs Rest	rh	Deprived|NonDominant	46	-0.6944288643750227	4	66	-8	28	CTR-Children
sub-S043	2H_Child	Child	2H	Chin vs Rest	rh	Deprived|NonDominant	45	-0.9733373684422567	5	64	-8	30	CTR-Children
sub-S043	2H_Child	Child	2H	Chin vs Rest	rh	Deprived|NonDominant	44	-0.8686979406982953	6	62	-10	34	CTR-Children
sub-S043	2H_Child	Child	2H	Chin vs Rest	rh	Deprived|NonDominant	43	-0.5548045775496748	7	60	-10	36	CTR-Children
sub-S043	2H_Child	Child	2H	Chin vs Rest	rh	Deprived|NonDominant	42	-0.10245012893669403	8	60	-12	38	CTR-Children
sub-S043	2H_Child	Child	2H	Chin vs Rest	rh	Deprived|NonDominant	41	0.3086591961641886	9	58	-12	40	CTR-Children
sub-S043	2H_Child	Child	2H	Chin vs Rest	rh	Deprived|NonDominant	40	0.6378451752001005	10	56	-14	42	CTR-Children
sub-S043	2H_Child	Child	2H	Chin vs Rest	rh	Deprived|NonDominant	39	0.9496503261425396	11	58	-16	42	CTR-Children
sub-S043	2H_Child	Child	2H	Chin vs Rest	rh	Deprived|NonDominant	38	1.005275222432284	12	56	-16	44	CTR-Children
sub-S043	2H_Child	Child	2H	Chin vs Rest	rh	Deprived|NonDominant	37	0.6852779716492252	13	54	-16	46	CTR-Children
sub-S043	2H_Child	Child	2H	Chin vs Rest	rh	Deprived|NonDominant	36	0.0785388381486132	14	52	-18	48	CTR-Children
sub-S043	2H_Child	Child	2H	Chin vs Rest	rh	Deprived|NonDominant	35	-0.34597599841283966	15	50	-20	48	CTR-Children
sub-S043	2H_Child	Child	2H	Chin vs Rest	rh	Deprived|NonDominant	34	-0.37276285435242795	16	50	-20	50	CTR-Children
sub-S043	2H_Child	Child	2H	Chin vs Rest	rh	Deprived|NonDominant	33	-0.3893346291011254	17	50	-18	52	CTR-Children
sub-S043	2H_Child	Child	2H	Chin vs Rest	rh	Deprived|NonDominant	32	-0.6690650696283276	18	48	-22	52	CTR-Children
sub-S043	2H_Child	Child	2H	Chin vs Rest	rh	Deprived|NonDominant	31	-0.92481345243299	19	48	-24	52	CTR-Children
sub-S043	2H_Child	Child	2H	Chin vs Rest	rh	Deprived|NonDominant	30	-0.8066183309834051	20	46	-26	54	CTR-Children
sub-S043	2H_Child	Child	2H	Chin vs Rest	rh	Deprived|NonDominant	29	-0.4461318133935366	21	46	-28	56	CTR-Children
sub-S043	2H_Child	Child	2H	Chin vs Rest	rh	Deprived|NonDominant	28	-0.2657910608412396	22	44	-30	56	CTR-Children
sub-S043	2H_Child	Child	2H	Chin vs Rest	rh	Deprived|NonDominant	27	-0.3796957252783034	23	42	-30	56	CTR-Children
sub-S043	2H_Child	Child	2H	Chin vs Rest	rh	Deprived|NonDominant	26	-0.6044380575982764	24	42	-30	58	CTR-Children
sub-S043	2H_Child	Child	2H	Chin vs Rest	rh	Deprived|NonDominant	25	-0.6738034170805094	25	40	-32	58	CTR-Children
sub-S043	2H_Child	Child	2H	Chin vs Rest	rh	Deprived|NonDominant	24	-0.45764577595507	26	38	-34	58	CTR-Children
sub-S043	2H_Child	Child	2H	Chin vs Rest	rh	Deprived|NonDominant	23	-0.020606726343411062	27	36	-34	60	CTR-Children
sub-S043	2H_Child	Child	2H	Chin vs Rest	rh	Deprived|NonDominant	22	0.42904266585699835	28	34	-34	62	CTR-Children
sub-S043	2H_Child	Child	2H	Chin vs Rest	rh	Deprived|NonDominant	21	0.7580773091920688	29	32	-34	62	CTR-Children
sub-S043	2H_Child	Child	2H	Chin vs Rest	rh	Deprived|NonDominant	20	0.8517630753402149	30	30	-34	62	CTR-Children
sub-S043	2H_Child	Child	2H	Chin vs Rest	rh	Deprived|NonDominant	19	0.7080334095068501	31	28	-34	64	CTR-Children
sub-S043	2H_Child	Child	2H	Chin vs Rest	rh	Deprived|NonDominant	18	0.43255419343559753	32	28	-36	64	CTR-Children
sub-S043	2H_Child	Child	2H	Chin vs Rest	rh	Deprived|NonDominant	17	0.28468113337400375	33	26	-36	64	CTR-Children
sub-S043	2H_Child	Child	2H	Chin vs Rest	rh	Deprived|NonDominant	16	0.41452383071322735	34	24	-36	66	CTR-Children
sub-S043	2H_Child	Child	2H	Chin vs Rest	rh	Deprived|NonDominant	15	0.5334104731456382	35	24	-36	70	CTR-Children
sub-S043	2H_Child	Child	2H	Chin vs Rest	rh	Deprived|NonDominant	14	0.407618928181005	36	22	-38	66	CTR-Children
sub-S043	2H_Child	Child	2H	Chin vs Rest	rh	Deprived|NonDominant	13	0.053592876190988195	37	20	-38	68	CTR-Children
sub-S043	2H_Child	Child	2H	Chin vs Rest	rh	Deprived|NonDominant	12	-0.3344028304805712	38	18	-38	70	CTR-Children
sub-S043	2H_Child	Child	2H	Chin vs Rest	rh	Deprived|NonDominant	11	-0.7131439482316084	39	18	-38	72	CTR-Children
sub-S043	2H_Child	Child	2H	Chin vs Rest	rh	Deprived|NonDominant	10	-1.1586092487840691	40	18	-40	74	CTR-Children
sub-S043	2H_Child	Child	2H	Chin vs Rest	rh	Deprived|NonDominant	9	-1.3996159680557048	41	18	-42	74	CTR-Children
sub-S043	2H_Child	Child	2H	Chin vs Rest	rh	Deprived|NonDominant	8	-1.2232200647528835	42	16	-46	74	CTR-Children
sub-S043	2H_Child	Child	2H	Chin vs Rest	rh	Deprived|NonDominant	7	-0.7993517655031039	43	14	-48	74	CTR-Children
sub-S043	2H_Child	Child	2H	Chin vs Rest	rh	Deprived|NonDominant	6	-0.4983375555796708	44	10	-48	72	CTR-Children
sub-S043	2H_Child	Child	2H	Chin vs Rest	rh	Deprived|NonDominant	5	-0.47705493948591887	45	10	-46	70	CTR-Children
sub-S043	2H_Child	Child	2H	Chin vs Rest	rh	Deprived|NonDominant	4	-0.5612534853053525	46	10	-44	68	CTR-Children
sub-S043	2H_Child	Child	2H	Chin vs Rest	rh	Deprived|NonDominant	3	-0.7729002024867856	47	12	-44	66	CTR-Children
sub-S043	2H_Child	Child	2H	Chin vs Rest	rh	Deprived|NonDominant	2	-1.1012827191187329	48	14	-44	64	CTR-Children
sub-S038	1H_Child	Child	1H	Chin vs Rest	rh	Deprived|NonDominant	49	4.015025282886809	1	68	-8	18	CLD-Children
sub-S038	1H_Child	Child	1H	Chin vs Rest	rh	Deprived|NonDominant	48	2.9600673949033625	2	68	-8	20	CLD-Children
sub-S038	1H_Child	Child	1H	Chin vs Rest	rh	Deprived|NonDominant	47	2.1332466249788666	3	66	-8	24	CLD-Children
sub-S038	1H_Child	Child	1H	Chin vs Rest	rh	Deprived|NonDominant	46	1.562493133526852	4	66	-8	28	CLD-Children
sub-S038	1H_Child	Child	1H	Chin vs Rest	rh	Deprived|NonDominant	45	1.1978158811410968	5	64	-8	30	CLD-Children
sub-S038	1H_Child	Child	1H	Chin vs Rest	rh	Deprived|NonDominant	44	1.2835228255382383	6	62	-10	34	CLD-Children
sub-S038	1H_Child	Child	1H	Chin vs Rest	rh	Deprived|NonDominant	43	1.9899335795040802	7	60	-10	36	CLD-Children
sub-S038	1H_Child	Child	1H	Chin vs Rest	rh	Deprived|NonDominant	42	2.8287075745047887	8	60	-12	38	CLD-Children
sub-S038	1H_Child	Child	1H	Chin vs Rest	rh	Deprived|NonDominant	41	3.365013017071923	9	58	-12	40	CLD-Children
sub-S038	1H_Child	Child	1H	Chin vs Rest	rh	Deprived|NonDominant	40	3.8024699696406246	10	56	-14	42	CLD-Children
sub-S038	1H_Child	Child	1H	Chin vs Rest	rh	Deprived|NonDominant	39	4.215512613685761	11	58	-16	42	CLD-Children
sub-S038	1H_Child	Child	1H	Chin vs Rest	rh	Deprived|NonDominant	38	4.2020851805188455	12	56	-16	44	CLD-Children
sub-S038	1H_Child	Child	1H	Chin vs Rest	rh	Deprived|NonDominant	37	3.888392878926872	13	54	-16	46	CLD-Children
sub-S038	1H_Child	Child	1H	Chin vs Rest	rh	Deprived|NonDominant	36	3.9589126282964804	14	52	-18	48	CLD-Children
sub-S038	1H_Child	Child	1H	Chin vs Rest	rh	Deprived|NonDominant	35	4.487386959662285	15	50	-20	48	CLD-Children
sub-S038	1H_Child	Child	1H	Chin vs Rest	rh	Deprived|NonDominant	34	5.308008997415575	16	50	-20	50	CLD-Children
sub-S038	1H_Child	Child	1H	Chin vs Rest	rh	Deprived|NonDominant	33	6.342020250063408	17	50	-18	52	CLD-Children
sub-S038	1H_Child	Child	1H	Chin vs Rest	rh	Deprived|NonDominant	32	7.21038629617332	18	48	-22	52	CLD-Children
sub-S038	1H_Child	Child	1H	Chin vs Rest	rh	Deprived|NonDominant	31	7.478712369703178	19	48	-24	52	CLD-Children
sub-S038	1H_Child	Child	1H	Chin vs Rest	rh	Deprived|NonDominant	30	6.637022519494793	20	46	-26	54	CLD-Children
sub-S038	1H_Child	Child	1H	Chin vs Rest	rh	Deprived|NonDominant	29	4.972678188874488	21	46	-28	56	CLD-Children
sub-S038	1H_Child	Child	1H	Chin vs Rest	rh	Deprived|NonDominant	28	3.590819681447181	22	44	-30	56	CLD-Children
sub-S038	1H_Child	Child	1H	Chin vs Rest	rh	Deprived|NonDominant	27	2.8053750819365493	23	42	-30	56	CLD-Children
sub-S038	1H_Child	Child	1H	Chin vs Rest	rh	Deprived|NonDominant	26	2.446222318897079	24	42	-30	58	CLD-Children
sub-S038	1H_Child	Child	1H	Chin vs Rest	rh	Deprived|NonDominant	25	2.26869556238399	25	40	-32	58	CLD-Children
sub-S038	1H_Child	Child	1H	Chin vs Rest	rh	Deprived|NonDominant	24	2.139124587382252	26	38	-34	58	CLD-Children
sub-S038	1H_Child	Child	1H	Chin vs Rest	rh	Deprived|NonDominant	23	2.0871761920226453	27	36	-34	60	CLD-Children
sub-S038	1H_Child	Child	1H	Chin vs Rest	rh	Deprived|NonDominant	22	2.2090505476112594	28	34	-34	62	CLD-Children
sub-S038	1H_Child	Child	1H	Chin vs Rest	rh	Deprived|NonDominant	21	2.433946643062478	29	32	-34	62	CLD-Children
sub-S038	1H_Child	Child	1H	Chin vs Rest	rh	Deprived|NonDominant	20	2.5050119443847736	30	30	-34	62	CLD-Children
sub-S038	1H_Child	Child	1H	Chin vs Rest	rh	Deprived|NonDominant	19	2.536397811590415	31	28	-34	64	CLD-Children
sub-S038	1H_Child	Child	1H	Chin vs Rest	rh	Deprived|NonDominant	18	2.5477144362736537	32	28	-36	64	CLD-Children
sub-S038	1H_Child	Child	1H	Chin vs Rest	rh	Deprived|NonDominant	17	2.6026973040530805	33	26	-36	64	CLD-Children
sub-S038	1H_Child	Child	1H	Chin vs Rest	rh	Deprived|NonDominant	16	2.7172730959783684	34	24	-36	66	CLD-Children
sub-S038	1H_Child	Child	1H	Chin vs Rest	rh	Deprived|NonDominant	15	2.5958202752768877	35	24	-36	70	CLD-Children
sub-S038	1H_Child	Child	1H	Chin vs Rest	rh	Deprived|NonDominant	14	2.347742862147002	36	22	-38	66	CLD-Children
sub-S038	1H_Child	Child	1H	Chin vs Rest	rh	Deprived|NonDominant	13	2.000800633486792	37	20	-38	68	CLD-Children
sub-S038	1H_Child	Child	1H	Chin vs Rest	rh	Deprived|NonDominant	12	1.699936327189286	38	18	-38	70	CLD-Children
sub-S038	1H_Child	Child	1H	Chin vs Rest	rh	Deprived|NonDominant	11	1.5963065815926363	39	18	-38	72	CLD-Children
sub-S038	1H_Child	Child	1H	Chin vs Rest	rh	Deprived|NonDominant	10	1.460659319623432	40	18	-40	74	CLD-Children
sub-S038	1H_Child	Child	1H	Chin vs Rest	rh	Deprived|NonDominant	9	1.374620871478438	41	18	-42	74	CLD-Children
sub-S038	1H_Child	Child	1H	Chin vs Rest	rh	Deprived|NonDominant	8	1.116144318544681	42	16	-46	74	CLD-Children
sub-S038	1H_Child	Child	1H	Chin vs Rest	rh	Deprived|NonDominant	7	0.7128189761891663	43	14	-48	74	CLD-Children
sub-S038	1H_Child	Child	1H	Chin vs Rest	rh	Deprived|NonDominant	6	0.5853816066471823	44	10	-48	72	CLD-Children
sub-S038	1H_Child	Child	1H	Chin vs Rest	rh	Deprived|NonDominant	5	0.8447190889692004	45	10	-46	70	CLD-Children
sub-S038	1H_Child	Child	1H	Chin vs Rest	rh	Deprived|NonDominant	4	1.0594816672990204	46	10	-44	68	CLD-Children
sub-S038	1H_Child	Child	1H	Chin vs Rest	rh	Deprived|NonDominant	3	1.2997194102542684	47	12	-44	66	CLD-Children
sub-S038	1H_Child	Child	1H	Chin vs Rest	rh	Deprived|NonDominant	2	1.5468256448509698	48	14	-44	64	CLD-Children
sub-S045	2H_Child	Child	2H	Chin vs Rest	rh	Deprived|NonDominant	49	-1.497505053664527	1	68	-8	18	CTR-Children
sub-S045	2H_Child	Child	2H	Chin vs Rest	rh	Deprived|NonDominant	48	-0.5268658788630483	2	68	-8	20	CTR-Children
sub-S045	2H_Child	Child	2H	Chin vs Rest	rh	Deprived|NonDominant	47	0.08006828109181618	3	66	-8	24	CTR-Children
sub-S045	2H_Child	Child	2H	Chin vs Rest	rh	Deprived|NonDominant	46	0.33514439955740816	4	66	-8	28	CTR-Children
sub-S045	2H_Child	Child	2H	Chin vs Rest	rh	Deprived|NonDominant	45	0.16748057098239105	5	64	-8	30	CTR-Children
sub-S045	2H_Child	Child	2H	Chin vs Rest	rh	Deprived|NonDominant	44	-0.09180407618682859	6	62	-10	34	CTR-Children
sub-S045	2H_Child	Child	2H	Chin vs Rest	rh	Deprived|NonDominant	43	-0.28365526110776096	7	60	-10	36	CTR-Children
sub-S045	2H_Child	Child	2H	Chin vs Rest	rh	Deprived|NonDominant	42	-0.30233940580573637	8	60	-12	38	CTR-Children
sub-S045	2H_Child	Child	2H	Chin vs Rest	rh	Deprived|NonDominant	41	-0.13291352373149629	9	58	-12	40	CTR-Children
sub-S045	2H_Child	Child	2H	Chin vs Rest	rh	Deprived|NonDominant	40	0.09664506797698048	10	56	-14	42	CTR-Children
sub-S045	2H_Child	Child	2H	Chin vs Rest	rh	Deprived|NonDominant	39	0.4899958929498711	11	58	-16	42	CTR-Children
sub-S045	2H_Child	Child	2H	Chin vs Rest	rh	Deprived|NonDominant	38	0.7861949689547318	12	56	-16	44	CTR-Children
sub-S045	2H_Child	Child	2H	Chin vs Rest	rh	Deprived|NonDominant	37	0.8464051026678139	13	54	-16	46	CTR-Children
sub-S045	2H_Child	Child	2H	Chin vs Rest	rh	Deprived|NonDominant	36	0.6972964776503034	14	52	-18	48	CTR-Children
sub-S045	2H_Child	Child	2H	Chin vs Rest	rh	Deprived|NonDominant	35	0.29407185309379485	15	50	-20	48	CTR-Children
sub-S045	2H_Child	Child	2H	Chin vs Rest	rh	Deprived|NonDominant	34	-0.2013815830912531	16	50	-20	50	CTR-Children
sub-S045	2H_Child	Child	2H	Chin vs Rest	rh	Deprived|NonDominant	33	-0.6320402815041554	17	50	-18	52	CTR-Children
sub-S045	2H_Child	Child	2H	Chin vs Rest	rh	Deprived|NonDominant	32	-0.8084945095549887	18	48	-22	52	CTR-Children
sub-S045	2H_Child	Child	2H	Chin vs Rest	rh	Deprived|NonDominant	31	-0.7072120560810811	19	48	-24	52	CTR-Children
sub-S045	2H_Child	Child	2H	Chin vs Rest	rh	Deprived|NonDominant	30	-0.5660158939523059	20	46	-26	54	CTR-Children
sub-S045	2H_Child	Child	2H	Chin vs Rest	rh	Deprived|NonDominant	29	-0.46428429886698663	21	46	-28	56	CTR-Children
sub-S045	2H_Child	Child	2H	Chin vs Rest	rh	Deprived|NonDominant	28	-0.4288996472847282	22	44	-30	56	CTR-Children
sub-S045	2H_Child	Child	2H	Chin vs Rest	rh	Deprived|NonDominant	27	-0.486652222424248	23	42	-30	56	CTR-Children
sub-S045	2H_Child	Child	2H	Chin vs Rest	rh	Deprived|NonDominant	26	-0.4856946552644067	24	42	-30	58	CTR-Children
sub-S045	2H_Child	Child	2H	Chin vs Rest	rh	Deprived|NonDominant	25	-0.39372272471484326	25	40	-32	58	CTR-Children
sub-S045	2H_Child	Child	2H	Chin vs Rest	rh	Deprived|NonDominant	24	-0.31525362020515785	26	38	-34	58	CTR-Children
sub-S045	2H_Child	Child	2H	Chin vs Rest	rh	Deprived|NonDominant	23	-0.33518792904075145	27	36	-34	60	CTR-Children
sub-S045	2H_Child	Child	2H	Chin vs Rest	rh	Deprived|NonDominant	22	-0.3847913586144791	28	34	-34	62	CTR-Children
sub-S045	2H_Child	Child	2H	Chin vs Rest	rh	Deprived|NonDominant	21	-0.3078783326103816	29	32	-34	62	CTR-Children
sub-S045	2H_Child	Child	2H	Chin vs Rest	rh	Deprived|NonDominant	20	-0.12583722812849985	30	30	-34	62	CTR-Children
sub-S045	2H_Child	Child	2H	Chin vs Rest	rh	Deprived|NonDominant	19	0.06668617289125817	31	28	-34	64	CTR-Children
sub-S045	2H_Child	Child	2H	Chin vs Rest	rh	Deprived|NonDominant	18	0.21487456445647318	32	28	-36	64	CTR-Children
sub-S045	2H_Child	Child	2H	Chin vs Rest	rh	Deprived|NonDominant	17	0.30529925204117125	33	26	-36	64	CTR-Children
sub-S045	2H_Child	Child	2H	Chin vs Rest	rh	Deprived|NonDominant	16	0.4347136796439284	34	24	-36	66	CTR-Children
sub-S045	2H_Child	Child	2H	Chin vs Rest	rh	Deprived|NonDominant	15	0.7264467177691823	35	24	-36	70	CTR-Children
sub-S045	2H_Child	Child	2H	Chin vs Rest	rh	Deprived|NonDominant	14	0.9641617774090434	36	22	-38	66	CTR-Children
sub-S045	2H_Child	Child	2H	Chin vs Rest	rh	Deprived|NonDominant	13	0.9249083222250584	37	20	-38	68	CTR-Children
sub-S045	2H_Child	Child	2H	Chin vs Rest	rh	Deprived|NonDominant	12	0.5789408967735713	38	18	-38	70	CTR-Children
sub-S045	2H_Child	Child	2H	Chin vs Rest	rh	Deprived|NonDominant	11	0.040539321629901565	39	18	-38	72	CTR-Children
sub-S045	2H_Child	Child	2H	Chin vs Rest	rh	Deprived|NonDominant	10	-0.2625280985259961	40	18	-40	74	CTR-Children
sub-S045	2H_Child	Child	2H	Chin vs Rest	rh	Deprived|NonDominant	9	-0.22045011204144205	41	18	-42	74	CTR-Children
sub-S045	2H_Child	Child	2H	Chin vs Rest	rh	Deprived|NonDominant	8	0.013109219173346875	42	16	-46	74	CTR-Children
sub-S045	2H_Child	Child	2H	Chin vs Rest	rh	Deprived|NonDominant	7	0.26817865036862687	43	14	-48	74	CTR-Children
sub-S045	2H_Child	Child	2H	Chin vs Rest	rh	Deprived|NonDominant	6	0.3003076404593071	44	10	-48	72	CTR-Children
sub-S045	2H_Child	Child	2H	Chin vs Rest	rh	Deprived|NonDominant	5	0.4029081311721449	45	10	-46	70	CTR-Children
sub-S045	2H_Child	Child	2H	Chin vs Rest	rh	Deprived|NonDominant	4	0.6454033925123985	46	10	-44	68	CTR-Children
sub-S045	2H_Child	Child	2H	Chin vs Rest	rh	Deprived|NonDominant	3	0.9944550126765599	47	12	-44	66	CTR-Children
sub-S045	2H_Child	Child	2H	Chin vs Rest	rh	Deprived|NonDominant	2	1.4638137310420047	48	14	-44	64	CTR-Children
sub-S516	2H_Adult	Adult	2H	Chin vs Rest	rh	Deprived|NonDominant	49	2.002903159981916	1	68	-8	18	CTR-Adults
sub-S516	2H_Adult	Adult	2H	Chin vs Rest	rh	Deprived|NonDominant	48	3.0303418719088975	2	68	-8	20	CTR-Adults
sub-S516	2H_Adult	Adult	2H	Chin vs Rest	rh	Deprived|NonDominant	47	3.8568211733920728	3	66	-8	24	CTR-Adults
sub-S516	2H_Adult	Adult	2H	Chin vs Rest	rh	Deprived|NonDominant	46	4.445658095041327	4	66	-8	28	CTR-Adults
sub-S516	2H_Adult	Adult	2H	Chin vs Rest	rh	Deprived|NonDominant	45	4.863569409295276	5	64	-8	30	CTR-Adults
sub-S516	2H_Adult	Adult	2H	Chin vs Rest	rh	Deprived|NonDominant	44	4.382603449375781	6	62	-10	34	CTR-Adults
sub-S516	2H_Adult	Adult	2H	Chin vs Rest	rh	Deprived|NonDominant	43	3.927151210494238	7	60	-10	36	CTR-Adults
sub-S516	2H_Adult	Adult	2H	Chin vs Rest	rh	Deprived|NonDominant	42	4.331208388443181	8	60	-12	38	CTR-Adults
sub-S516	2H_Adult	Adult	2H	Chin vs Rest	rh	Deprived|NonDominant	41	5.458148902430056	9	58	-12	40	CTR-Adults
sub-S516	2H_Adult	Adult	2H	Chin vs Rest	rh	Deprived|NonDominant	40	6.404330595503664	10	56	-14	42	CTR-Adults
sub-S516	2H_Adult	Adult	2H	Chin vs Rest	rh	Deprived|NonDominant	39	7.062329129298862	11	58	-16	42	CTR-Adults
sub-S516	2H_Adult	Adult	2H	Chin vs Rest	rh	Deprived|NonDominant	38	6.995740567254385	12	56	-16	44	CTR-Adults
sub-S516	2H_Adult	Adult	2H	Chin vs Rest	rh	Deprived|NonDominant	37	5.553056359477919	13	54	-16	46	CTR-Adults
sub-S516	2H_Adult	Adult	2H	Chin vs Rest	rh	Deprived|NonDominant	36	3.166557081324237	14	52	-18	48	CTR-Adults
sub-S516	2H_Adult	Adult	2H	Chin vs Rest	rh	Deprived|NonDominant	35	1.0744567753625236	15	50	-20	48	CTR-Adults
sub-S516	2H_Adult	Adult	2H	Chin vs Rest	rh	Deprived|NonDominant	34	0.3299822598109261	16	50	-20	50	CTR-Adults
sub-S516	2H_Adult	Adult	2H	Chin vs Rest	rh	Deprived|NonDominant	33	0.39803511725194696	17	50	-18	52	CTR-Adults
sub-S516	2H_Adult	Adult	2H	Chin vs Rest	rh	Deprived|NonDominant	32	0.35608772449343096	18	48	-22	52	CTR-Adults
sub-S516	2H_Adult	Adult	2H	Chin vs Rest	rh	Deprived|NonDominant	31	0.33766964724111576	19	48	-24	52	CTR-Adults
sub-S516	2H_Adult	Adult	2H	Chin vs Rest	rh	Deprived|NonDominant	30	0.3955935597164356	20	46	-26	54	CTR-Adults
sub-S516	2H_Adult	Adult	2H	Chin vs Rest	rh	Deprived|NonDominant	29	0.48178920639505474	21	46	-28	56	CTR-Adults
sub-S516	2H_Adult	Adult	2H	Chin vs Rest	rh	Deprived|NonDominant	28	0.6184325823293058	22	44	-30	56	CTR-Adults
sub-S516	2H_Adult	Adult	2H	Chin vs Rest	rh	Deprived|NonDominant	27	0.8766299879336698	23	42	-30	56	CTR-Adults
sub-S516	2H_Adult	Adult	2H	Chin vs Rest	rh	Deprived|NonDominant	26	1.19982619196151	24	42	-30	58	CTR-Adults
sub-S516	2H_Adult	Adult	2H	Chin vs Rest	rh	Deprived|NonDominant	25	1.6324564748132062	25	40	-32	58	CTR-Adults
sub-S516	2H_Adult	Adult	2H	Chin vs Rest	rh	Deprived|NonDominant	24	1.9990085053327034	26	38	-34	58	CTR-Adults
sub-S516	2H_Adult	Adult	2H	Chin vs Rest	rh	Deprived|NonDominant	23	2.167286962979966	27	36	-34	60	CTR-Adults
sub-S516	2H_Adult	Adult	2H	Chin vs Rest	rh	Deprived|NonDominant	22	2.041358485918778	28	34	-34	62	CTR-Adults
sub-S516	2H_Adult	Adult	2H	Chin vs Rest	rh	Deprived|NonDominant	21	1.8334565241859604	29	32	-34	62	CTR-Adults
sub-S516	2H_Adult	Adult	2H	Chin vs Rest	rh	Deprived|NonDominant	20	2.061751534642397	30	30	-34	62	CTR-Adults
sub-S516	2H_Adult	Adult	2H	Chin vs Rest	rh	Deprived|NonDominant	19	2.5358039598846647	31	28	-34	64	CTR-Adults
sub-S516	2H_Adult	Adult	2H	Chin vs Rest	rh	Deprived|NonDominant	18	2.7727778850868496	32	28	-36	64	CTR-Adults
sub-S516	2H_Adult	Adult	2H	Chin vs Rest	rh	Deprived|NonDominant	17	2.7963784422869473	33	26	-36	64	CTR-Adults
sub-S516	2H_Adult	Adult	2H	Chin vs Rest	rh	Deprived|NonDominant	16	2.5188220626665085	34	24	-36	66	CTR-Adults
sub-S516	2H_Adult	Adult	2H	Chin vs Rest	rh	Deprived|NonDominant	15	2.0103122059418954	35	24	-36	70	CTR-Adults
sub-S516	2H_Adult	Adult	2H	Chin vs Rest	rh	Deprived|NonDominant	14	1.3369048975526554	36	22	-38	66	CTR-Adults
sub-S516	2H_Adult	Adult	2H	Chin vs Rest	rh	Deprived|NonDominant	13	0.7744230663057965	37	20	-38	68	CTR-Adults
sub-S516	2H_Adult	Adult	2H	Chin vs Rest	rh	Deprived|NonDominant	12	0.8501974494150887	38	18	-38	70	CTR-Adults
sub-S516	2H_Adult	Adult	2H	Chin vs Rest	rh	Deprived|NonDominant	11	1.3217463782878844	39	18	-38	72	CTR-Adults
sub-S516	2H_Adult	Adult	2H	Chin vs Rest	rh	Deprived|NonDominant	10	1.5027985345332742	40	18	-40	74	CTR-Adults
sub-S516	2H_Adult	Adult	2H	Chin vs Rest	rh	Deprived|NonDominant	9	1.2395927157302289	41	18	-42	74	CTR-Adults
sub-S516	2H_Adult	Adult	2H	Chin vs Rest	rh	Deprived|NonDominant	8	0.7882720493718091	42	16	-46	74	CTR-Adults
sub-S516	2H_Adult	Adult	2H	Chin vs Rest	rh	Deprived|NonDominant	7	0.4293837241034535	43	14	-48	74	CTR-Adults
sub-S516	2H_Adult	Adult	2H	Chin vs Rest	rh	Deprived|NonDominant	6	0.04371222570761429	44	10	-48	72	CTR-Adults
sub-S516	2H_Adult	Adult	2H	Chin vs Rest	rh	Deprived|NonDominant	5	-0.44181845663101765	45	10	-46	70	CTR-Adults
sub-S516	2H_Adult	Adult	2H	Chin vs Rest	rh	Deprived|NonDominant	4	-0.909516738634882	46	10	-44	68	CTR-Adults
sub-S516	2H_Adult	Adult	2H	Chin vs Rest	rh	Deprived|NonDominant	3	-1.389893116561812	47	12	-44	66	CTR-Adults
sub-S516	2H_Adult	Adult	2H	Chin vs Rest	rh	Deprived|NonDominant	2	-1.8703769385821531	48	14	-44	64	CTR-Adults
sub-S517	2H_Adult	Adult	2H	Chin vs Rest	rh	Deprived|NonDominant	49	1.3616916185453232	1	68	-8	18	CTR-Adults
sub-S517	2H_Adult	Adult	2H	Chin vs Rest	rh	Deprived|NonDominant	48	1.7290583556619892	2	68	-8	20	CTR-Adults
sub-S517	2H_Adult	Adult	2H	Chin vs Rest	rh	Deprived|NonDominant	47	1.9564365406027722	3	66	-8	24	CTR-Adults
sub-S517	2H_Adult	Adult	2H	Chin vs Rest	rh	Deprived|NonDominant	46	2.1043061163283907	4	66	-8	28	CTR-Adults
sub-S517	2H_Adult	Adult	2H	Chin vs Rest	rh	Deprived|NonDominant	45	2.004309819256688	5	64	-8	30	CTR-Adults
sub-S517	2H_Adult	Adult	2H	Chin vs Rest	rh	Deprived|NonDominant	44	2.639554516847915	6	62	-10	34	CTR-Adults
sub-S517	2H_Adult	Adult	2H	Chin vs Rest	rh	Deprived|NonDominant	43	3.5369111898596337	7	60	-10	36	CTR-Adults
sub-S517	2H_Adult	Adult	2H	Chin vs Rest	rh	Deprived|NonDominant	42	3.9984592719481706	8	60	-12	38	CTR-Adults
sub-S517	2H_Adult	Adult	2H	Chin vs Rest	rh	Deprived|NonDominant	41	3.8928640787275866	9	58	-12	40	CTR-Adults
sub-S517	2H_Adult	Adult	2H	Chin vs Rest	rh	Deprived|NonDominant	40	3.686054717114372	10	56	-14	42	CTR-Adults
sub-S517	2H_Adult	Adult	2H	Chin vs Rest	rh	Deprived|NonDominant	39	3.616632571618889	11	58	-16	42	CTR-Adults
sub-S517	2H_Adult	Adult	2H	Chin vs Rest	rh	Deprived|NonDominant	38	3.350359987725641	12	56	-16	44	CTR-Adults
sub-S517	2H_Adult	Adult	2H	Chin vs Rest	rh	Deprived|NonDominant	37	2.770247569914585	13	54	-16	46	CTR-Adults
sub-S517	2H_Adult	Adult	2H	Chin vs Rest	rh	Deprived|NonDominant	36	2.072226537298402	14	52	-18	48	CTR-Adults
sub-S517	2H_Adult	Adult	2H	Chin vs Rest	rh	Deprived|NonDominant	35	1.4793056431107428	15	50	-20	48	CTR-Adults
sub-S517	2H_Adult	Adult	2H	Chin vs Rest	rh	Deprived|NonDominant	34	1.0401533621713235	16	50	-20	50	CTR-Adults
sub-S517	2H_Adult	Adult	2H	Chin vs Rest	rh	Deprived|NonDominant	33	0.6654339695016593	17	50	-18	52	CTR-Adults
sub-S517	2H_Adult	Adult	2H	Chin vs Rest	rh	Deprived|NonDominant	32	0.36556992536168464	18	48	-22	52	CTR-Adults
sub-S517	2H_Adult	Adult	2H	Chin vs Rest	rh	Deprived|NonDominant	31	0.2547738370995268	19	48	-24	52	CTR-Adults
sub-S517	2H_Adult	Adult	2H	Chin vs Rest	rh	Deprived|NonDominant	30	0.3300439597963715	20	46	-26	54	CTR-Adults
sub-S517	2H_Adult	Adult	2H	Chin vs Rest	rh	Deprived|NonDominant	29	0.48134773479932047	21	46	-28	56	CTR-Adults
sub-S517	2H_Adult	Adult	2H	Chin vs Rest	rh	Deprived|NonDominant	28	0.4900497205225023	22	44	-30	56	CTR-Adults
sub-S517	2H_Adult	Adult	2H	Chin vs Rest	rh	Deprived|NonDominant	27	0.32976028077747843	23	42	-30	56	CTR-Adults
sub-S517	2H_Adult	Adult	2H	Chin vs Rest	rh	Deprived|NonDominant	26	0.26987667209372407	24	42	-30	58	CTR-Adults
sub-S517	2H_Adult	Adult	2H	Chin vs Rest	rh	Deprived|NonDominant	25	0.4120613316436386	25	40	-32	58	CTR-Adults
sub-S517	2H_Adult	Adult	2H	Chin vs Rest	rh	Deprived|NonDominant	24	0.686180064703857	26	38	-34	58	CTR-Adults
sub-S517	2H_Adult	Adult	2H	Chin vs Rest	rh	Deprived|NonDominant	23	0.9171807644772265	27	36	-34	60	CTR-Adults
sub-S517	2H_Adult	Adult	2H	Chin vs Rest	rh	Deprived|NonDominant	22	0.9708855873371339	28	34	-34	62	CTR-Adults
sub-S517	2H_Adult	Adult	2H	Chin vs Rest	rh	Deprived|NonDominant	21	1.053080576690153	29	32	-34	62	CTR-Adults
sub-S517	2H_Adult	Adult	2H	Chin vs Rest	rh	Deprived|NonDominant	20	1.1687343620285215	30	30	-34	62	CTR-Adults
sub-S517	2H_Adult	Adult	2H	Chin vs Rest	rh	Deprived|NonDominant	19	1.1211701100721385	31	28	-34	64	CTR-Adults
sub-S517	2H_Adult	Adult	2H	Chin vs Rest	rh	Deprived|NonDominant	18	0.9071724316017012	32	28	-36	64	CTR-Adults
sub-S517	2H_Adult	Adult	2H	Chin vs Rest	rh	Deprived|NonDominant	17	0.48498050360748746	33	26	-36	64	CTR-Adults
sub-S517	2H_Adult	Adult	2H	Chin vs Rest	rh	Deprived|NonDominant	16	0.06985603952492801	34	24	-36	66	CTR-Adults
sub-S517	2H_Adult	Adult	2H	Chin vs Rest	rh	Deprived|NonDominant	15	-0.18507242808747126	35	24	-36	70	CTR-Adults
sub-S517	2H_Adult	Adult	2H	Chin vs Rest	rh	Deprived|NonDominant	14	-0.36131410339629666	36	22	-38	66	CTR-Adults
sub-S517	2H_Adult	Adult	2H	Chin vs Rest	rh	Deprived|NonDominant	13	-0.4839252198447509	37	20	-38	68	CTR-Adults
sub-S517	2H_Adult	Adult	2H	Chin vs Rest	rh	Deprived|NonDominant	12	-0.5677785365194905	38	18	-38	70	CTR-Adults
sub-S517	2H_Adult	Adult	2H	Chin vs Rest	rh	Deprived|NonDominant	11	-0.44905808762833926	39	18	-38	72	CTR-Adults
sub-S517	2H_Adult	Adult	2H	Chin vs Rest	rh	Deprived|NonDominant	10	-0.07844223061245581	40	18	-40	74	CTR-Adults
sub-S517	2H_Adult	Adult	2H	Chin vs Rest	rh	Deprived|NonDominant	9	0.36030521984167746	41	18	-42	74	CTR-Adults
sub-S517	2H_Adult	Adult	2H	Chin vs Rest	rh	Deprived|NonDominant	8	0.6502565861278042	42	16	-46	74	CTR-Adults
sub-S517	2H_Adult	Adult	2H	Chin vs Rest	rh	Deprived|NonDominant	7	0.6944714432983076	43	14	-48	74	CTR-Adults
sub-S517	2H_Adult	Adult	2H	Chin vs Rest	rh	Deprived|NonDominant	6	0.6655218278722697	44	10	-48	72	CTR-Adults
sub-S517	2H_Adult	Adult	2H	Chin vs Rest	rh	Deprived|NonDominant	5	0.7328170816588995	45	10	-46	70	CTR-Adults
sub-S517	2H_Adult	Adult	2H	Chin vs Rest	rh	Deprived|NonDominant	4	0.7794765783277386	46	10	-44	68	CTR-Adults
sub-S517	2H_Adult	Adult	2H	Chin vs Rest	rh	Deprived|NonDominant	3	0.818509099718277	47	12	-44	66	CTR-Adults
sub-S517	2H_Adult	Adult	2H	Chin vs Rest	rh	Deprived|NonDominant	2	0.8472373687809367	48	14	-44	64	CTR-Adults
sub-S521	2H_Adult	Adult	2H	Chin vs Rest	rh	Deprived|NonDominant	49	4.573211816529329	1	68	-8	18	CTR-Adults
sub-S521	2H_Adult	Adult	2H	Chin vs Rest	rh	Deprived|NonDominant	48	1.789618213857616	2	68	-8	20	CTR-Adults
sub-S521	2H_Adult	Adult	2H	Chin vs Rest	rh	Deprived|NonDominant	47	-0.10247889175584546	3	66	-8	24	CTR-Adults
sub-S521	2H_Adult	Adult	2H	Chin vs Rest	rh	Deprived|NonDominant	46	-1.121551636597208	4	66	-8	28	CTR-Adults
sub-S521	2H_Adult	Adult	2H	Chin vs Rest	rh	Deprived|NonDominant	45	-1.2794319443498974	5	64	-8	30	CTR-Adults
sub-S521	2H_Adult	Adult	2H	Chin vs Rest	rh	Deprived|NonDominant	44	0.23983429338681872	6	62	-10	34	CTR-Adults
sub-S521	2H_Adult	Adult	2H	Chin vs Rest	rh	Deprived|NonDominant	43	1.5249817848622205	7	60	-10	36	CTR-Adults
sub-S521	2H_Adult	Adult	2H	Chin vs Rest	rh	Deprived|NonDominant	42	1.7149126628036544	8	60	-12	38	CTR-Adults
sub-S521	2H_Adult	Adult	2H	Chin vs Rest	rh	Deprived|NonDominant	41	1.262824504202837	9	58	-12	40	CTR-Adults
sub-S521	2H_Adult	Adult	2H	Chin vs Rest	rh	Deprived|NonDominant	40	0.7817728154987356	10	56	-14	42	CTR-Adults
sub-S521	2H_Adult	Adult	2H	Chin vs Rest	rh	Deprived|NonDominant	39	0.32142349359467487	11	58	-16	42	CTR-Adults
sub-S521	2H_Adult	Adult	2H	Chin vs Rest	rh	Deprived|NonDominant	38	-0.0677618248083916	12	56	-16	44	CTR-Adults
sub-S521	2H_Adult	Adult	2H	Chin vs Rest	rh	Deprived|NonDominant	37	-0.009688707045076517	13	54	-16	46	CTR-Adults
sub-S521	2H_Adult	Adult	2H	Chin vs Rest	rh	Deprived|NonDominant	36	0.9580958294858419	14	52	-18	48	CTR-Adults
sub-S521	2H_Adult	Adult	2H	Chin vs Rest	rh	Deprived|NonDominant	35	2.6538073786096934	15	50	-20	48	CTR-Adults
sub-S521	2H_Adult	Adult	2H	Chin vs Rest	rh	Deprived|NonDominant	34	4.0846064564335105	16	50	-20	50	CTR-Adults
sub-S521	2H_Adult	Adult	2H	Chin vs Rest	rh	Deprived|NonDominant	33	4.33247858504761	17	50	-18	52	CTR-Adults
sub-S521	2H_Adult	Adult	2H	Chin vs Rest	rh	Deprived|NonDominant	32	3.3187499821935456	18	48	-22	52	CTR-Adults
sub-S521	2H_Adult	Adult	2H	Chin vs Rest	rh	Deprived|NonDominant	31	1.6681512706365447	19	48	-24	52	CTR-Adults
sub-S521	2H_Adult	Adult	2H	Chin vs Rest	rh	Deprived|NonDominant	30	0.25128731494763745	20	46	-26	54	CTR-Adults
sub-S521	2H_Adult	Adult	2H	Chin vs Rest	rh	Deprived|NonDominant	29	-0.5445107471511772	21	46	-28	56	CTR-Adults
sub-S521	2H_Adult	Adult	2H	Chin vs Rest	rh	Deprived|NonDominant	28	-0.7682840546800551	22	44	-30	56	CTR-Adults
sub-S521	2H_Adult	Adult	2H	Chin vs Rest	rh	Deprived|NonDominant	27	-0.6146847805877246	23	42	-30	56	CTR-Adults
sub-S521	2H_Adult	Adult	2H	Chin vs Rest	rh	Deprived|NonDominant	26	-0.3558460720896231	24	42	-30	58	CTR-Adults
sub-S521	2H_Adult	Adult	2H	Chin vs Rest	rh	Deprived|NonDominant	25	-0.19912052487546456	25	40	-32	58	CTR-Adults
sub-S521	2H_Adult	Adult	2H	Chin vs Rest	rh	Deprived|NonDominant	24	-0.28079758615316713	26	38	-34	58	CTR-Adults
sub-S521	2H_Adult	Adult	2H	Chin vs Rest	rh	Deprived|NonDominant	23	-0.6803907446772444	27	36	-34	60	CTR-Adults
sub-S521	2H_Adult	Adult	2H	Chin vs Rest	rh	Deprived|NonDominant	22	-1.2421771034070561	28	34	-34	62	CTR-Adults
sub-S521	2H_Adult	Adult	2H	Chin vs Rest	rh	Deprived|NonDominant	21	-1.7883532109153726	29	32	-34	62	CTR-Adults
sub-S521	2H_Adult	Adult	2H	Chin vs Rest	rh	Deprived|NonDominant	20	-2.1649449234185254	30	30	-34	62	CTR-Adults
sub-S521	2H_Adult	Adult	2H	Chin vs Rest	rh	Deprived|NonDominant	19	-2.1712057421570004	31	28	-34	64	CTR-Adults
sub-S521	2H_Adult	Adult	2H	Chin vs Rest	rh	Deprived|NonDominant	18	-1.8307244006316017	32	28	-36	64	CTR-Adults
sub-S521	2H_Adult	Adult	2H	Chin vs Rest	rh	Deprived|NonDominant	17	-1.6497776965251298	33	26	-36	64	CTR-Adults
sub-S521	2H_Adult	Adult	2H	Chin vs Rest	rh	Deprived|NonDominant	16	-1.7046287151138175	34	24	-36	66	CTR-Adults
sub-S521	2H_Adult	Adult	2H	Chin vs Rest	rh	Deprived|NonDominant	15	-1.93808617969847	35	24	-36	70	CTR-Adults
sub-S521	2H_Adult	Adult	2H	Chin vs Rest	rh	Deprived|NonDominant	14	-2.323917710275882	36	22	-38	66	CTR-Adults
sub-S521	2H_Adult	Adult	2H	Chin vs Rest	rh	Deprived|NonDominant	13	-2.442678295640277	37	20	-38	68	CTR-Adults
sub-S521	2H_Adult	Adult	2H	Chin vs Rest	rh	Deprived|NonDominant	12	-2.402674821563852	38	18	-38	70	CTR-Adults
sub-S521	2H_Adult	Adult	2H	Chin vs Rest	rh	Deprived|NonDominant	11	-2.2937857041083602	39	18	-38	72	CTR-Adults
sub-S521	2H_Adult	Adult	2H	Chin vs Rest	rh	Deprived|NonDominant	10	-2.0038060050276885	40	18	-40	74	CTR-Adults
sub-S521	2H_Adult	Adult	2H	Chin vs Rest	rh	Deprived|NonDominant	9	-1.6977531439360911	41	18	-42	74	CTR-Adults
sub-S521	2H_Adult	Adult	2H	Chin vs Rest	rh	Deprived|NonDominant	8	-1.3189854990534777	42	16	-46	74	CTR-Adults
sub-S521	2H_Adult	Adult	2H	Chin vs Rest	rh	Deprived|NonDominant	7	-1.0037287853923036	43	14	-48	74	CTR-Adults
sub-S521	2H_Adult	Adult	2H	Chin vs Rest	rh	Deprived|NonDominant	6	-1.1091070095161706	44	10	-48	72	CTR-Adults
sub-S521	2H_Adult	Adult	2H	Chin vs Rest	rh	Deprived|NonDominant	5	-1.531347492014531	45	10	-46	70	CTR-Adults
sub-S521	2H_Adult	Adult	2H	Chin vs Rest	rh	Deprived|NonDominant	4	-1.8667174600902725	46	10	-44	68	CTR-Adults
sub-S521	2H_Adult	Adult	2H	Chin vs Rest	rh	Deprived|NonDominant	3	-2.2012655197546906	47	12	-44	66	CTR-Adults
sub-S521	2H_Adult	Adult	2H	Chin vs Rest	rh	Deprived|NonDominant	2	-2.5179612069568478	48	14	-44	64	CTR-Adults
sub-S522	2H_Adult	Adult	2H	Chin vs Rest	rh	Deprived|NonDominant	49	-1.0326447554833462	1	68	-8	18	CTR-Adults
sub-S522	2H_Adult	Adult	2H	Chin vs Rest	rh	Deprived|NonDominant	48	-1.5031796682429552	2	68	-8	20	CTR-Adults
sub-S522	2H_Adult	Adult	2H	Chin vs Rest	rh	Deprived|NonDominant	47	-1.6791084656536999	3	66	-8	24	CTR-Adults
sub-S522	2H_Adult	Adult	2H	Chin vs Rest	rh	Deprived|NonDominant	46	-1.502656714027022	4	66	-8	28	CTR-Adults
sub-S522	2H_Adult	Adult	2H	Chin vs Rest	rh	Deprived|NonDominant	45	-1.1202788617775512	5	64	-8	30	CTR-Adults
sub-S522	2H_Adult	Adult	2H	Chin vs Rest	rh	Deprived|NonDominant	44	0.37237751250845097	6	62	-10	34	CTR-Adults
sub-S522	2H_Adult	Adult	2H	Chin vs Rest	rh	Deprived|NonDominant	43	2.660352125209612	7	60	-10	36	CTR-Adults
sub-S522	2H_Adult	Adult	2H	Chin vs Rest	rh	Deprived|NonDominant	42	4.751620294782249	8	60	-12	38	CTR-Adults
sub-S522	2H_Adult	Adult	2H	Chin vs Rest	rh	Deprived|NonDominant	41	5.794628406159585	9	58	-12	40	CTR-Adults
sub-S522	2H_Adult	Adult	2H	Chin vs Rest	rh	Deprived|NonDominant	40	6.141394752899455	10	56	-14	42	CTR-Adults
sub-S522	2H_Adult	Adult	2H	Chin vs Rest	rh	Deprived|NonDominant	39	6.491513341150468	11	58	-16	42	CTR-Adults
sub-S522	2H_Adult	Adult	2H	Chin vs Rest	rh	Deprived|NonDominant	38	7.115355464786525	12	56	-16	44	CTR-Adults
sub-S522	2H_Adult	Adult	2H	Chin vs Rest	rh	Deprived|NonDominant	37	7.257455082016371	13	54	-16	46	CTR-Adults
sub-S522	2H_Adult	Adult	2H	Chin vs Rest	rh	Deprived|NonDominant	36	5.866953680348537	14	52	-18	48	CTR-Adults
sub-S522	2H_Adult	Adult	2H	Chin vs Rest	rh	Deprived|NonDominant	35	3.3994096694206295	15	50	-20	48	CTR-Adults
sub-S522	2H_Adult	Adult	2H	Chin vs Rest	rh	Deprived|NonDominant	34	0.9665799527393352	16	50	-20	50	CTR-Adults
sub-S522	2H_Adult	Adult	2H	Chin vs Rest	rh	Deprived|NonDominant	33	-0.5406814272230699	17	50	-18	52	CTR-Adults
sub-S522	2H_Adult	Adult	2H	Chin vs Rest	rh	Deprived|NonDominant	32	-1.1670936738103979	18	48	-22	52	CTR-Adults
sub-S522	2H_Adult	Adult	2H	Chin vs Rest	rh	Deprived|NonDominant	31	-1.5911051657214714	19	48	-24	52	CTR-Adults
sub-S522	2H_Adult	Adult	2H	Chin vs Rest	rh	Deprived|NonDominant	30	-1.868694631550476	20	46	-26	54	CTR-Adults
sub-S522	2H_Adult	Adult	2H	Chin vs Rest	rh	Deprived|NonDominant	29	-2.0664096719211624	21	46	-28	56	CTR-Adults
sub-S522	2H_Adult	Adult	2H	Chin vs Rest	rh	Deprived|NonDominant	28	-2.2268272556860897	22	44	-30	56	CTR-Adults
sub-S522	2H_Adult	Adult	2H	Chin vs Rest	rh	Deprived|NonDominant	27	-2.149131338237064	23	42	-30	56	CTR-Adults
sub-S522	2H_Adult	Adult	2H	Chin vs Rest	rh	Deprived|NonDominant	26	-1.7256406007391942	24	42	-30	58	CTR-Adults
sub-S522	2H_Adult	Adult	2H	Chin vs Rest	rh	Deprived|NonDominant	25	-1.428570178524892	25	40	-32	58	CTR-Adults
sub-S522	2H_Adult	Adult	2H	Chin vs Rest	rh	Deprived|NonDominant	24	-1.5749839830778956	26	38	-34	58	CTR-Adults
sub-S522	2H_Adult	Adult	2H	Chin vs Rest	rh	Deprived|NonDominant	23	-1.843420150958023	27	36	-34	60	CTR-Adults
sub-S522	2H_Adult	Adult	2H	Chin vs Rest	rh	Deprived|NonDominant	22	-1.7836935653282509	28	34	-34	62	CTR-Adults
sub-S522	2H_Adult	Adult	2H	Chin vs Rest	rh	Deprived|NonDominant	21	-1.0978787944769675	29	32	-34	62	CTR-Adults
sub-S522	2H_Adult	Adult	2H	Chin vs Rest	rh	Deprived|NonDominant	20	-0.2934346238573722	30	30	-34	62	CTR-Adults
sub-S522	2H_Adult	Adult	2H	Chin vs Rest	rh	Deprived|NonDominant	19	0.07547730530187782	31	28	-34	64	CTR-Adults
sub-S522	2H_Adult	Adult	2H	Chin vs Rest	rh	Deprived|NonDominant	18	0.0917170096025601	32	28	-36	64	CTR-Adults
sub-S522	2H_Adult	Adult	2H	Chin vs Rest	rh	Deprived|NonDominant	17	-0.2081063768940043	33	26	-36	64	CTR-Adults
sub-S522	2H_Adult	Adult	2H	Chin vs Rest	rh	Deprived|NonDominant	16	-0.4525569594079708	34	24	-36	66	CTR-Adults
sub-S522	2H_Adult	Adult	2H	Chin vs Rest	rh	Deprived|NonDominant	15	-0.42362732423275484	35	24	-36	70	CTR-Adults
sub-S522	2H_Adult	Adult	2H	Chin vs Rest	rh	Deprived|NonDominant	14	-0.24770343586367197	36	22	-38	66	CTR-Adults
sub-S522	2H_Adult	Adult	2H	Chin vs Rest	rh	Deprived|NonDominant	13	-0.27273331587595556	37	20	-38	68	CTR-Adults
sub-S522	2H_Adult	Adult	2H	Chin vs Rest	rh	Deprived|NonDominant	12	-0.7759188951958671	38	18	-38	70	CTR-Adults
sub-S522	2H_Adult	Adult	2H	Chin vs Rest	rh	Deprived|NonDominant	11	-1.530887151939536	39	18	-38	72	CTR-Adults
sub-S522	2H_Adult	Adult	2H	Chin vs Rest	rh	Deprived|NonDominant	10	-2.201299355557896	40	18	-40	74	CTR-Adults
sub-S522	2H_Adult	Adult	2H	Chin vs Rest	rh	Deprived|NonDominant	9	-2.603391251748552	41	18	-42	74	CTR-Adults
sub-S522	2H_Adult	Adult	2H	Chin vs Rest	rh	Deprived|NonDominant	8	-2.7049130259501704	42	16	-46	74	CTR-Adults
sub-S522	2H_Adult	Adult	2H	Chin vs Rest	rh	Deprived|NonDominant	7	-2.6969578413194615	43	14	-48	74	CTR-Adults
sub-S522	2H_Adult	Adult	2H	Chin vs Rest	rh	Deprived|NonDominant	6	-2.5634570727180037	44	10	-48	72	CTR-Adults
sub-S522	2H_Adult	Adult	2H	Chin vs Rest	rh	Deprived|NonDominant	5	-2.089576978155414	45	10	-46	70	CTR-Adults
sub-S522	2H_Adult	Adult	2H	Chin vs Rest	rh	Deprived|NonDominant	4	-1.4353537137751058	46	10	-44	68	CTR-Adults
sub-S522	2H_Adult	Adult	2H	Chin vs Rest	rh	Deprived|NonDominant	3	-0.5862192043136596	47	12	-44	66	CTR-Adults
sub-S522	2H_Adult	Adult	2H	Chin vs Rest	rh	Deprived|NonDominant	2	0.4715039273769026	48	14	-44	64	CTR-Adults
sub-S009	1H_Child	Child	1H	Chin vs Rest	rh	Deprived|NonDominant	49	0.9139034019480401	1	68	-8	18	CLD-Children
sub-S009	1H_Child	Child	1H	Chin vs Rest	rh	Deprived|NonDominant	48	0.7130592850473525	2	68	-8	20	CLD-Children
sub-S009	1H_Child	Child	1H	Chin vs Rest	rh	Deprived|NonDominant	47	0.6324769250259281	3	66	-8	24	CLD-Children
sub-S009	1H_Child	Child	1H	Chin vs Rest	rh	Deprived|NonDominant	46	0.6790003475542303	4	66	-8	28	CLD-Children
sub-S009	1H_Child	Child	1H	Chin vs Rest	rh	Deprived|NonDominant	45	0.7654476641282134	5	64	-8	30	CLD-Children
sub-S009	1H_Child	Child	1H	Chin vs Rest	rh	Deprived|NonDominant	44	1.689783307080023	6	62	-10	34	CLD-Children
sub-S009	1H_Child	Child	1H	Chin vs Rest	rh	Deprived|NonDominant	43	2.699750918752347	7	60	-10	36	CLD-Children
sub-S009	1H_Child	Child	1H	Chin vs Rest	rh	Deprived|NonDominant	42	3.7744763460398216	8	60	-12	38	CLD-Children
sub-S009	1H_Child	Child	1H	Chin vs Rest	rh	Deprived|NonDominant	41	4.947816129232482	9	58	-12	40	CLD-Children
sub-S009	1H_Child	Child	1H	Chin vs Rest	rh	Deprived|NonDominant	40	6.015166714587144	10	56	-14	42	CLD-Children
sub-S009	1H_Child	Child	1H	Chin vs Rest	rh	Deprived|NonDominant	39	6.723231165851877	11	58	-16	42	CLD-Children
sub-S009	1H_Child	Child	1H	Chin vs Rest	rh	Deprived|NonDominant	38	6.541209576220849	12	56	-16	44	CLD-Children
sub-S009	1H_Child	Child	1H	Chin vs Rest	rh	Deprived|NonDominant	37	5.686978977009261	13	54	-16	46	CLD-Children
sub-S009	1H_Child	Child	1H	Chin vs Rest	rh	Deprived|NonDominant	36	4.6027982311544395	14	52	-18	48	CLD-Children
sub-S009	1H_Child	Child	1H	Chin vs Rest	rh	Deprived|NonDominant	35	3.791766142775427	15	50	-20	48	CLD-Children
sub-S009	1H_Child	Child	1H	Chin vs Rest	rh	Deprived|NonDominant	34	3.360462443183379	16	50	-20	50	CLD-Children
sub-S009	1H_Child	Child	1H	Chin vs Rest	rh	Deprived|NonDominant	33	2.644799164951317	17	50	-18	52	CLD-Children
sub-S009	1H_Child	Child	1H	Chin vs Rest	rh	Deprived|NonDominant	32	1.6095853069568995	18	48	-22	52	CLD-Children
sub-S009	1H_Child	Child	1H	Chin vs Rest	rh	Deprived|NonDominant	31	0.5762902526798002	19	48	-24	52	CLD-Children
sub-S009	1H_Child	Child	1H	Chin vs Rest	rh	Deprived|NonDominant	30	-0.09071930198506187	20	46	-26	54	CLD-Children
sub-S009	1H_Child	Child	1H	Chin vs Rest	rh	Deprived|NonDominant	29	-0.3492363955515529	21	46	-28	56	CLD-Children
sub-S009	1H_Child	Child	1H	Chin vs Rest	rh	Deprived|NonDominant	28	-0.4741763072957889	22	44	-30	56	CLD-Children
sub-S009	1H_Child	Child	1H	Chin vs Rest	rh	Deprived|NonDominant	27	-0.44324143616694334	23	42	-30	56	CLD-Children
sub-S009	1H_Child	Child	1H	Chin vs Rest	rh	Deprived|NonDominant	26	-0.4010202296349018	24	42	-30	58	CLD-Children
sub-S009	1H_Child	Child	1H	Chin vs Rest	rh	Deprived|NonDominant	25	-0.3554683827972226	25	40	-32	58	CLD-Children
sub-S009	1H_Child	Child	1H	Chin vs Rest	rh	Deprived|NonDominant	24	-0.32186670922737426	26	38	-34	58	CLD-Children
sub-S009	1H_Child	Child	1H	Chin vs Rest	rh	Deprived|NonDominant	23	-0.3439804209474152	27	36	-34	60	CLD-Children
sub-S009	1H_Child	Child	1H	Chin vs Rest	rh	Deprived|NonDominant	22	-0.36045799659275807	28	34	-34	62	CLD-Children
sub-S009	1H_Child	Child	1H	Chin vs Rest	rh	Deprived|NonDominant	21	-0.3073930004949477	29	32	-34	62	CLD-Children
sub-S009	1H_Child	Child	1H	Chin vs Rest	rh	Deprived|NonDominant	20	-0.036887764089513615	30	30	-34	62	CLD-Children
sub-S009	1H_Child	Child	1H	Chin vs Rest	rh	Deprived|NonDominant	19	0.2652509729769663	31	28	-34	64	CLD-Children
sub-S009	1H_Child	Child	1H	Chin vs Rest	rh	Deprived|NonDominant	18	0.2260352372734313	32	28	-36	64	CLD-Children
sub-S009	1H_Child	Child	1H	Chin vs Rest	rh	Deprived|NonDominant	17	-0.26954489179083646	33	26	-36	64	CLD-Children
sub-S009	1H_Child	Child	1H	Chin vs Rest	rh	Deprived|NonDominant	16	-1.028329663596502	34	24	-36	66	CLD-Children
sub-S009	1H_Child	Child	1H	Chin vs Rest	rh	Deprived|NonDominant	15	-1.7678546451870032	35	24	-36	70	CLD-Children
sub-S009	1H_Child	Child	1H	Chin vs Rest	rh	Deprived|NonDominant	14	-2.375766098904572	36	22	-38	66	CLD-Children
sub-S009	1H_Child	Child	1H	Chin vs Rest	rh	Deprived|NonDominant	13	-2.7572462603678414	37	20	-38	68	CLD-Children
sub-S009	1H_Child	Child	1H	Chin vs Rest	rh	Deprived|NonDominant	12	-2.89549221966218	38	18	-38	70	CLD-Children
sub-S009	1H_Child	Child	1H	Chin vs Rest	rh	Deprived|NonDominant	11	-2.704546073272	39	18	-38	72	CLD-Children
sub-S009	1H_Child	Child	1H	Chin vs Rest	rh	Deprived|NonDominant	10	-2.317975886341965	40	18	-40	74	CLD-Children
sub-S009	1H_Child	Child	1H	Chin vs Rest	rh	Deprived|NonDominant	9	-2.147531779921421	41	18	-42	74	CLD-Children
sub-S009	1H_Child	Child	1H	Chin vs Rest	rh	Deprived|NonDominant	8	-2.531758047773497	42	16	-46	74	CLD-Children
sub-S009	1H_Child	Child	1H	Chin vs Rest	rh	Deprived|NonDominant	7	-3.416600512524804	43	14	-48	74	CLD-Children
sub-S009	1H_Child	Child	1H	Chin vs Rest	rh	Deprived|NonDominant	6	-4.209165227140354	44	10	-48	72	CLD-Children
sub-S009	1H_Child	Child	1H	Chin vs Rest	rh	Deprived|NonDominant	5	-4.248638741156457	45	10	-46	70	CLD-Children
sub-S009	1H_Child	Child	1H	Chin vs Rest	rh	Deprived|NonDominant	4	-3.9311026762597274	46	10	-44	68	CLD-Children
sub-S009	1H_Child	Child	1H	Chin vs Rest	rh	Deprived|NonDominant	3	-3.235237037254622	47	12	-44	66	CLD-Children
sub-S009	1H_Child	Child	1H	Chin vs Rest	rh	Deprived|NonDominant	2	-2.164121131754194	48	14	-44	64	CLD-Children
sub-S518	1H_Adult	Adult	1H	Chin vs Rest	rh	Deprived|NonDominant	49	6.151576500885733	1	68	-8	18	CLD-Adults
sub-S518	1H_Adult	Adult	1H	Chin vs Rest	rh	Deprived|NonDominant	48	2.816492378947819	2	68	-8	20	CLD-Adults
sub-S518	1H_Adult	Adult	1H	Chin vs Rest	rh	Deprived|NonDominant	47	0.6356282681423411	3	66	-8	24	CLD-Adults
sub-S518	1H_Adult	Adult	1H	Chin vs Rest	rh	Deprived|NonDominant	46	-0.428842880911781	4	66	-8	28	CLD-Adults
sub-S518	1H_Adult	Adult	1H	Chin vs Rest	rh	Deprived|NonDominant	45	-0.29720348579507083	5	64	-8	30	CLD-Adults
sub-S518	1H_Adult	Adult	1H	Chin vs Rest	rh	Deprived|NonDominant	44	1.478438282215755	6	62	-10	34	CLD-Adults
sub-S518	1H_Adult	Adult	1H	Chin vs Rest	rh	Deprived|NonDominant	43	2.9757072884371625	7	60	-10	36	CLD-Adults
sub-S518	1H_Adult	Adult	1H	Chin vs Rest	rh	Deprived|NonDominant	42	3.2588914483150373	8	60	-12	38	CLD-Adults
sub-S518	1H_Adult	Adult	1H	Chin vs Rest	rh	Deprived|NonDominant	41	2.6555336600984805	9	58	-12	40	CLD-Adults
sub-S518	1H_Adult	Adult	1H	Chin vs Rest	rh	Deprived|NonDominant	40	2.127987510414582	10	56	-14	42	CLD-Adults
sub-S518	1H_Adult	Adult	1H	Chin vs Rest	rh	Deprived|NonDominant	39	2.184884402473265	11	58	-16	42	CLD-Adults
sub-S518	1H_Adult	Adult	1H	Chin vs Rest	rh	Deprived|NonDominant	38	2.5789461548984027	12	56	-16	44	CLD-Adults
sub-S518	1H_Adult	Adult	1H	Chin vs Rest	rh	Deprived|NonDominant	37	2.7635098430239076	13	54	-16	46	CLD-Adults
sub-S518	1H_Adult	Adult	1H	Chin vs Rest	rh	Deprived|NonDominant	36	2.619453049949133	14	52	-18	48	CLD-Adults
sub-S518	1H_Adult	Adult	1H	Chin vs Rest	rh	Deprived|NonDominant	35	2.433784633356892	15	50	-20	48	CLD-Adults
sub-S518	1H_Adult	Adult	1H	Chin vs Rest	rh	Deprived|NonDominant	34	2.0867868872452213	16	50	-20	50	CLD-Adults
sub-S518	1H_Adult	Adult	1H	Chin vs Rest	rh	Deprived|NonDominant	33	1.2657959896817257	17	50	-18	52	CLD-Adults
sub-S518	1H_Adult	Adult	1H	Chin vs Rest	rh	Deprived|NonDominant	32	0.11887453896832822	18	48	-22	52	CLD-Adults
sub-S518	1H_Adult	Adult	1H	Chin vs Rest	rh	Deprived|NonDominant	31	-0.8074435485170228	19	48	-24	52	CLD-Adults
sub-S518	1H_Adult	Adult	1H	Chin vs Rest	rh	Deprived|NonDominant	30	-1.0322603392711518	20	46	-26	54	CLD-Adults
sub-S518	1H_Adult	Adult	1H	Chin vs Rest	rh	Deprived|NonDominant	29	-0.7745335786571788	21	46	-28	56	CLD-Adults
sub-S518	1H_Adult	Adult	1H	Chin vs Rest	rh	Deprived|NonDominant	28	-0.651182039684253	22	44	-30	56	CLD-Adults
sub-S518	1H_Adult	Adult	1H	Chin vs Rest	rh	Deprived|NonDominant	27	-0.6494765897474419	23	42	-30	56	CLD-Adults
sub-S518	1H_Adult	Adult	1H	Chin vs Rest	rh	Deprived|NonDominant	26	-0.6772759068324798	24	42	-30	58	CLD-Adults
sub-S518	1H_Adult	Adult	1H	Chin vs Rest	rh	Deprived|NonDominant	25	-0.6380973811525148	25	40	-32	58	CLD-Adults
sub-S518	1H_Adult	Adult	1H	Chin vs Rest	rh	Deprived|NonDominant	24	-0.5699323895840551	26	38	-34	58	CLD-Adults
sub-S518	1H_Adult	Adult	1H	Chin vs Rest	rh	Deprived|NonDominant	23	-0.5799162395855325	27	36	-34	60	CLD-Adults
sub-S518	1H_Adult	Adult	1H	Chin vs Rest	rh	Deprived|NonDominant	22	-0.660660891565091	28	34	-34	62	CLD-Adults
sub-S518	1H_Adult	Adult	1H	Chin vs Rest	rh	Deprived|NonDominant	21	-0.7652545727519756	29	32	-34	62	CLD-Adults
sub-S518	1H_Adult	Adult	1H	Chin vs Rest	rh	Deprived|NonDominant	20	-0.864990170028222	30	30	-34	62	CLD-Adults
sub-S518	1H_Adult	Adult	1H	Chin vs Rest	rh	Deprived|NonDominant	19	-0.8996007517428899	31	28	-34	64	CLD-Adults
[truncated: 1,169 more rows]
