# Supplementary material for: Global remapping of the sensory homunculus emerges early in childhood development
Source: Nat Commun. 2026 Feb 24;17:1591. doi: 10.1038/s41467-025-66539-5 (PMC12932738; doi:10.1038/s41467-025-66539-5)
Supplement: Supplementary file 4 — Source data [file 41467_2025_66539_MOESM4_ESM.zip › exp-boldkids_fig-07b_data-rho.csv]

SubjectNum	Group	rho	rhoz	Group_age	Group_hand
sub-S004	1H_Child	0.8999999999999998	1.4722194895832192	Child	1H
sub-S006	1H_Child	0.5	0.5493061443340549	Child	1H
sub-S007	1H_Child	0.4999999999999999	0.5493061443340548	Child	1H
sub-S008	1H_Child	0.8999999999999998	1.4722194895832192	Child	1H
sub-S009	1H_Child	0.6999999999999998	0.8673005276940529	Child	1H
sub-S010	1H_Child	0.5999999999999999	0.6931471805599451	Child	1H
sub-S011	1H_Child	0.5	0.5493061443340549	Child	1H
sub-S012	1H_Child	0.5999999999999999	0.6931471805599451	Child	1H
sub-S017	1H_Child	0.5	0.5493061443340549	Child	1H
sub-S025	1H_Child	0.09999999999999998	0.10033534773107562	Child	1H
sub-S033	1H_Child	NA	NA	Child	1H
sub-S034	1H_Child	0.4999999999999999	0.5493061443340548	Child	1H
sub-S035	1H_Child	0.8	1.0986122886681098	Child	1H
sub-S038	1H_Child	0.7999999999999998	1.0986122886681091	Child	1H
sub-S046	1H_Child	0.29999999999999993	0.3095196042031116	Child	1H
sub-S502	1H_Adult	0.4999999999999999	0.5493061443340548	Adult	1H
sub-S504	1H_Adult	0.19999999999999996	0.2027325540540821	Adult	1H
sub-S506	1H_Adult	0.19999999999999996	0.2027325540540821	Adult	1H
sub-S507	1H_Adult	0.29999999999999993	0.3095196042031116	Adult	1H
sub-S508	1H_Adult	0.09999999999999998	0.10033534773107562	Adult	1H
sub-S509	1H_Adult	0.09999999999999998	0.10033534773107562	Adult	1H
sub-S510	1H_Adult	0.5999999999999999	0.6931471805599451	Adult	1H
sub-S511	1H_Adult	0.09999999999999998	0.10033534773107562	Adult	1H
sub-S513	1H_Adult	0.5999999999999999	0.6931471805599451	Adult	1H
sub-S514	1H_Adult	0.9999999999999998	18.36840028483855	Adult	1H
sub-S518	1H_Adult	0.6999999999999998	0.8673005276940529	Adult	1H
sub-S519	1H_Adult	0.7999999999999998	1.0986122886681091	Adult	1H
sub-S520	1H_Adult	0	0	Adult	1H
sub-S523	1H_Adult	0.19999999999999996	0.2027325540540821	Adult	1H
sub-S524	1H_Adult	0.4999999999999999	0.5493061443340548	Adult	1H
