# Supplementary material for: Global remapping of the sensory homunculus emerges early in childhood development
Source: Nat Commun. 2026 Feb 24;17:1591. doi: 10.1038/s41467-025-66539-5 (PMC12932738; doi:10.1038/s41467-025-66539-5)
Supplement: Supplementary file 4 — Source data [file 41467_2025_66539_MOESM4_ESM.zip › exp-boldkids_fig-S01S02_data-pctUse.csv]

SubjectNum	Group	Group_age	Group_hand	Tasks	Task_time	Body_part	Time	Used	Time_pct	Tasks_orig	Group_labels
sub-S004	1H_Child	Child	1H	Open_padlock	30.62	Hand	30.62	TRUE	1	Open padlock	CLD-Children
sub-S004	1H_Child	Child	1H	Open_padlock	30.62	Arm	26.26	TRUE	0.8576094056172436	Open padlock	CLD-Children
sub-S004	1H_Child	Child	1H	Open_padlock	30.62	Torso	0	FALSE	0	Open padlock	CLD-Children
sub-S004	1H_Child	Child	1H	Open_padlock	30.62	Lower face	0	FALSE	0	Open padlock	CLD-Children
sub-S004	1H_Child	Child	1H	Open_padlock	30.62	Legs	0	FALSE	0	Open padlock	CLD-Children
sub-S004	1H_Child	Child	1H	Open_padlock	30.62	Feet	0	FALSE	0	Open padlock	CLD-Children
sub-S004	1H_Child	Child	1H	Open_velcro	2.91	Hand	2.91	TRUE	1	Open velcro	CLD-Children
sub-S004	1H_Child	Child	1H	Open_velcro	2.91	Arm	0	FALSE	0	Open velcro	CLD-Children
sub-S004	1H_Child	Child	1H	Open_velcro	2.91	Torso	0	FALSE	0	Open velcro	CLD-Children
sub-S004	1H_Child	Child	1H	Open_velcro	2.91	Lower face	0	FALSE	0	Open velcro	CLD-Children
sub-S004	1H_Child	Child	1H	Open_velcro	2.91	Legs	0	FALSE	0	Open velcro	CLD-Children
sub-S004	1H_Child	Child	1H	Open_velcro	2.91	Feet	2.91	TRUE	1	Open velcro	CLD-Children
sub-S004	1H_Child	Child	1H	Open_plastic_envelope	23.71	Hand	23.71	TRUE	1	Open plastic envelope	CLD-Children
sub-S004	1H_Child	Child	1H	Open_plastic_envelope	23.71	Arm	22.35	TRUE	0.9426402361872628	Open plastic envelope	CLD-Children
sub-S004	1H_Child	Child	1H	Open_plastic_envelope	23.71	Torso	0	FALSE	0	Open plastic envelope	CLD-Children
sub-S004	1H_Child	Child	1H	Open_plastic_envelope	23.71	Lower face	0	FALSE	0	Open plastic envelope	CLD-Children
sub-S004	1H_Child	Child	1H	Open_plastic_envelope	23.71	Legs	20.37	TRUE	0.8591311682834247	Open plastic envelope	CLD-Children
sub-S004	1H_Child	Child	1H	Open_plastic_envelope	23.71	Feet	0	FALSE	0	Open plastic envelope	CLD-Children
sub-S004	1H_Child	Child	1H	Open_plaster	47.19	Hand	47.19	TRUE	1	Open plaster	CLD-Children
sub-S004	1H_Child	Child	1H	Open_plaster	47.19	Arm	47.19	TRUE	1	Open plaster	CLD-Children
sub-S004	1H_Child	Child	1H	Open_plaster	47.19	Torso	0	FALSE	0	Open plaster	CLD-Children
sub-S004	1H_Child	Child	1H	Open_plaster	47.19	Lower face	0	FALSE	0	Open plaster	CLD-Children
sub-S004	1H_Child	Child	1H	Open_plaster	47.19	Legs	47.19	TRUE	1	Open plaster	CLD-Children
sub-S004	1H_Child	Child	1H	Open_plaster	47.19	Feet	0	FALSE	0	Open plaster	CLD-Children
sub-S004	1H_Child	Child	1H	Close_buttons	26.03	Hand	26.03	TRUE	1	Close buttons	CLD-Children
sub-S004	1H_Child	Child	1H	Close_buttons	26.03	Arm	25.35	TRUE	0.9738762965808683	Close buttons	CLD-Children
sub-S004	1H_Child	Child	1H	Close_buttons	26.03	Torso	0	FALSE	0	Close buttons	CLD-Children
sub-S004	1H_Child	Child	1H	Close_buttons	26.03	Lower face	0	FALSE	0	Close buttons	CLD-Children
sub-S004	1H_Child	Child	1H	Close_buttons	26.03	Legs	25.87	TRUE	0.9938532462543219	Close buttons	CLD-Children
sub-S004	1H_Child	Child	1H	Close_buttons	26.03	Feet	0	FALSE	0	Close buttons	CLD-Children
sub-S004	1H_Child	Child	1H	Open_jar	3.27	Hand	3.27	TRUE	1	Open jar	CLD-Children
sub-S004	1H_Child	Child	1H	Open_jar	3.27	Arm	1.35	TRUE	0.41284403669724773	Open jar	CLD-Children
sub-S004	1H_Child	Child	1H	Open_jar	3.27	Torso	1.39	TRUE	0.42507645259938837	Open jar	CLD-Children
sub-S004	1H_Child	Child	1H	Open_jar	3.27	Lower face	0	FALSE	0	Open jar	CLD-Children
sub-S004	1H_Child	Child	1H	Open_jar	3.27	Legs	1.39	TRUE	0.42507645259938837	Open jar	CLD-Children
sub-S004	1H_Child	Child	1H	Open_jar	3.27	Feet	0	FALSE	0	Open jar	CLD-Children
sub-S004	1H_Child	Child	1H	Remove_pen_lid	1.15	Hand	1.15	TRUE	1	Remove pen lid	CLD-Children
sub-S004	1H_Child	Child	1H	Remove_pen_lid	1.15	Arm	0.51	TRUE	0.44347826086956527	Remove pen lid	CLD-Children
sub-S004	1H_Child	Child	1H	Remove_pen_lid	1.15	Torso	0	FALSE	0	Remove pen lid	CLD-Children
sub-S004	1H_Child	Child	1H	Remove_pen_lid	1.15	Lower face	0	FALSE	0	Remove pen lid	CLD-Children
sub-S004	1H_Child	Child	1H	Remove_pen_lid	1.15	Legs	0.51	TRUE	0.44347826086956527	Remove pen lid	CLD-Children
sub-S004	1H_Child	Child	1H	Remove_pen_lid	1.15	Feet	0	FALSE	0	Remove pen lid	CLD-Children
sub-S004	1H_Child	Child	1H	Pull_apart_lego	11.3	Hand	11.3	TRUE	1	Pull apart lego	CLD-Children
sub-S004	1H_Child	Child	1H	Pull_apart_lego	11.3	Arm	10.46	TRUE	0.9256637168141593	Pull apart lego	CLD-Children
sub-S004	1H_Child	Child	1H	Pull_apart_lego	11.3	Torso	1.87	TRUE	0.1654867256637168	Pull apart lego	CLD-Children
sub-S004	1H_Child	Child	1H	Pull_apart_lego	11.3	Lower face	0	FALSE	0	Pull apart lego	CLD-Children
sub-S004	1H_Child	Child	1H	Pull_apart_lego	11.3	Legs	7.25	TRUE	0.6415929203539823	Pull apart lego	CLD-Children
sub-S004	1H_Child	Child	1H	Pull_apart_lego	11.3	Feet	0	FALSE	0	Pull apart lego	CLD-Children
sub-S004	1H_Child	Child	1H	Open_tin	3.59	Hand	3.59	TRUE	1	Open tin	CLD-Children
sub-S004	1H_Child	Child	1H	Open_tin	3.59	Arm	3.06	TRUE	0.8523676880222841	Open tin	CLD-Children
sub-S004	1H_Child	Child	1H	Open_tin	3.59	Torso	0	FALSE	0	Open tin	CLD-Children
sub-S004	1H_Child	Child	1H	Open_tin	3.59	Lower face	0	FALSE	0	Open tin	CLD-Children
sub-S004	1H_Child	Child	1H	Open_tin	3.59	Legs	2.71	TRUE	0.754874651810585	Open tin	CLD-Children
sub-S004	1H_Child	Child	1H	Open_tin	3.59	Feet	2.66	TRUE	0.7409470752089137	Open tin	CLD-Children
sub-S004	1H_Child	Child	1H	Unscrew_small_nut	8.51	Hand	8.51	TRUE	1	Unscrew small nut	CLD-Children
sub-S004	1H_Child	Child	1H	Unscrew_small_nut	8.51	Arm	7.87	TRUE	0.9247943595769683	Unscrew small nut	CLD-Children
sub-S004	1H_Child	Child	1H	Unscrew_small_nut	8.51	Torso	0	FALSE	0	Unscrew small nut	CLD-Children
sub-S004	1H_Child	Child	1H	Unscrew_small_nut	8.51	Lower face	0	FALSE	0	Unscrew small nut	CLD-Children
sub-S004	1H_Child	Child	1H	Unscrew_small_nut	8.51	Legs	7.71	TRUE	0.9059929494712103	Unscrew small nut	CLD-Children
sub-S004	1H_Child	Child	1H	Unscrew_small_nut	8.51	Feet	0	FALSE	0	Unscrew small nut	CLD-Children
sub-S004	1H_Child	Child	1H	Screw_block_screwdriver	71.15	Hand	71.15	TRUE	1	Screw, block, screwdriver	CLD-Children
sub-S004	1H_Child	Child	1H	Screw_block_screwdriver	71.15	Arm	38.19	TRUE	0.5367533380182712	Screw, block, screwdriver	CLD-Children
sub-S004	1H_Child	Child	1H	Screw_block_screwdriver	71.15	Torso	0	FALSE	0	Screw, block, screwdriver	CLD-Children
sub-S004	1H_Child	Child	1H	Screw_block_screwdriver	71.15	Lower face	0	FALSE	0	Screw, block, screwdriver	CLD-Children
sub-S004	1H_Child	Child	1H	Screw_block_screwdriver	71.15	Legs	32.15	TRUE	0.4518622628250175	Screw, block, screwdriver	CLD-Children
sub-S004	1H_Child	Child	1H	Screw_block_screwdriver	71.15	Feet	16.9	TRUE	0.23752635277582568	Screw, block, screwdriver	CLD-Children
sub-S004	1H_Child	Child	1H	Glove	14.14	Hand	14.14	TRUE	1	Glove	CLD-Children
sub-S004	1H_Child	Child	1H	Glove	14.14	Arm	9.62	TRUE	0.6803394625176803	Glove	CLD-Children
sub-S004	1H_Child	Child	1H	Glove	14.14	Torso	0	FALSE	0	Glove	CLD-Children
sub-S004	1H_Child	Child	1H	Glove	14.14	Lower face	3.46	TRUE	0.24469589816124468	Glove	CLD-Children
sub-S004	1H_Child	Child	1H	Glove	14.14	Legs	2.55	TRUE	0.18033946251768032	Glove	CLD-Children
sub-S004	1H_Child	Child	1H	Glove	14.14	Feet	0	FALSE	0	Glove	CLD-Children
sub-S004	1H_Child	Child	1H	Salad_box	5.59	Hand	5.59	TRUE	1	Salad box	CLD-Children
sub-S004	1H_Child	Child	1H	Salad_box	5.59	Arm	4.47	TRUE	0.7996422182468694	Salad box	CLD-Children
sub-S004	1H_Child	Child	1H	Salad_box	5.59	Torso	4.51	TRUE	0.8067978533094812	Salad box	CLD-Children
sub-S004	1H_Child	Child	1H	Salad_box	5.59	Lower face	0	FALSE	0	Salad box	CLD-Children
sub-S004	1H_Child	Child	1H	Salad_box	5.59	Legs	4.43	TRUE	0.7924865831842576	Salad box	CLD-Children
sub-S004	1H_Child	Child	1H	Salad_box	5.59	Feet	0	FALSE	0	Salad box	CLD-Children
sub-S004	1H_Child	Child	1H	Thread_beads	34.23	Hand	34.23	TRUE	1	Thread beads	CLD-Children
sub-S004	1H_Child	Child	1H	Thread_beads	34.23	Arm	31.49	TRUE	0.9199532573765703	Thread beads	CLD-Children
sub-S004	1H_Child	Child	1H	Thread_beads	34.23	Torso	0	FALSE	0	Thread beads	CLD-Children
sub-S004	1H_Child	Child	1H	Thread_beads	34.23	Lower face	0	FALSE	0	Thread beads	CLD-Children
sub-S004	1H_Child	Child	1H	Thread_beads	34.23	Legs	31.38	TRUE	0.9167397020157757	Thread beads	CLD-Children
sub-S004	1H_Child	Child	1H	Thread_beads	34.23	Feet	0	FALSE	0	Thread beads	CLD-Children
sub-S004	1H_Child	Child	1H	Open_sweet	10.83	Hand	10.83	TRUE	1	Open sweet	CLD-Children
sub-S004	1H_Child	Child	1H	Open_sweet	10.83	Arm	10.19	TRUE	0.940904893813481	Open sweet	CLD-Children
sub-S004	1H_Child	Child	1H	Open_sweet	10.83	Torso	0	FALSE	0	Open sweet	CLD-Children
sub-S004	1H_Child	Child	1H	Open_sweet	10.83	Lower face	0	FALSE	0	Open sweet	CLD-Children
sub-S004	1H_Child	Child	1H	Open_sweet	10.83	Legs	10.35	TRUE	0.9556786703601108	Open sweet	CLD-Children
sub-S004	1H_Child	Child	1H	Open_sweet	10.83	Feet	0	FALSE	0	Open sweet	CLD-Children
sub-S006	1H_Child	Child	1H	Open_padlock	52.31	Hand	52.31	TRUE	1	Open padlock	CLD-Children
sub-S006	1H_Child	Child	1H	Open_padlock	52.31	Arm	52.31	TRUE	1	Open padlock	CLD-Children
sub-S006	1H_Child	Child	1H	Open_padlock	52.31	Torso	0	FALSE	0	Open padlock	CLD-Children
sub-S006	1H_Child	Child	1H	Open_padlock	52.31	Lower face	0	FALSE	0	Open padlock	CLD-Children
sub-S006	1H_Child	Child	1H	Open_padlock	52.31	Legs	0	FALSE	0	Open padlock	CLD-Children
sub-S006	1H_Child	Child	1H	Open_padlock	52.31	Feet	0	FALSE	0	Open padlock	CLD-Children
sub-S006	1H_Child	Child	1H	Open_velcro	0.95	Hand	0.95	TRUE	1	Open velcro	CLD-Children
sub-S006	1H_Child	Child	1H	Open_velcro	0.95	Arm	0.95	TRUE	1	Open velcro	CLD-Children
sub-S006	1H_Child	Child	1H	Open_velcro	0.95	Torso	0	FALSE	0	Open velcro	CLD-Children
sub-S006	1H_Child	Child	1H	Open_velcro	0.95	Lower face	0	FALSE	0	Open velcro	CLD-Children
sub-S006	1H_Child	Child	1H	Open_velcro	0.95	Legs	0	FALSE	0	Open velcro	CLD-Children
sub-S006	1H_Child	Child	1H	Open_velcro	0.95	Feet	0	FALSE	0	Open velcro	CLD-Children
sub-S006	1H_Child	Child	1H	Open_plastic_envelope	20.91	Hand	20.91	TRUE	1	Open plastic envelope	CLD-Children
sub-S006	1H_Child	Child	1H	Open_plastic_envelope	20.91	Arm	18.99	TRUE	0.9081779053084648	Open plastic envelope	CLD-Children
sub-S006	1H_Child	Child	1H	Open_plastic_envelope	20.91	Torso	0	FALSE	0	Open plastic envelope	CLD-Children
sub-S006	1H_Child	Child	1H	Open_plastic_envelope	20.91	Lower face	0	FALSE	0	Open plastic envelope	CLD-Children
sub-S006	1H_Child	Child	1H	Open_plastic_envelope	20.91	Legs	20.27	TRUE	0.9693926351028216	Open plastic envelope	CLD-Children
sub-S006	1H_Child	Child	1H	Open_plastic_envelope	20.91	Feet	0	FALSE	0	Open plastic envelope	CLD-Children
sub-S006	1H_Child	Child	1H	Open_plaster	31.77	Hand	31.77	TRUE	1	Open plaster	CLD-Children
sub-S006	1H_Child	Child	1H	Open_plaster	31.77	Arm	31.33	TRUE	0.9861504564054139	Open plaster	CLD-Children
sub-S006	1H_Child	Child	1H	Open_plaster	31.77	Torso	9.94	TRUE	0.3128737802958766	Open plaster	CLD-Children
sub-S006	1H_Child	Child	1H	Open_plaster	31.77	Lower face	2.75	TRUE	0.08655964746616304	Open plaster	CLD-Children
sub-S006	1H_Child	Child	1H	Open_plaster	31.77	Legs	17.26	TRUE	0.5432798237330816	Open plaster	CLD-Children
sub-S006	1H_Child	Child	1H	Open_plaster	31.77	Feet	0	FALSE	0	Open plaster	CLD-Children
sub-S006	1H_Child	Child	1H	Close_buttons	25.99	Hand	25.99	TRUE	1	Close buttons	CLD-Children
sub-S006	1H_Child	Child	1H	Close_buttons	25.99	Arm	25.99	TRUE	1	Close buttons	CLD-Children
sub-S006	1H_Child	Child	1H	Close_buttons	25.99	Torso	0	FALSE	0	Close buttons	CLD-Children
sub-S006	1H_Child	Child	1H	Close_buttons	25.99	Lower face	0	FALSE	0	Close buttons	CLD-Children
sub-S006	1H_Child	Child	1H	Close_buttons	25.99	Legs	0	FALSE	0	Close buttons	CLD-Children
sub-S006	1H_Child	Child	1H	Close_buttons	25.99	Feet	0	FALSE	0	Close buttons	CLD-Children
sub-S006	1H_Child	Child	1H	Open_jar	2.39	Hand	2.39	TRUE	1	Open jar	CLD-Children
sub-S006	1H_Child	Child	1H	Open_jar	2.39	Arm	1.55	TRUE	0.6485355648535565	Open jar	CLD-Children
sub-S006	1H_Child	Child	1H	Open_jar	2.39	Torso	1.63	TRUE	0.6820083682008368	Open jar	CLD-Children
sub-S006	1H_Child	Child	1H	Open_jar	2.39	Lower face	0	FALSE	0	Open jar	CLD-Children
sub-S006	1H_Child	Child	1H	Open_jar	2.39	Legs	0	FALSE	0	Open jar	CLD-Children
sub-S006	1H_Child	Child	1H	Open_jar	2.39	Feet	0	FALSE	0	Open jar	CLD-Children
sub-S006	1H_Child	Child	1H	Remove_pen_lid	2.07	Hand	2.07	TRUE	1	Remove pen lid	CLD-Children
sub-S006	1H_Child	Child	1H	Remove_pen_lid	2.07	Arm	1.5	TRUE	0.7246376811594204	Remove pen lid	CLD-Children
sub-S006	1H_Child	Child	1H	Remove_pen_lid	2.07	Torso	1.43	TRUE	0.6908212560386474	Remove pen lid	CLD-Children
sub-S006	1H_Child	Child	1H	Remove_pen_lid	2.07	Lower face	0	FALSE	0	Remove pen lid	CLD-Children
sub-S006	1H_Child	Child	1H	Remove_pen_lid	2.07	Legs	0	FALSE	0	Remove pen lid	CLD-Children
sub-S006	1H_Child	Child	1H	Remove_pen_lid	2.07	Feet	0	FALSE	0	Remove pen lid	CLD-Children
sub-S006	1H_Child	Child	1H	Pull_apart_lego	7.06	Hand	7.06	TRUE	1	Pull apart lego	CLD-Children
sub-S006	1H_Child	Child	1H	Pull_apart_lego	7.06	Arm	6.5	TRUE	0.9206798866855525	Pull apart lego	CLD-Children
sub-S006	1H_Child	Child	1H	Pull_apart_lego	7.06	Torso	6.26	TRUE	0.886685552407932	Pull apart lego	CLD-Children
sub-S006	1H_Child	Child	1H	Pull_apart_lego	7.06	Lower face	0	FALSE	0	Pull apart lego	CLD-Children
sub-S006	1H_Child	Child	1H	Pull_apart_lego	7.06	Legs	0	FALSE	0	Pull apart lego	CLD-Children
sub-S006	1H_Child	Child	1H	Pull_apart_lego	7.06	Feet	0	FALSE	0	Pull apart lego	CLD-Children
sub-S006	1H_Child	Child	1H	Open_tin	21.55	Hand	21.55	TRUE	1	Open tin	CLD-Children
sub-S006	1H_Child	Child	1H	Open_tin	21.55	Arm	21.55	TRUE	1	Open tin	CLD-Children
sub-S006	1H_Child	Child	1H	Open_tin	21.55	Torso	20.87	TRUE	0.9684454756380511	Open tin	CLD-Children
sub-S006	1H_Child	Child	1H	Open_tin	21.55	Lower face	0	FALSE	0	Open tin	CLD-Children
sub-S006	1H_Child	Child	1H	Open_tin	21.55	Legs	11.26	TRUE	0.522505800464037	Open tin	CLD-Children
sub-S006	1H_Child	Child	1H	Open_tin	21.55	Feet	0	FALSE	0	Open tin	CLD-Children
sub-S006	1H_Child	Child	1H	Unscrew_small_nut	14.27	Hand	14.27	TRUE	1	Unscrew small nut	CLD-Children
sub-S006	1H_Child	Child	1H	Unscrew_small_nut	14.27	Arm	13.75	TRUE	0.9635599159074982	Unscrew small nut	CLD-Children
sub-S006	1H_Child	Child	1H	Unscrew_small_nut	14.27	Torso	12.35	TRUE	0.8654519971969166	Unscrew small nut	CLD-Children
sub-S006	1H_Child	Child	1H	Unscrew_small_nut	14.27	Lower face	0	FALSE	0	Unscrew small nut	CLD-Children
sub-S006	1H_Child	Child	1H	Unscrew_small_nut	14.27	Legs	0	FALSE	0	Unscrew small nut	CLD-Children
sub-S006	1H_Child	Child	1H	Unscrew_small_nut	14.27	Feet	0	FALSE	0	Unscrew small nut	CLD-Children
sub-S006	1H_Child	Child	1H	Screw_block_screwdriver	192.83	Hand	192.83	TRUE	1	Screw, block, screwdriver	CLD-Children
sub-S006	1H_Child	Child	1H	Screw_block_screwdriver	192.83	Arm	192.03	TRUE	0.9958512679562308	Screw, block, screwdriver	CLD-Children
sub-S006	1H_Child	Child	1H	Screw_block_screwdriver	192.83	Torso	189.03	TRUE	0.9802935227920966	Screw, block, screwdriver	CLD-Children
sub-S006	1H_Child	Child	1H	Screw_block_screwdriver	192.83	Lower face	0	FALSE	0	Screw, block, screwdriver	CLD-Children
sub-S006	1H_Child	Child	1H	Screw_block_screwdriver	192.83	Legs	1.03	TRUE	0.005341492506352746	Screw, block, screwdriver	CLD-Children
sub-S006	1H_Child	Child	1H	Screw_block_screwdriver	192.83	Feet	0	FALSE	0	Screw, block, screwdriver	CLD-Children
sub-S006	1H_Child	Child	1H	Glove	72.13	Hand	72.13	TRUE	1	Glove	CLD-Children
sub-S006	1H_Child	Child	1H	Glove	72.13	Arm	71.37	TRUE	0.9894634687370027	Glove	CLD-Children
sub-S006	1H_Child	Child	1H	Glove	72.13	Torso	17.04	TRUE	0.23624012200194094	Glove	CLD-Children
sub-S006	1H_Child	Child	1H	Glove	72.13	Lower face	0	FALSE	0	Glove	CLD-Children
sub-S006	1H_Child	Child	1H	Glove	72.13	Legs	16.5	TRUE	0.22875363926244283	Glove	CLD-Children
sub-S006	1H_Child	Child	1H	Glove	72.13	Feet	0	FALSE	0	Glove	CLD-Children
sub-S006	1H_Child	Child	1H	Salad_box	11.95	Hand	11.95	TRUE	1	Salad box	CLD-Children
sub-S006	1H_Child	Child	1H	Salad_box	11.95	Arm	11.31	TRUE	0.9464435146443516	Salad box	CLD-Children
sub-S006	1H_Child	Child	1H	Salad_box	11.95	Torso	11.47	TRUE	0.9598326359832637	Salad box	CLD-Children
sub-S006	1H_Child	Child	1H	Salad_box	11.95	Lower face	0	FALSE	0	Salad box	CLD-Children
sub-S006	1H_Child	Child	1H	Salad_box	11.95	Legs	0	FALSE	0	Salad box	CLD-Children
sub-S006	1H_Child	Child	1H	Salad_box	11.95	Feet	0	FALSE	0	Salad box	CLD-Children
sub-S006	1H_Child	Child	1H	Thread_beads	45.91	Hand	45.91	TRUE	1	Thread beads	CLD-Children
sub-S006	1H_Child	Child	1H	Thread_beads	45.91	Arm	33.24	TRUE	0.7240252668263996	Thread beads	CLD-Children
sub-S006	1H_Child	Child	1H	Thread_beads	45.91	Torso	0	FALSE	0	Thread beads	CLD-Children
sub-S006	1H_Child	Child	1H	Thread_beads	45.91	Lower face	0	FALSE	0	Thread beads	CLD-Children
sub-S006	1H_Child	Child	1H	Thread_beads	45.91	Legs	32	TRUE	0.6970159006752342	Thread beads	CLD-Children
sub-S006	1H_Child	Child	1H	Thread_beads	45.91	Feet	0	FALSE	0	Thread beads	CLD-Children
sub-S006	1H_Child	Child	1H	Open_sweet	10.59	Hand	10.59	TRUE	1	Open sweet	CLD-Children
sub-S006	1H_Child	Child	1H	Open_sweet	10.59	Arm	10.19	TRUE	0.9622285174693106	Open sweet	CLD-Children
sub-S006	1H_Child	Child	1H	Open_sweet	10.59	Torso	10.26	TRUE	0.9688385269121813	Open sweet	CLD-Children
sub-S006	1H_Child	Child	1H	Open_sweet	10.59	Lower face	0	FALSE	0	Open sweet	CLD-Children
sub-S006	1H_Child	Child	1H	Open_sweet	10.59	Legs	0	FALSE	0	Open sweet	CLD-Children
sub-S006	1H_Child	Child	1H	Open_sweet	10.59	Feet	0	FALSE	0	Open sweet	CLD-Children
sub-S007	1H_Child	Child	1H	Open_padlock	20.83	Hand	20.83	TRUE	1	Open padlock	CLD-Children
sub-S007	1H_Child	Child	1H	Open_padlock	20.83	Arm	20.27	TRUE	0.9731156985117619	Open padlock	CLD-Children
sub-S007	1H_Child	Child	1H	Open_padlock	20.83	Torso	0	FALSE	0	Open padlock	CLD-Children
sub-S007	1H_Child	Child	1H	Open_padlock	20.83	Lower face	0	FALSE	0	Open padlock	CLD-Children
sub-S007	1H_Child	Child	1H	Open_padlock	20.83	Legs	0	FALSE	0	Open padlock	CLD-Children
sub-S007	1H_Child	Child	1H	Open_padlock	20.83	Feet	0	FALSE	0	Open padlock	CLD-Children
sub-S007	1H_Child	Child	1H	Open_velcro	2.75	Hand	2.75	TRUE	1	Open velcro	CLD-Children
sub-S007	1H_Child	Child	1H	Open_velcro	2.75	Arm	1.43	TRUE	0.52	Open velcro	CLD-Children
sub-S007	1H_Child	Child	1H	Open_velcro	2.75	Torso	0	FALSE	0	Open velcro	CLD-Children
sub-S007	1H_Child	Child	1H	Open_velcro	2.75	Lower face	0	FALSE	0	Open velcro	CLD-Children
sub-S007	1H_Child	Child	1H	Open_velcro	2.75	Legs	1.39	TRUE	0.5054545454545454	Open velcro	CLD-Children
sub-S007	1H_Child	Child	1H	Open_velcro	2.75	Feet	0	FALSE	0	Open velcro	CLD-Children
sub-S007	1H_Child	Child	1H	Open_plastic_envelope	19.63	Hand	19.63	TRUE	1	Open plastic envelope	CLD-Children
sub-S007	1H_Child	Child	1H	Open_plastic_envelope	19.63	Arm	17.11	TRUE	0.8716250636780438	Open plastic envelope	CLD-Children
sub-S007	1H_Child	Child	1H	Open_plastic_envelope	19.63	Torso	0	FALSE	0	Open plastic envelope	CLD-Children
sub-S007	1H_Child	Child	1H	Open_plastic_envelope	19.63	Lower face	0	FALSE	0	Open plastic envelope	CLD-Children
sub-S007	1H_Child	Child	1H	Open_plastic_envelope	19.63	Legs	15.42	TRUE	0.7855323484462557	Open plastic envelope	CLD-Children
sub-S007	1H_Child	Child	1H	Open_plastic_envelope	19.63	Feet	0	FALSE	0	Open plastic envelope	CLD-Children
sub-S007	1H_Child	Child	1H	Open_plaster	28.95	Hand	28.81	TRUE	0.9951640759930915	Open plaster	CLD-Children
sub-S007	1H_Child	Child	1H	Open_plaster	28.95	Arm	28.95	TRUE	1	Open plaster	CLD-Children
sub-S007	1H_Child	Child	1H	Open_plaster	28.95	Torso	0	FALSE	0	Open plaster	CLD-Children
sub-S007	1H_Child	Child	1H	Open_plaster	28.95	Lower face	0	FALSE	0	Open plaster	CLD-Children
sub-S007	1H_Child	Child	1H	Open_plaster	28.95	Legs	27.41	TRUE	0.9468048359240069	Open plaster	CLD-Children
sub-S007	1H_Child	Child	1H	Open_plaster	28.95	Feet	0	FALSE	0	Open plaster	CLD-Children
sub-S007	1H_Child	Child	1H	Close_buttons	31.95	Hand	31.95	TRUE	1	Close buttons	CLD-Children
sub-S007	1H_Child	Child	1H	Close_buttons	31.95	Arm	30.28	TRUE	0.9477308294209703	Close buttons	CLD-Children
sub-S007	1H_Child	Child	1H	Close_buttons	31.95	Torso	0	FALSE	0	Close buttons	CLD-Children
sub-S007	1H_Child	Child	1H	Close_buttons	31.95	Lower face	0	FALSE	0	Close buttons	CLD-Children
sub-S007	1H_Child	Child	1H	Close_buttons	31.95	Legs	30.25	TRUE	0.94679186228482	Close buttons	CLD-Children
sub-S007	1H_Child	Child	1H	Close_buttons	31.95	Feet	0	FALSE	0	Close buttons	CLD-Children
sub-S007	1H_Child	Child	1H	Open_jar	1.75	Hand	1.75	TRUE	1	Open jar	CLD-Children
sub-S007	1H_Child	Child	1H	Open_jar	1.75	Arm	1.31	TRUE	0.7485714285714286	Open jar	CLD-Children
sub-S007	1H_Child	Child	1H	Open_jar	1.75	Torso	1.31	TRUE	0.7485714285714286	Open jar	CLD-Children
sub-S007	1H_Child	Child	1H	Open_jar	1.75	Lower face	0	FALSE	0	Open jar	CLD-Children
sub-S007	1H_Child	Child	1H	Open_jar	1.75	Legs	1.03	TRUE	0.5885714285714286	Open jar	CLD-Children
sub-S007	1H_Child	Child	1H	Open_jar	1.75	Feet	0	FALSE	0	Open jar	CLD-Children
sub-S007	1H_Child	Child	1H	Remove_pen_lid	0.99	Hand	0.99	TRUE	1	Remove pen lid	CLD-Children
sub-S007	1H_Child	Child	1H	Remove_pen_lid	0.99	Arm	0.39	TRUE	0.393939393939394	Remove pen lid	CLD-Children
sub-S007	1H_Child	Child	1H	Remove_pen_lid	0.99	Torso	0.39	TRUE	0.393939393939394	Remove pen lid	CLD-Children
sub-S007	1H_Child	Child	1H	Remove_pen_lid	0.99	Lower face	0	FALSE	0	Remove pen lid	CLD-Children
sub-S007	1H_Child	Child	1H	Remove_pen_lid	0.99	Legs	0	FALSE	0	Remove pen lid	CLD-Children
sub-S007	1H_Child	Child	1H	Remove_pen_lid	0.99	Feet	0	FALSE	0	Remove pen lid	CLD-Children
sub-S007	1H_Child	Child	1H	Pull_apart_lego	5.38	Hand	5.38	TRUE	1	Pull apart lego	CLD-Children
sub-S007	1H_Child	Child	1H	Pull_apart_lego	5.38	Arm	4.22	TRUE	0.7843866171003717	Pull apart lego	CLD-Children
sub-S007	1H_Child	Child	1H	Pull_apart_lego	5.38	Torso	0	FALSE	0	Pull apart lego	CLD-Children
sub-S007	1H_Child	Child	1H	Pull_apart_lego	5.38	Lower face	0	FALSE	0	Pull apart lego	CLD-Children
sub-S007	1H_Child	Child	1H	Pull_apart_lego	5.38	Legs	3.82	TRUE	0.7100371747211895	Pull apart lego	CLD-Children
sub-S007	1H_Child	Child	1H	Pull_apart_lego	5.38	Feet	0	FALSE	0	Pull apart lego	CLD-Children
sub-S007	1H_Child	Child	1H	Open_tin	3.35	Hand	3.35	TRUE	1	Open tin	CLD-Children
sub-S007	1H_Child	Child	1H	Open_tin	3.35	Arm	3.35	TRUE	1	Open tin	CLD-Children
sub-S007	1H_Child	Child	1H	Open_tin	3.35	Torso	3.31	TRUE	0.9880597014925373	Open tin	CLD-Children
sub-S007	1H_Child	Child	1H	Open_tin	3.35	Lower face	0	FALSE	0	Open tin	CLD-Children
sub-S007	1H_Child	Child	1H	Open_tin	3.35	Legs	3.31	TRUE	0.9880597014925373	Open tin	CLD-Children
sub-S007	1H_Child	Child	1H	Open_tin	3.35	Feet	0	FALSE	0	Open tin	CLD-Children
sub-S007	1H_Child	Child	1H	Unscrew_small_nut	20.03	Hand	20.03	TRUE	1	Unscrew small nut	CLD-Children
sub-S007	1H_Child	Child	1H	Unscrew_small_nut	20.03	Arm	19.55	TRUE	0.9760359460808786	Unscrew small nut	CLD-Children
sub-S007	1H_Child	Child	1H	Unscrew_small_nut	20.03	Torso	2.02	TRUE	0.10084872690963555	Unscrew small nut	CLD-Children
sub-S007	1H_Child	Child	1H	Unscrew_small_nut	20.03	Lower face	0	FALSE	0	Unscrew small nut	CLD-Children
sub-S007	1H_Child	Child	1H	Unscrew_small_nut	20.03	Legs	16.02	TRUE	0.7998002995506739	Unscrew small nut	CLD-Children
sub-S007	1H_Child	Child	1H	Unscrew_small_nut	20.03	Feet	0	FALSE	0	Unscrew small nut	CLD-Children
sub-S007	1H_Child	Child	1H	Screw_block_screwdriver	112.91	Hand	112.91	TRUE	1	Screw, block, screwdriver	CLD-Children
sub-S007	1H_Child	Child	1H	Screw_block_screwdriver	112.91	Arm	112.39	TRUE	0.9953945620405633	Screw, block, screwdriver	CLD-Children
sub-S007	1H_Child	Child	1H	Screw_block_screwdriver	112.91	Torso	21.07	TRUE	0.1866088034717917	Screw, block, screwdriver	CLD-Children
sub-S007	1H_Child	Child	1H	Screw_block_screwdriver	112.91	Lower face	0	FALSE	0	Screw, block, screwdriver	CLD-Children
sub-S007	1H_Child	Child	1H	Screw_block_screwdriver	112.91	Legs	92.7	TRUE	0.8210078823841999	Screw, block, screwdriver	CLD-Children
sub-S007	1H_Child	Child	1H	Screw_block_screwdriver	112.91	Feet	0	FALSE	0	Screw, block, screwdriver	CLD-Children
sub-S007	1H_Child	Child	1H	Glove	12.22	Hand	12.22	TRUE	1	Glove	CLD-Children
sub-S007	1H_Child	Child	1H	Glove	12.22	Arm	11.02	TRUE	0.9018003273322421	Glove	CLD-Children
sub-S007	1H_Child	Child	1H	Glove	12.22	Torso	7.95	TRUE	0.6505728314238952	Glove	CLD-Children
sub-S007	1H_Child	Child	1H	Glove	12.22	Lower face	0	FALSE	0	Glove	CLD-Children
sub-S007	1H_Child	Child	1H	Glove	12.22	Legs	2.62	TRUE	0.2144026186579378	Glove	CLD-Children
sub-S007	1H_Child	Child	1H	Glove	12.22	Feet	0	FALSE	0	Glove	CLD-Children
sub-S007	1H_Child	Child	1H	Salad_box	5.23	Hand	5.23	TRUE	1	Salad box	CLD-Children
sub-S007	1H_Child	Child	1H	Salad_box	5.23	Arm	5.23	TRUE	1	Salad box	CLD-Children
sub-S007	1H_Child	Child	1H	Salad_box	5.23	Torso	4.86	TRUE	0.9292543021032504	Salad box	CLD-Children
sub-S007	1H_Child	Child	1H	Salad_box	5.23	Lower face	0	FALSE	0	Salad box	CLD-Children
sub-S007	1H_Child	Child	1H	Salad_box	5.23	Legs	1.52	TRUE	0.2906309751434034	Salad box	CLD-Children
sub-S007	1H_Child	Child	1H	Salad_box	5.23	Feet	0	FALSE	0	Salad box	CLD-Children
sub-S007	1H_Child	Child	1H	Thread_beads	63.19	Hand	63.19	TRUE	1	Thread beads	CLD-Children
sub-S007	1H_Child	Child	1H	Thread_beads	63.19	Arm	61.79	TRUE	0.9778445956638709	Thread beads	CLD-Children
sub-S007	1H_Child	Child	1H	Thread_beads	63.19	Torso	2.5	TRUE	0.039563222028802025	Thread beads	CLD-Children
sub-S007	1H_Child	Child	1H	Thread_beads	63.19	Lower face	0	FALSE	0	Thread beads	CLD-Children
sub-S007	1H_Child	Child	1H	Thread_beads	63.19	Legs	55.95	TRUE	0.8854249090045894	Thread beads	CLD-Children
sub-S007	1H_Child	Child	1H	Thread_beads	63.19	Feet	0	FALSE	0	Thread beads	CLD-Children
sub-S007	1H_Child	Child	1H	Open_sweet	6.67	Hand	6.67	TRUE	1	Open sweet	CLD-Children
sub-S007	1H_Child	Child	1H	Open_sweet	6.67	Arm	5.99	TRUE	0.8980509745127436	Open sweet	CLD-Children
sub-S007	1H_Child	Child	1H	Open_sweet	6.67	Torso	0	FALSE	0	Open sweet	CLD-Children
sub-S007	1H_Child	Child	1H	Open_sweet	6.67	Lower face	0	FALSE	0	Open sweet	CLD-Children
sub-S007	1H_Child	Child	1H	Open_sweet	6.67	Legs	5.99	TRUE	0.8980509745127436	Open sweet	CLD-Children
sub-S007	1H_Child	Child	1H	Open_sweet	6.67	Feet	0	FALSE	0	Open sweet	CLD-Children
sub-S008	1H_Child	Child	1H	Open_padlock	46.95	Hand	46.95	TRUE	1	Open padlock	CLD-Children
sub-S008	1H_Child	Child	1H	Open_padlock	46.95	Arm	36.22	TRUE	0.7714589989350372	Open padlock	CLD-Children
sub-S008	1H_Child	Child	1H	Open_padlock	46.95	Torso	0	FALSE	0	Open padlock	CLD-Children
sub-S008	1H_Child	Child	1H	Open_padlock	46.95	Lower face	0	FALSE	0	Open padlock	CLD-Children
sub-S008	1H_Child	Child	1H	Open_padlock	46.95	Legs	0	FALSE	0	Open padlock	CLD-Children
sub-S008	1H_Child	Child	1H	Open_padlock	46.95	Feet	0	FALSE	0	Open padlock	CLD-Children
sub-S008	1H_Child	Child	1H	Open_velcro	3.11	Hand	3.11	TRUE	1	Open velcro	CLD-Children
sub-S008	1H_Child	Child	1H	Open_velcro	3.11	Arm	3.11	TRUE	1	Open velcro	CLD-Children
sub-S008	1H_Child	Child	1H	Open_velcro	3.11	Torso	0	FALSE	0	Open velcro	CLD-Children
sub-S008	1H_Child	Child	1H	Open_velcro	3.11	Lower face	0	FALSE	0	Open velcro	CLD-Children
sub-S008	1H_Child	Child	1H	Open_velcro	3.11	Legs	0	FALSE	0	Open velcro	CLD-Children
sub-S008	1H_Child	Child	1H	Open_velcro	3.11	Feet	3.11	TRUE	1	Open velcro	CLD-Children
sub-S008	1H_Child	Child	1H	Open_plastic_envelope	28.33	Hand	28.33	TRUE	1	Open plastic envelope	CLD-Children
sub-S008	1H_Child	Child	1H	Open_plastic_envelope	28.33	Arm	22.67	TRUE	0.8002117896223087	Open plastic envelope	CLD-Children
sub-S008	1H_Child	Child	1H	Open_plastic_envelope	28.33	Torso	0	FALSE	0	Open plastic envelope	CLD-Children
sub-S008	1H_Child	Child	1H	Open_plastic_envelope	28.33	Lower face	0	FALSE	0	Open plastic envelope	CLD-Children
sub-S008	1H_Child	Child	1H	Open_plastic_envelope	28.33	Legs	19.7	TRUE	0.6953759265795976	Open plastic envelope	CLD-Children
sub-S008	1H_Child	Child	1H	Open_plastic_envelope	28.33	Feet	2.51	TRUE	0.08859865866572537	Open plastic envelope	CLD-Children
sub-S008	1H_Child	Child	1H	Open_plaster	50.1	Hand	50.1	TRUE	1	Open plaster	CLD-Children
sub-S008	1H_Child	Child	1H	Open_plaster	50.1	Arm	42.46	TRUE	0.84750499001996	Open plaster	CLD-Children
sub-S008	1H_Child	Child	1H	Open_plaster	50.1	Torso	0	FALSE	0	Open plaster	CLD-Children
sub-S008	1H_Child	Child	1H	Open_plaster	50.1	Lower face	0	FALSE	0	Open plaster	CLD-Children
sub-S008	1H_Child	Child	1H	Open_plaster	50.1	Legs	14.14	TRUE	0.2822355289421158	Open plaster	CLD-Children
sub-S008	1H_Child	Child	1H	Open_plaster	50.1	Feet	2.18	TRUE	0.04351297405189621	Open plaster	CLD-Children
sub-S008	1H_Child	Child	1H	Close_buttons	29.67	Hand	29.67	TRUE	1	Close buttons	CLD-Children
sub-S008	1H_Child	Child	1H	Close_buttons	29.67	Arm	26.27	TRUE	0.8854061341422311	Close buttons	CLD-Children
sub-S008	1H_Child	Child	1H	Close_buttons	29.67	Torso	0	FALSE	0	Close buttons	CLD-Children
sub-S008	1H_Child	Child	1H	Close_buttons	29.67	Lower face	0	FALSE	0	Close buttons	CLD-Children
sub-S008	1H_Child	Child	1H	Close_buttons	29.67	Legs	0	FALSE	0	Close buttons	CLD-Children
sub-S008	1H_Child	Child	1H	Close_buttons	29.67	Feet	0	FALSE	0	Close buttons	CLD-Children
sub-S008	1H_Child	Child	1H	Open_jar	13.31	Hand	13.31	TRUE	1	Open jar	CLD-Children
sub-S008	1H_Child	Child	1H	Open_jar	13.31	Arm	13.23	TRUE	0.9939894815927873	Open jar	CLD-Children
sub-S008	1H_Child	Child	1H	Open_jar	13.31	Torso	10.78	TRUE	0.8099173553719008	Open jar	CLD-Children
sub-S008	1H_Child	Child	1H	Open_jar	13.31	Lower face	0	FALSE	0	Open jar	CLD-Children
sub-S008	1H_Child	Child	1H	Open_jar	13.31	Legs	6.84	TRUE	0.5138993238166791	Open jar	CLD-Children
sub-S008	1H_Child	Child	1H	Open_jar	13.31	Feet	0	FALSE	0	Open jar	CLD-Children
sub-S008	1H_Child	Child	1H	Remove_pen_lid	0.71	Hand	0.71	TRUE	1	Remove pen lid	CLD-Children
sub-S008	1H_Child	Child	1H	Remove_pen_lid	0.71	Arm	0.55	TRUE	0.7746478873239437	Remove pen lid	CLD-Children
sub-S008	1H_Child	Child	1H	Remove_pen_lid	0.71	Torso	0.43	TRUE	0.6056338028169014	Remove pen lid	CLD-Children
sub-S008	1H_Child	Child	1H	Remove_pen_lid	0.71	Lower face	0	FALSE	0	Remove pen lid	CLD-Children
sub-S008	1H_Child	Child	1H	Remove_pen_lid	0.71	Legs	0	FALSE	0	Remove pen lid	CLD-Children
sub-S008	1H_Child	Child	1H	Remove_pen_lid	0.71	Feet	0	FALSE	0	Remove pen lid	CLD-Children
sub-S008	1H_Child	Child	1H	Pull_apart_lego	40.49	Hand	40.49	TRUE	1	Pull apart lego	CLD-Children
sub-S008	1H_Child	Child	1H	Pull_apart_lego	40.49	Arm	39.01	TRUE	0.9634477648802172	Pull apart lego	CLD-Children
sub-S008	1H_Child	Child	1H	Pull_apart_lego	40.49	Torso	1.87	TRUE	0.046184243022968634	Pull apart lego	CLD-Children
sub-S008	1H_Child	Child	1H	Pull_apart_lego	40.49	Lower face	0	FALSE	0	Pull apart lego	CLD-Children
sub-S008	1H_Child	Child	1H	Pull_apart_lego	40.49	Legs	26.88	TRUE	0.6638676216349716	Pull apart lego	CLD-Children
sub-S008	1H_Child	Child	1H	Pull_apart_lego	40.49	Feet	0	FALSE	0	Pull apart lego	CLD-Children
sub-S008	1H_Child	Child	1H	Open_tin	2.51	Hand	2.51	TRUE	1	Open tin	CLD-Children
sub-S008	1H_Child	Child	1H	Open_tin	2.51	Arm	2.51	TRUE	1	Open tin	CLD-Children
sub-S008	1H_Child	Child	1H	Open_tin	2.51	Torso	1.59	TRUE	0.6334661354581674	Open tin	CLD-Children
sub-S008	1H_Child	Child	1H	Open_tin	2.51	Lower face	0	FALSE	0	Open tin	CLD-Children
sub-S008	1H_Child	Child	1H	Open_tin	2.51	Legs	0.11	TRUE	0.043824701195219126	Open tin	CLD-Children
sub-S008	1H_Child	Child	1H	Open_tin	2.51	Feet	0	FALSE	0	Open tin	CLD-Children
sub-S008	1H_Child	Child	1H	Unscrew_small_nut	46.22	Hand	46.22	TRUE	1	Unscrew small nut	CLD-Children
sub-S008	1H_Child	Child	1H	Unscrew_small_nut	46.22	Arm	46.22	TRUE	1	Unscrew small nut	CLD-Children
sub-S008	1H_Child	Child	1H	Unscrew_small_nut	46.22	Torso	4.35	TRUE	0.09411510168758112	Unscrew small nut	CLD-Children
sub-S008	1H_Child	Child	1H	Unscrew_small_nut	46.22	Lower face	0	FALSE	0	Unscrew small nut	CLD-Children
sub-S008	1H_Child	Child	1H	Unscrew_small_nut	46.22	Legs	3.75	TRUE	0.08113370835136305	Unscrew small nut	CLD-Children
sub-S008	1H_Child	Child	1H	Unscrew_small_nut	46.22	Feet	0	FALSE	0	Unscrew small nut	CLD-Children
sub-S008	1H_Child	Child	1H	Screw_block_screwdriver	130.92	Hand	130.92	TRUE	1	Screw, block, screwdriver	CLD-Children
sub-S008	1H_Child	Child	1H	Screw_block_screwdriver	130.92	Arm	106.42	TRUE	0.8128628169874733	Screw, block, screwdriver	CLD-Children
sub-S008	1H_Child	Child	1H	Screw_block_screwdriver	130.92	Torso	0	FALSE	0	Screw, block, screwdriver	CLD-Children
sub-S008	1H_Child	Child	1H	Screw_block_screwdriver	130.92	Lower face	0	FALSE	0	Screw, block, screwdriver	CLD-Children
sub-S008	1H_Child	Child	1H	Screw_block_screwdriver	130.92	Legs	0	FALSE	0	Screw, block, screwdriver	CLD-Children
sub-S008	1H_Child	Child	1H	Screw_block_screwdriver	130.92	Feet	0	FALSE	0	Screw, block, screwdriver	CLD-Children
sub-S008	1H_Child	Child	1H	Glove	5.34	Hand	5.34	TRUE	1	Glove	CLD-Children
sub-S008	1H_Child	Child	1H	Glove	5.34	Arm	4.18	TRUE	0.7827715355805243	Glove	CLD-Children
sub-S008	1H_Child	Child	1H	Glove	5.34	Torso	0.67	TRUE	0.1254681647940075	Glove	CLD-Children
sub-S008	1H_Child	Child	1H	Glove	5.34	Lower face	0	FALSE	0	Glove	CLD-Children
sub-S008	1H_Child	Child	1H	Glove	5.34	Legs	3.47	TRUE	0.649812734082397	Glove	CLD-Children
sub-S008	1H_Child	Child	1H	Glove	5.34	Feet	0	FALSE	0	Glove	CLD-Children
sub-S008	1H_Child	Child	1H	Salad_box	8.19	Hand	8.19	TRUE	1	Salad box	CLD-Children
sub-S008	1H_Child	Child	1H	Salad_box	8.19	Arm	7.79	TRUE	0.9511599511599512	Salad box	CLD-Children
sub-S008	1H_Child	Child	1H	Salad_box	8.19	Torso	0	FALSE	0	Salad box	CLD-Children
sub-S008	1H_Child	Child	1H	Salad_box	8.19	Lower face	0	FALSE	0	Salad box	CLD-Children
sub-S008	1H_Child	Child	1H	Salad_box	8.19	Legs	0	FALSE	0	Salad box	CLD-Children
sub-S008	1H_Child	Child	1H	Salad_box	8.19	Feet	0	FALSE	0	Salad box	CLD-Children
sub-S008	1H_Child	Child	1H	Thread_beads	48.95	Hand	48.95	TRUE	1	Thread beads	CLD-Children
sub-S008	1H_Child	Child	1H	Thread_beads	48.95	Arm	43.85	TRUE	0.8958120531154239	Thread beads	CLD-Children
sub-S008	1H_Child	Child	1H	Thread_beads	48.95	Torso	0	FALSE	0	Thread beads	CLD-Children
sub-S008	1H_Child	Child	1H	Thread_beads	48.95	Lower face	0	FALSE	0	Thread beads	CLD-Children
sub-S008	1H_Child	Child	1H	Thread_beads	48.95	Legs	0	FALSE	0	Thread beads	CLD-Children
sub-S008	1H_Child	Child	1H	Thread_beads	48.95	Feet	0	FALSE	0	Thread beads	CLD-Children
sub-S008	1H_Child	Child	1H	Open_sweet	10.35	Hand	10.35	TRUE	1	Open sweet	CLD-Children
sub-S008	1H_Child	Child	1H	Open_sweet	10.35	Arm	9.75	TRUE	0.9420289855072465	Open sweet	CLD-Children
sub-S008	1H_Child	Child	1H	Open_sweet	10.35	Torso	0	FALSE	0	Open sweet	CLD-Children
sub-S008	1H_Child	Child	1H	Open_sweet	10.35	Lower face	0	FALSE	0	Open sweet	CLD-Children
sub-S008	1H_Child	Child	1H	Open_sweet	10.35	Legs	0	FALSE	0	Open sweet	CLD-Children
sub-S008	1H_Child	Child	1H	Open_sweet	10.35	Feet	0	FALSE	0	Open sweet	CLD-Children
sub-S010	1H_Child	Child	1H	Open_padlock	44.43	Hand	44.43	TRUE	1	Open padlock	CLD-Children
sub-S010	1H_Child	Child	1H	Open_padlock	44.43	Arm	43.55	TRUE	0.980193562907945	Open padlock	CLD-Children
sub-S010	1H_Child	Child	1H	Open_padlock	44.43	Torso	0	FALSE	0	Open padlock	CLD-Children
sub-S010	1H_Child	Child	1H	Open_padlock	44.43	Lower face	0	FALSE	0	Open padlock	CLD-Children
sub-S010	1H_Child	Child	1H	Open_padlock	44.43	Legs	3.79	TRUE	0.08530272338510016	Open padlock	CLD-Children
sub-S010	1H_Child	Child	1H	Open_padlock	44.43	Feet	0	FALSE	0	Open padlock	CLD-Children
sub-S010	1H_Child	Child	1H	Open_velcro	2.02	Hand	2.02	TRUE	1	Open velcro	CLD-Children
sub-S010	1H_Child	Child	1H	Open_velcro	2.02	Arm	2.02	TRUE	1	Open velcro	CLD-Children
sub-S010	1H_Child	Child	1H	Open_velcro	2.02	Torso	0	FALSE	0	Open velcro	CLD-Children
sub-S010	1H_Child	Child	1H	Open_velcro	2.02	Lower face	0	FALSE	0	Open velcro	CLD-Children
sub-S010	1H_Child	Child	1H	Open_velcro	2.02	Legs	0	FALSE	0	Open velcro	CLD-Children
sub-S010	1H_Child	Child	1H	Open_velcro	2.02	Feet	0	FALSE	0	Open velcro	CLD-Children
sub-S010	1H_Child	Child	1H	Open_plastic_envelope	22.71	Hand	22.71	TRUE	1	Open plastic envelope	CLD-Children
sub-S010	1H_Child	Child	1H	Open_plastic_envelope	22.71	Arm	22.71	TRUE	1	Open plastic envelope	CLD-Children
sub-S010	1H_Child	Child	1H	Open_plastic_envelope	22.71	Torso	0	FALSE	0	Open plastic envelope	CLD-Children
sub-S010	1H_Child	Child	1H	Open_plastic_envelope	22.71	Lower face	0	FALSE	0	Open plastic envelope	CLD-Children
sub-S010	1H_Child	Child	1H	Open_plastic_envelope	22.71	Legs	13.63	TRUE	0.600176133861735	Open plastic envelope	CLD-Children
sub-S010	1H_Child	Child	1H	Open_plastic_envelope	22.71	Feet	0	FALSE	0	Open plastic envelope	CLD-Children
sub-S010	1H_Child	Child	1H	Open_plaster	44.37	Hand	44.37	TRUE	1	Open plaster	CLD-Children
sub-S010	1H_Child	Child	1H	Open_plaster	44.37	Arm	44.37	TRUE	1	Open plaster	CLD-Children
sub-S010	1H_Child	Child	1H	Open_plaster	44.37	Torso	0	FALSE	0	Open plaster	CLD-Children
sub-S010	1H_Child	Child	1H	Open_plaster	44.37	Lower face	0	FALSE	0	Open plaster	CLD-Children
sub-S010	1H_Child	Child	1H	Open_plaster	44.37	Legs	20.64	TRUE	0.46517917511832324	Open plaster	CLD-Children
sub-S010	1H_Child	Child	1H	Open_plaster	44.37	Feet	0	FALSE	0	Open plaster	CLD-Children
sub-S010	1H_Child	Child	1H	Close_buttons	23.51	Hand	23.51	TRUE	1	Close buttons	CLD-Children
sub-S010	1H_Child	Child	1H	Close_buttons	23.51	Arm	20.63	TRUE	0.8774989366227136	Close buttons	CLD-Children
sub-S010	1H_Child	Child	1H	Close_buttons	23.51	Torso	0	FALSE	0	Close buttons	CLD-Children
sub-S010	1H_Child	Child	1H	Close_buttons	23.51	Lower face	0	FALSE	0	Close buttons	CLD-Children
sub-S010	1H_Child	Child	1H	Close_buttons	23.51	Legs	0	FALSE	0	Close buttons	CLD-Children
sub-S010	1H_Child	Child	1H	Close_buttons	23.51	Feet	0	FALSE	0	Close buttons	CLD-Children
sub-S010	1H_Child	Child	1H	Open_jar	2.91	Hand	2.91	TRUE	1	Open jar	CLD-Children
sub-S010	1H_Child	Child	1H	Open_jar	2.91	Arm	1.38	TRUE	0.47422680412371127	Open jar	CLD-Children
sub-S010	1H_Child	Child	1H	Open_jar	2.91	Torso	0	FALSE	0	Open jar	CLD-Children
sub-S010	1H_Child	Child	1H	Open_jar	2.91	Lower face	0	FALSE	0	Open jar	CLD-Children
sub-S010	1H_Child	Child	1H	Open_jar	2.91	Legs	0	FALSE	0	Open jar	CLD-Children
sub-S010	1H_Child	Child	1H	Open_jar	2.91	Feet	0.99	TRUE	0.34020618556701027	Open jar	CLD-Children
sub-S010	1H_Child	Child	1H	Remove_pen_lid	1.47	Hand	1.47	TRUE	1	Remove pen lid	CLD-Children
sub-S010	1H_Child	Child	1H	Remove_pen_lid	1.47	Arm	0.47	TRUE	0.31972789115646255	Remove pen lid	CLD-Children
sub-S010	1H_Child	Child	1H	Remove_pen_lid	1.47	Torso	0	FALSE	0	Remove pen lid	CLD-Children
sub-S010	1H_Child	Child	1H	Remove_pen_lid	1.47	Lower face	0	FALSE	0	Remove pen lid	CLD-Children
sub-S010	1H_Child	Child	1H	Remove_pen_lid	1.47	Legs	0	FALSE	0	Remove pen lid	CLD-Children
sub-S010	1H_Child	Child	1H	Remove_pen_lid	1.47	Feet	0.99	TRUE	0.673469387755102	Remove pen lid	CLD-Children
sub-S010	1H_Child	Child	1H	Pull_apart_lego	8.1	Hand	8.1	TRUE	1	Pull apart lego	CLD-Children
sub-S010	1H_Child	Child	1H	Pull_apart_lego	8.1	Arm	6.66	TRUE	0.8222222222222223	Pull apart lego	CLD-Children
sub-S010	1H_Child	Child	1H	Pull_apart_lego	8.1	Torso	0	FALSE	0	Pull apart lego	CLD-Children
sub-S010	1H_Child	Child	1H	Pull_apart_lego	8.1	Lower face	0	FALSE	0	Pull apart lego	CLD-Children
sub-S010	1H_Child	Child	1H	Pull_apart_lego	8.1	Legs	0	FALSE	0	Pull apart lego	CLD-Children
sub-S010	1H_Child	Child	1H	Pull_apart_lego	8.1	Feet	1.03	TRUE	0.1271604938271605	Pull apart lego	CLD-Children
sub-S010	1H_Child	Child	1H	Open_tin	1.39	Hand	1.39	TRUE	1	Open tin	CLD-Children
sub-S010	1H_Child	Child	1H	Open_tin	1.39	Arm	1.39	TRUE	1	Open tin	CLD-Children
sub-S010	1H_Child	Child	1H	Open_tin	1.39	Torso	0	FALSE	0	Open tin	CLD-Children
sub-S010	1H_Child	Child	1H	Open_tin	1.39	Lower face	0	FALSE	0	Open tin	CLD-Children
sub-S010	1H_Child	Child	1H	Open_tin	1.39	Legs	0	FALSE	0	Open tin	CLD-Children
sub-S010	1H_Child	Child	1H	Open_tin	1.39	Feet	1.39	TRUE	1	Open tin	CLD-Children
sub-S010	1H_Child	Child	1H	Unscrew_small_nut	15.99	Hand	15.99	TRUE	1	Unscrew small nut	CLD-Children
sub-S010	1H_Child	Child	1H	Unscrew_small_nut	15.99	Arm	14.75	TRUE	0.9224515322076298	Unscrew small nut	CLD-Children
sub-S010	1H_Child	Child	1H	Unscrew_small_nut	15.99	Torso	0	FALSE	0	Unscrew small nut	CLD-Children
sub-S010	1H_Child	Child	1H	Unscrew_small_nut	15.99	Lower face	0	FALSE	0	Unscrew small nut	CLD-Children
sub-S010	1H_Child	Child	1H	Unscrew_small_nut	15.99	Legs	12.75	TRUE	0.797373358348968	Unscrew small nut	CLD-Children
sub-S010	1H_Child	Child	1H	Unscrew_small_nut	15.99	Feet	1.23	TRUE	0.07692307692307693	Unscrew small nut	CLD-Children
sub-S010	1H_Child	Child	1H	Screw_block_screwdriver	96.61	Hand	96.61	TRUE	1	Screw, block, screwdriver	CLD-Children
sub-S010	1H_Child	Child	1H	Screw_block_screwdriver	96.61	Arm	79.16	TRUE	0.8193768760997826	Screw, block, screwdriver	CLD-Children
sub-S010	1H_Child	Child	1H	Screw_block_screwdriver	96.61	Torso	0	FALSE	0	Screw, block, screwdriver	CLD-Children
sub-S010	1H_Child	Child	1H	Screw_block_screwdriver	96.61	Lower face	0	FALSE	0	Screw, block, screwdriver	CLD-Children
sub-S010	1H_Child	Child	1H	Screw_block_screwdriver	96.61	Legs	0	FALSE	0	Screw, block, screwdriver	CLD-Children
sub-S010	1H_Child	Child	1H	Screw_block_screwdriver	96.61	Feet	0	FALSE	0	Screw, block, screwdriver	CLD-Children
sub-S010	1H_Child	Child	1H	Glove	8.31	Hand	8.31	TRUE	1	Glove	CLD-Children
sub-S010	1H_Child	Child	1H	Glove	8.31	Arm	8.07	TRUE	0.9711191335740071	Glove	CLD-Children
sub-S010	1H_Child	Child	1H	Glove	8.31	Torso	0	FALSE	0	Glove	CLD-Children
sub-S010	1H_Child	Child	1H	Glove	8.31	Lower face	0	FALSE	0	Glove	CLD-Children
sub-S010	1H_Child	Child	1H	Glove	8.31	Legs	2.12	TRUE	0.25511432009626955	Glove	CLD-Children
sub-S010	1H_Child	Child	1H	Glove	8.31	Feet	2.99	TRUE	0.35980746089049337	Glove	CLD-Children
sub-S010	1H_Child	Child	1H	Salad_box	8.03	Hand	8.03	TRUE	1	Salad box	CLD-Children
sub-S010	1H_Child	Child	1H	Salad_box	8.03	Arm	7.19	TRUE	0.8953922789539229	Salad box	CLD-Children
sub-S010	1H_Child	Child	1H	Salad_box	8.03	Torso	0	FALSE	0	Salad box	CLD-Children
sub-S010	1H_Child	Child	1H	Salad_box	8.03	Lower face	0	FALSE	0	Salad box	CLD-Children
sub-S010	1H_Child	Child	1H	Salad_box	8.03	Legs	0	FALSE	0	Salad box	CLD-Children
sub-S010	1H_Child	Child	1H	Salad_box	8.03	Feet	0	FALSE	0	Salad box	CLD-Children
sub-S010	1H_Child	Child	1H	Thread_beads	42.39	Hand	42.39	TRUE	1	Thread beads	CLD-Children
sub-S010	1H_Child	Child	1H	Thread_beads	42.39	Arm	39.25	TRUE	0.9259259259259259	Thread beads	CLD-Children
sub-S010	1H_Child	Child	1H	Thread_beads	42.39	Torso	0	FALSE	0	Thread beads	CLD-Children
sub-S010	1H_Child	Child	1H	Thread_beads	42.39	Lower face	0	FALSE	0	Thread beads	CLD-Children
sub-S010	1H_Child	Child	1H	Thread_beads	42.39	Legs	38.38	TRUE	0.9054022175041284	Thread beads	CLD-Children
sub-S010	1H_Child	Child	1H	Thread_beads	42.39	Feet	0	FALSE	0	Thread beads	CLD-Children
sub-S010	1H_Child	Child	1H	Open_sweet	9.03	Hand	9.03	TRUE	1	Open sweet	CLD-Children
sub-S010	1H_Child	Child	1H	Open_sweet	9.03	Arm	8.27	TRUE	0.9158361018826136	Open sweet	CLD-Children
sub-S010	1H_Child	Child	1H	Open_sweet	9.03	Torso	0	FALSE	0	Open sweet	CLD-Children
sub-S010	1H_Child	Child	1H	Open_sweet	9.03	Lower face	0	FALSE	0	Open sweet	CLD-Children
sub-S010	1H_Child	Child	1H	Open_sweet	9.03	Legs	5.83	TRUE	0.6456256921373201	Open sweet	CLD-Children
sub-S010	1H_Child	Child	1H	Open_sweet	9.03	Feet	0	FALSE	0	Open sweet	CLD-Children
sub-S011	1H_Child	Child	1H	Open_padlock	22.87	Hand	22.87	TRUE	1	Open padlock	CLD-Children
sub-S011	1H_Child	Child	1H	Open_padlock	22.87	Arm	20.76	TRUE	0.9077393965894185	Open padlock	CLD-Children
sub-S011	1H_Child	Child	1H	Open_padlock	22.87	Torso	0	FALSE	0	Open padlock	CLD-Children
sub-S011	1H_Child	Child	1H	Open_padlock	22.87	Lower face	0	FALSE	0	Open padlock	CLD-Children
sub-S011	1H_Child	Child	1H	Open_padlock	22.87	Legs	0	FALSE	0	Open padlock	CLD-Children
sub-S011	1H_Child	Child	1H	Open_padlock	22.87	Feet	0	FALSE	0	Open padlock	CLD-Children
sub-S011	1H_Child	Child	1H	Open_velcro	3.15	Hand	3.15	TRUE	1	Open velcro	CLD-Children
sub-S011	1H_Child	Child	1H	Open_velcro	3.15	Arm	2.31	TRUE	0.7333333333333334	Open velcro	CLD-Children
sub-S011	1H_Child	Child	1H	Open_velcro	3.15	Torso	0	FALSE	0	Open velcro	CLD-Children
sub-S011	1H_Child	Child	1H	Open_velcro	3.15	Lower face	0	FALSE	0	Open velcro	CLD-Children
sub-S011	1H_Child	Child	1H	Open_velcro	3.15	Legs	0	FALSE	0	Open velcro	CLD-Children
sub-S011	1H_Child	Child	1H	Open_velcro	3.15	Feet	0	FALSE	0	Open velcro	CLD-Children
sub-S011	1H_Child	Child	1H	Open_plastic_envelope	21.16	Hand	21.16	TRUE	1	Open plastic envelope	CLD-Children
sub-S011	1H_Child	Child	1H	Open_plastic_envelope	21.16	Arm	18.39	TRUE	0.8690926275992439	Open plastic envelope	CLD-Children
sub-S011	1H_Child	Child	1H	Open_plastic_envelope	21.16	Torso	0	FALSE	0	Open plastic envelope	CLD-Children
sub-S011	1H_Child	Child	1H	Open_plastic_envelope	21.16	Lower face	0	FALSE	0	Open plastic envelope	CLD-Children
sub-S011	1H_Child	Child	1H	Open_plastic_envelope	21.16	Legs	0	FALSE	0	Open plastic envelope	CLD-Children
sub-S011	1H_Child	Child	1H	Open_plastic_envelope	21.16	Feet	13.44	TRUE	0.6351606805293005	Open plastic envelope	CLD-Children
sub-S011	1H_Child	Child	1H	Open_plaster	77.79	Hand	77.79	TRUE	1	Open plaster	CLD-Children
sub-S011	1H_Child	Child	1H	Open_plaster	77.79	Arm	77.79	TRUE	1	Open plaster	CLD-Children
sub-S011	1H_Child	Child	1H	Open_plaster	77.79	Torso	0	FALSE	0	Open plaster	CLD-Children
sub-S011	1H_Child	Child	1H	Open_plaster	77.79	Lower face	0	FALSE	0	Open plaster	CLD-Children
sub-S011	1H_Child	Child	1H	Open_plaster	77.79	Legs	0	FALSE	0	Open plaster	CLD-Children
sub-S011	1H_Child	Child	1H	Open_plaster	77.79	Feet	57.8	TRUE	0.7430260958992158	Open plaster	CLD-Children
sub-S011	1H_Child	Child	1H	Close_buttons	29.26	Hand	28.9	TRUE	0.9876965140123034	Close buttons	CLD-Children
sub-S011	1H_Child	Child	1H	Close_buttons	29.26	Arm	29.26	TRUE	1	Close buttons	CLD-Children
sub-S011	1H_Child	Child	1H	Close_buttons	29.26	Torso	0	FALSE	0	Close buttons	CLD-Children
sub-S011	1H_Child	Child	1H	Close_buttons	29.26	Lower face	0	FALSE	0	Close buttons	CLD-Children
sub-S011	1H_Child	Child	1H	Close_buttons	29.26	Legs	29.26	TRUE	1	Close buttons	CLD-Children
sub-S011	1H_Child	Child	1H	Close_buttons	29.26	Feet	0	FALSE	0	Close buttons	CLD-Children
sub-S011	1H_Child	Child	1H	Open_jar	4.95	Hand	4.95	TRUE	1	Open jar	CLD-Children
sub-S011	1H_Child	Child	1H	Open_jar	4.95	Arm	4.31	TRUE	0.8707070707070707	Open jar	CLD-Children
sub-S011	1H_Child	Child	1H	Open_jar	4.95	Torso	4.27	TRUE	0.8626262626262625	Open jar	CLD-Children
sub-S011	1H_Child	Child	1H	Open_jar	4.95	Lower face	0	FALSE	0	Open jar	CLD-Children
sub-S011	1H_Child	Child	1H	Open_jar	4.95	Legs	0	FALSE	0	Open jar	CLD-Children
sub-S011	1H_Child	Child	1H	Open_jar	4.95	Feet	0	FALSE	0	Open jar	CLD-Children
sub-S011	1H_Child	Child	1H	Remove_pen_lid	1.31	Hand	1.31	TRUE	1	Remove pen lid	CLD-Children
sub-S011	1H_Child	Child	1H	Remove_pen_lid	1.31	Arm	0.79	TRUE	0.6030534351145038	Remove pen lid	CLD-Children
sub-S011	1H_Child	Child	1H	Remove_pen_lid	1.31	Torso	0.75	TRUE	0.5725190839694656	Remove pen lid	CLD-Children
sub-S011	1H_Child	Child	1H	Remove_pen_lid	1.31	Lower face	0	FALSE	0	Remove pen lid	CLD-Children
sub-S011	1H_Child	Child	1H	Remove_pen_lid	1.31	Legs	0	FALSE	0	Remove pen lid	CLD-Children
sub-S011	1H_Child	Child	1H	Remove_pen_lid	1.31	Feet	0	FALSE	0	Remove pen lid	CLD-Children
sub-S011	1H_Child	Child	1H	Pull_apart_lego	16.1	Hand	16.1	TRUE	1	Pull apart lego	CLD-Children
sub-S011	1H_Child	Child	1H	Pull_apart_lego	16.1	Arm	14.9	TRUE	0.9254658385093167	Pull apart lego	CLD-Children
sub-S011	1H_Child	Child	1H	Pull_apart_lego	16.1	Torso	1.11	TRUE	0.06894409937888199	Pull apart lego	CLD-Children
sub-S011	1H_Child	Child	1H	Pull_apart_lego	16.1	Lower face	0	FALSE	0	Pull apart lego	CLD-Children
sub-S011	1H_Child	Child	1H	Pull_apart_lego	16.1	Legs	12.15	TRUE	0.7546583850931676	Pull apart lego	CLD-Children
sub-S011	1H_Child	Child	1H	Pull_apart_lego	16.1	Feet	0	FALSE	0	Pull apart lego	CLD-Children
sub-S011	1H_Child	Child	1H	Open_tin	22.5	Hand	22.5	TRUE	1	Open tin	CLD-Children
sub-S011	1H_Child	Child	1H	Open_tin	22.5	Arm	21.1	TRUE	0.9377777777777778	Open tin	CLD-Children
sub-S011	1H_Child	Child	1H	Open_tin	22.5	Torso	10.41	TRUE	0.46266666666666667	Open tin	CLD-Children
sub-S011	1H_Child	Child	1H	Open_tin	22.5	Lower face	0	FALSE	0	Open tin	CLD-Children
sub-S011	1H_Child	Child	1H	Open_tin	22.5	Legs	19.86	TRUE	0.8826666666666666	Open tin	CLD-Children
sub-S011	1H_Child	Child	1H	Open_tin	22.5	Feet	0	FALSE	0	Open tin	CLD-Children
sub-S011	1H_Child	Child	1H	Unscrew_small_nut	41.71	Hand	41.71	TRUE	1	Unscrew small nut	CLD-Children
sub-S011	1H_Child	Child	1H	Unscrew_small_nut	41.71	Arm	41.71	TRUE	1	Unscrew small nut	CLD-Children
sub-S011	1H_Child	Child	1H	Unscrew_small_nut	41.71	Torso	24.07	TRUE	0.5770798369695517	Unscrew small nut	CLD-Children
sub-S011	1H_Child	Child	1H	Unscrew_small_nut	41.71	Lower face	0	FALSE	0	Unscrew small nut	CLD-Children
sub-S011	1H_Child	Child	1H	Unscrew_small_nut	41.71	Legs	13.58	TRUE	0.3255813953488372	Unscrew small nut	CLD-Children
sub-S011	1H_Child	Child	1H	Unscrew_small_nut	41.71	Feet	0	FALSE	0	Unscrew small nut	CLD-Children
sub-S011	1H_Child	Child	1H	Screw_block_screwdriver	99.31	Hand	99.31	TRUE	1	Screw, block, screwdriver	CLD-Children
sub-S011	1H_Child	Child	1H	Screw_block_screwdriver	99.31	Arm	96.47	TRUE	0.9714026784815225	Screw, block, screwdriver	CLD-Children
sub-S011	1H_Child	Child	1H	Screw_block_screwdriver	99.31	Torso	0	FALSE	0	Screw, block, screwdriver	CLD-Children
sub-S011	1H_Child	Child	1H	Screw_block_screwdriver	99.31	Lower face	0	FALSE	0	Screw, block, screwdriver	CLD-Children
sub-S011	1H_Child	Child	1H	Screw_block_screwdriver	99.31	Legs	0	FALSE	0	Screw, block, screwdriver	CLD-Children
sub-S011	1H_Child	Child	1H	Screw_block_screwdriver	99.31	Feet	0	FALSE	0	Screw, block, screwdriver	CLD-Children
sub-S011	1H_Child	Child	1H	Glove	35.06	Hand	35.06	TRUE	1	Glove	CLD-Children
sub-S011	1H_Child	Child	1H	Glove	35.06	Arm	34.38	TRUE	0.9806046776953794	Glove	CLD-Children
sub-S011	1H_Child	Child	1H	Glove	35.06	Torso	0	FALSE	0	Glove	CLD-Children
sub-S011	1H_Child	Child	1H	Glove	35.06	Lower face	0	FALSE	0	Glove	CLD-Children
sub-S011	1H_Child	Child	1H	Glove	35.06	Legs	32.89	TRUE	0.9381061038220193	Glove	CLD-Children
sub-S011	1H_Child	Child	1H	Glove	35.06	Feet	0	FALSE	0	Glove	CLD-Children
sub-S011	1H_Child	Child	1H	Salad_box	8.67	Hand	8.67	TRUE	1	Salad box	CLD-Children
sub-S011	1H_Child	Child	1H	Salad_box	8.67	Arm	7.59	TRUE	0.8754325259515571	Salad box	CLD-Children
sub-S011	1H_Child	Child	1H	Salad_box	8.67	Torso	0	FALSE	0	Salad box	CLD-Children
sub-S011	1H_Child	Child	1H	Salad_box	8.67	Lower face	0	FALSE	0	Salad box	CLD-Children
sub-S011	1H_Child	Child	1H	Salad_box	8.67	Legs	0	FALSE	0	Salad box	CLD-Children
sub-S011	1H_Child	Child	1H	Salad_box	8.67	Feet	0	FALSE	0	Salad box	CLD-Children
sub-S011	1H_Child	Child	1H	Thread_beads	73.03	Hand	73.03	TRUE	1	Thread beads	CLD-Children
sub-S011	1H_Child	Child	1H	Thread_beads	73.03	Arm	71.79	TRUE	0.9830206764343421	Thread beads	CLD-Children
sub-S011	1H_Child	Child	1H	Thread_beads	73.03	Torso	47.5	TRUE	0.6504176365877037	Thread beads	CLD-Children
sub-S011	1H_Child	Child	1H	Thread_beads	73.03	Lower face	0	FALSE	0	Thread beads	CLD-Children
sub-S011	1H_Child	Child	1H	Thread_beads	73.03	Legs	0	FALSE	0	Thread beads	CLD-Children
sub-S011	1H_Child	Child	1H	Thread_beads	73.03	Feet	0	FALSE	0	Thread beads	CLD-Children
sub-S011	1H_Child	Child	1H	Open_sweet	12.99	Hand	12.99	TRUE	1	Open sweet	CLD-Children
sub-S011	1H_Child	Child	1H	Open_sweet	12.99	Arm	12.31	TRUE	0.947652040030793	Open sweet	CLD-Children
sub-S011	1H_Child	Child	1H	Open_sweet	12.99	Torso	0	FALSE	0	Open sweet	CLD-Children
sub-S011	1H_Child	Child	1H	Open_sweet	12.99	Lower face	0	FALSE	0	Open sweet	CLD-Children
sub-S011	1H_Child	Child	1H	Open_sweet	12.99	Legs	12.23	TRUE	0.9414934565050038	Open sweet	CLD-Children
sub-S011	1H_Child	Child	1H	Open_sweet	12.99	Feet	0	FALSE	0	Open sweet	CLD-Children
sub-S012	1H_Child	Child	1H	Open_padlock	24.57	Hand	24.57	TRUE	1	Open padlock	CLD-Children
sub-S012	1H_Child	Child	1H	Open_padlock	24.57	Arm	19.83	TRUE	0.807081807081807	Open padlock	CLD-Children
sub-S012	1H_Child	Child	1H	Open_padlock	24.57	Torso	0	FALSE	0	Open padlock	CLD-Children
sub-S012	1H_Child	Child	1H	Open_padlock	24.57	Lower face	0	FALSE	0	Open padlock	CLD-Children
sub-S012	1H_Child	Child	1H	Open_padlock	24.57	Legs	0	FALSE	0	Open padlock	CLD-Children
sub-S012	1H_Child	Child	1H	Open_padlock	24.57	Feet	0	FALSE	0	Open padlock	CLD-Children
sub-S012	1H_Child	Child	1H	Open_velcro	2.41	Hand	2.41	TRUE	1	Open velcro	CLD-Children
sub-S012	1H_Child	Child	1H	Open_velcro	2.41	Arm	1.25	TRUE	0.5186721991701244	Open velcro	CLD-Children
sub-S012	1H_Child	Child	1H	Open_velcro	2.41	Torso	0	FALSE	0	Open velcro	CLD-Children
sub-S012	1H_Child	Child	1H	Open_velcro	2.41	Lower face	0	FALSE	0	Open velcro	CLD-Children
sub-S012	1H_Child	Child	1H	Open_velcro	2.41	Legs	0	FALSE	0	Open velcro	CLD-Children
sub-S012	1H_Child	Child	1H	Open_velcro	2.41	Feet	0	FALSE	0	Open velcro	CLD-Children
sub-S012	1H_Child	Child	1H	Open_plastic_envelope	30.25	Hand	30.25	TRUE	1	Open plastic envelope	CLD-Children
sub-S012	1H_Child	Child	1H	Open_plastic_envelope	30.25	Arm	29.82	TRUE	0.9857851239669422	Open plastic envelope	CLD-Children
sub-S012	1H_Child	Child	1H	Open_plastic_envelope	30.25	Torso	0	FALSE	0	Open plastic envelope	CLD-Children
sub-S012	1H_Child	Child	1H	Open_plastic_envelope	30.25	Lower face	0	FALSE	0	Open plastic envelope	CLD-Children
sub-S012	1H_Child	Child	1H	Open_plastic_envelope	30.25	Legs	26.07	TRUE	0.8618181818181818	Open plastic envelope	CLD-Children
sub-S012	1H_Child	Child	1H	Open_plastic_envelope	30.25	Feet	0	FALSE	0	Open plastic envelope	CLD-Children
sub-S012	1H_Child	Child	1H	Open_plaster	72.714	Hand	72.714	TRUE	1	Open plaster	CLD-Children
sub-S012	1H_Child	Child	1H	Open_plaster	72.714	Arm	72.714	TRUE	1	Open plaster	CLD-Children
sub-S012	1H_Child	Child	1H	Open_plaster	72.714	Torso	0	FALSE	0	Open plaster	CLD-Children
sub-S012	1H_Child	Child	1H	Open_plaster	72.714	Lower face	0	FALSE	0	Open plaster	CLD-Children
sub-S012	1H_Child	Child	1H	Open_plaster	72.714	Legs	32.894	TRUE	0.4523750584481668	Open plaster	CLD-Children
sub-S012	1H_Child	Child	1H	Open_plaster	72.714	Feet	0	FALSE	0	Open plaster	CLD-Children
sub-S012	1H_Child	Child	1H	Close_buttons	35.13	Hand	35.13	TRUE	1	Close buttons	CLD-Children
sub-S012	1H_Child	Child	1H	Close_buttons	35.13	Arm	26.28	TRUE	0.7480785653287788	Close buttons	CLD-Children
sub-S012	1H_Child	Child	1H	Close_buttons	35.13	Torso	0	FALSE	0	Close buttons	CLD-Children
sub-S012	1H_Child	Child	1H	Close_buttons	35.13	Lower face	0	FALSE	0	Close buttons	CLD-Children
sub-S012	1H_Child	Child	1H	Close_buttons	35.13	Legs	0	FALSE	0	Close buttons	CLD-Children
sub-S012	1H_Child	Child	1H	Close_buttons	35.13	Feet	0	FALSE	0	Close buttons	CLD-Children
sub-S012	1H_Child	Child	1H	Open_jar	13.82	Hand	13.82	TRUE	1	Open jar	CLD-Children
sub-S012	1H_Child	Child	1H	Open_jar	13.82	Arm	11.93	TRUE	0.8632416787264833	Open jar	CLD-Children
sub-S012	1H_Child	Child	1H	Open_jar	13.82	Torso	11.9	TRUE	0.8610709117221418	Open jar	CLD-Children
sub-S012	1H_Child	Child	1H	Open_jar	13.82	Lower face	0	FALSE	0	Open jar	CLD-Children
sub-S012	1H_Child	Child	1H	Open_jar	13.82	Legs	0	FALSE	0	Open jar	CLD-Children
sub-S012	1H_Child	Child	1H	Open_jar	13.82	Feet	0	FALSE	0	Open jar	CLD-Children
sub-S012	1H_Child	Child	1H	Remove_pen_lid	2.84	Hand	2.84	TRUE	1	Remove pen lid	CLD-Children
sub-S012	1H_Child	Child	1H	Remove_pen_lid	2.84	Arm	2.84	TRUE	1	Remove pen lid	CLD-Children
sub-S012	1H_Child	Child	1H	Remove_pen_lid	2.84	Torso	0	FALSE	0	Remove pen lid	CLD-Children
sub-S012	1H_Child	Child	1H	Remove_pen_lid	2.84	Lower face	0	FALSE	0	Remove pen lid	CLD-Children
sub-S012	1H_Child	Child	1H	Remove_pen_lid	2.84	Legs	2.84	TRUE	1	Remove pen lid	CLD-Children
sub-S012	1H_Child	Child	1H	Remove_pen_lid	2.84	Feet	0	FALSE	0	Remove pen lid	CLD-Children
sub-S012	1H_Child	Child	1H	Pull_apart_lego	18.21	Hand	18.21	TRUE	1	Pull apart lego	CLD-Children
sub-S012	1H_Child	Child	1H	Pull_apart_lego	18.21	Arm	16.89	TRUE	0.9275123558484349	Pull apart lego	CLD-Children
sub-S012	1H_Child	Child	1H	Pull_apart_lego	18.21	Torso	0	FALSE	0	Pull apart lego	CLD-Children
sub-S012	1H_Child	Child	1H	Pull_apart_lego	18.21	Lower face	0	FALSE	0	Pull apart lego	CLD-Children
sub-S012	1H_Child	Child	1H	Pull_apart_lego	18.21	Legs	14.79	TRUE	0.8121911037891267	Pull apart lego	CLD-Children
sub-S012	1H_Child	Child	1H	Pull_apart_lego	18.21	Feet	0	FALSE	0	Pull apart lego	CLD-Children
sub-S012	1H_Child	Child	1H	Open_tin	9	Hand	9	TRUE	1	Open tin	CLD-Children
sub-S012	1H_Child	Child	1H	Open_tin	9	Arm	9	TRUE	1	Open tin	CLD-Children
sub-S012	1H_Child	Child	1H	Open_tin	9	Torso	2.12	TRUE	0.23555555555555557	Open tin	CLD-Children
sub-S012	1H_Child	Child	1H	Open_tin	9	Lower face	0	FALSE	0	Open tin	CLD-Children
sub-S012	1H_Child	Child	1H	Open_tin	9	Legs	8.3	TRUE	0.9222222222222223	Open tin	CLD-Children
sub-S012	1H_Child	Child	1H	Open_tin	9	Feet	0	FALSE	0	Open tin	CLD-Children
sub-S012	1H_Child	Child	1H	Unscrew_small_nut	40.477	Hand	40.477	TRUE	1	Unscrew small nut	CLD-Children
sub-S012	1H_Child	Child	1H	Unscrew_small_nut	40.477	Arm	36.238	TRUE	0.8952738592286978	Unscrew small nut	CLD-Children
sub-S012	1H_Child	Child	1H	Unscrew_small_nut	40.477	Torso	0	FALSE	0	Unscrew small nut	CLD-Children
sub-S012	1H_Child	Child	1H	Unscrew_small_nut	40.477	Lower face	0	FALSE	0	Unscrew small nut	CLD-Children
sub-S012	1H_Child	Child	1H	Unscrew_small_nut	40.477	Legs	37.37	TRUE	0.9232403587222373	Unscrew small nut	CLD-Children
sub-S012	1H_Child	Child	1H	Unscrew_small_nut	40.477	Feet	0	FALSE	0	Unscrew small nut	CLD-Children
sub-S012	1H_Child	Child	1H	Screw_block_screwdriver	136.837	Hand	136.837	TRUE	1	Screw, block, screwdriver	CLD-Children
sub-S012	1H_Child	Child	1H	Screw_block_screwdriver	136.837	Arm	127.011	TRUE	0.9281919363914731	Screw, block, screwdriver	CLD-Children
sub-S012	1H_Child	Child	1H	Screw_block_screwdriver	136.837	Torso	127.913	TRUE	0.9347837207772752	Screw, block, screwdriver	CLD-Children
sub-S012	1H_Child	Child	1H	Screw_block_screwdriver	136.837	Lower face	0	FALSE	0	Screw, block, screwdriver	CLD-Children
sub-S012	1H_Child	Child	1H	Screw_block_screwdriver	136.837	Legs	0	FALSE	0	Screw, block, screwdriver	CLD-Children
sub-S012	1H_Child	Child	1H	Screw_block_screwdriver	136.837	Feet	0	FALSE	0	Screw, block, screwdriver	CLD-Children
sub-S012	1H_Child	Child	1H	Glove	14.826	Hand	14.826	TRUE	1	Glove	CLD-Children
sub-S012	1H_Child	Child	1H	Glove	14.826	Arm	13.87	TRUE	0.9355186833940374	Glove	CLD-Children
sub-S012	1H_Child	Child	1H	Glove	14.826	Torso	0	FALSE	0	Glove	CLD-Children
sub-S012	1H_Child	Child	1H	Glove	14.826	Lower face	0	FALSE	0	Glove	CLD-Children
sub-S012	1H_Child	Child	1H	Glove	14.826	Legs	13.946	TRUE	0.9406448131660595	Glove	CLD-Children
sub-S012	1H_Child	Child	1H	Glove	14.826	Feet	0	FALSE	0	Glove	CLD-Children
sub-S012	1H_Child	Child	1H	Salad_box	8.75	Hand	8.75	TRUE	1	Salad box	CLD-Children
sub-S012	1H_Child	Child	1H	Salad_box	8.75	Arm	7.086	TRUE	0.8098285714285715	Salad box	CLD-Children
sub-S012	1H_Child	Child	1H	Salad_box	8.75	Torso	5.816	TRUE	0.6646857142857142	Salad box	CLD-Children
sub-S012	1H_Child	Child	1H	Salad_box	8.75	Lower face	0	FALSE	0	Salad box	CLD-Children
sub-S012	1H_Child	Child	1H	Salad_box	8.75	Legs	7.086	TRUE	0.8098285714285715	Salad box	CLD-Children
sub-S012	1H_Child	Child	1H	Salad_box	8.75	Feet	0	FALSE	0	Salad box	CLD-Children
sub-S012	1H_Child	Child	1H	Thread_beads	25.456	Hand	25.456	TRUE	1	Thread beads	CLD-Children
sub-S012	1H_Child	Child	1H	Thread_beads	25.456	Arm	20.967	TRUE	0.8236565053425519	Thread beads	CLD-Children
sub-S012	1H_Child	Child	1H	Thread_beads	25.456	Torso	0	FALSE	0	Thread beads	CLD-Children
sub-S012	1H_Child	Child	1H	Thread_beads	25.456	Lower face	0	FALSE	0	Thread beads	CLD-Children
sub-S012	1H_Child	Child	1H	Thread_beads	25.456	Legs	20.913	TRUE	0.8215351979886863	Thread beads	CLD-Children
sub-S012	1H_Child	Child	1H	Thread_beads	25.456	Feet	0	FALSE	0	Thread beads	CLD-Children
sub-S012	1H_Child	Child	1H	Open_sweet	17.49	Hand	17.49	TRUE	1	Open sweet	CLD-Children
sub-S012	1H_Child	Child	1H	Open_sweet	17.49	Arm	16.87	TRUE	0.9645511720983421	Open sweet	CLD-Children
sub-S012	1H_Child	Child	1H	Open_sweet	17.49	Torso	0	FALSE	0	Open sweet	CLD-Children
sub-S012	1H_Child	Child	1H	Open_sweet	17.49	Lower face	0	FALSE	0	Open sweet	CLD-Children
sub-S012	1H_Child	Child	1H	Open_sweet	17.49	Legs	16.87	TRUE	0.9645511720983421	Open sweet	CLD-Children
sub-S012	1H_Child	Child	1H	Open_sweet	17.49	Feet	0	FALSE	0	Open sweet	CLD-Children
sub-S017	1H_Child	Child	1H	Open_padlock	18.42	Hand	18.42	TRUE	1	Open padlock	CLD-Children
sub-S017	1H_Child	Child	1H	Open_padlock	18.42	Arm	18.42	TRUE	1	Open padlock	CLD-Children
sub-S017	1H_Child	Child	1H	Open_padlock	18.42	Torso	0	FALSE	0	Open padlock	CLD-Children
sub-S017	1H_Child	Child	1H	Open_padlock	18.42	Lower face	0	FALSE	0	Open padlock	CLD-Children
sub-S017	1H_Child	Child	1H	Open_padlock	18.42	Legs	12.492	TRUE	0.6781758957654723	Open padlock	CLD-Children
sub-S017	1H_Child	Child	1H	Open_padlock	18.42	Feet	0	FALSE	0	Open padlock	CLD-Children
sub-S017	1H_Child	Child	1H	Open_velcro	3.07	Hand	3.07	TRUE	1	Open velcro	CLD-Children
sub-S017	1H_Child	Child	1H	Open_velcro	3.07	Arm	3.07	TRUE	1	Open velcro	CLD-Children
sub-S017	1H_Child	Child	1H	Open_velcro	3.07	Torso	0	FALSE	0	Open velcro	CLD-Children
sub-S017	1H_Child	Child	1H	Open_velcro	3.07	Lower face	0	FALSE	0	Open velcro	CLD-Children
sub-S017	1H_Child	Child	1H	Open_velcro	3.07	Legs	0	FALSE	0	Open velcro	CLD-Children
sub-S017	1H_Child	Child	1H	Open_velcro	3.07	Feet	0	FALSE	0	Open velcro	CLD-Children
sub-S017	1H_Child	Child	1H	Open_plastic_envelope	23.12	Hand	23.12	TRUE	1	Open plastic envelope	CLD-Children
sub-S017	1H_Child	Child	1H	Open_plastic_envelope	23.12	Arm	23.12	TRUE	1	Open plastic envelope	CLD-Children
sub-S017	1H_Child	Child	1H	Open_plastic_envelope	23.12	Torso	0	FALSE	0	Open plastic envelope	CLD-Children
sub-S017	1H_Child	Child	1H	Open_plastic_envelope	23.12	Lower face	0	FALSE	0	Open plastic envelope	CLD-Children
sub-S017	1H_Child	Child	1H	Open_plastic_envelope	23.12	Legs	16.44	TRUE	0.7110726643598616	Open plastic envelope	CLD-Children
sub-S017	1H_Child	Child	1H	Open_plastic_envelope	23.12	Feet	0	FALSE	0	Open plastic envelope	CLD-Children
sub-S017	1H_Child	Child	1H	Open_plaster	61.617	Hand	61.617	TRUE	1	Open plaster	CLD-Children
sub-S017	1H_Child	Child	1H	Open_plaster	61.617	Arm	61.617	TRUE	1	Open plaster	CLD-Children
sub-S017	1H_Child	Child	1H	Open_plaster	61.617	Torso	0	FALSE	0	Open plaster	CLD-Children
sub-S017	1H_Child	Child	1H	Open_plaster	61.617	Lower face	0	FALSE	0	Open plaster	CLD-Children
sub-S017	1H_Child	Child	1H	Open_plaster	61.617	Legs	59.547	TRUE	0.9664053751399776	Open plaster	CLD-Children
sub-S017	1H_Child	Child	1H	Open_plaster	61.617	Feet	0	FALSE	0	Open plaster	CLD-Children
sub-S017	1H_Child	Child	1H	Close_buttons	16.1	Hand	16.1	TRUE	1	Close buttons	CLD-Children
sub-S017	1H_Child	Child	1H	Close_buttons	16.1	Arm	16.1	TRUE	1	Close buttons	CLD-Children
sub-S017	1H_Child	Child	1H	Close_buttons	16.1	Torso	0	FALSE	0	Close buttons	CLD-Children
sub-S017	1H_Child	Child	1H	Close_buttons	16.1	Lower face	0	FALSE	0	Close buttons	CLD-Children
sub-S017	1H_Child	Child	1H	Close_buttons	16.1	Legs	0	FALSE	0	Close buttons	CLD-Children
sub-S017	1H_Child	Child	1H	Close_buttons	16.1	Feet	0	FALSE	0	Close buttons	CLD-Children
sub-S017	1H_Child	Child	1H	Open_jar	19.24	Hand	19.24	TRUE	1	Open jar	CLD-Children
sub-S017	1H_Child	Child	1H	Open_jar	19.24	Arm	19.24	TRUE	1	Open jar	CLD-Children
sub-S017	1H_Child	Child	1H	Open_jar	19.24	Torso	0	FALSE	0	Open jar	CLD-Children
sub-S017	1H_Child	Child	1H	Open_jar	19.24	Lower face	0	FALSE	0	Open jar	CLD-Children
sub-S017	1H_Child	Child	1H	Open_jar	19.24	Legs	17.24	TRUE	0.896049896049896	Open jar	CLD-Children
sub-S017	1H_Child	Child	1H	Open_jar	19.24	Feet	0	FALSE	0	Open jar	CLD-Children
sub-S017	1H_Child	Child	1H	Remove_pen_lid	1.39	Hand	1.39	TRUE	1	Remove pen lid	CLD-Children
sub-S017	1H_Child	Child	1H	Remove_pen_lid	1.39	Arm	1	TRUE	0.7194244604316548	Remove pen lid	CLD-Children
sub-S017	1H_Child	Child	1H	Remove_pen_lid	1.39	Torso	1.02	TRUE	0.7338129496402879	Remove pen lid	CLD-Children
sub-S017	1H_Child	Child	1H	Remove_pen_lid	1.39	Lower face	0	FALSE	0	Remove pen lid	CLD-Children
sub-S017	1H_Child	Child	1H	Remove_pen_lid	1.39	Legs	0	FALSE	0	Remove pen lid	CLD-Children
sub-S017	1H_Child	Child	1H	Remove_pen_lid	1.39	Feet	0	FALSE	0	Remove pen lid	CLD-Children
sub-S017	1H_Child	Child	1H	Pull_apart_lego	24.82	Hand	24.82	TRUE	1	Pull apart lego	CLD-Children
sub-S017	1H_Child	Child	1H	Pull_apart_lego	24.82	Arm	24.82	TRUE	1	Pull apart lego	CLD-Children
sub-S017	1H_Child	Child	1H	Pull_apart_lego	24.82	Torso	0.96	TRUE	0.0386784850926672	Pull apart lego	CLD-Children
sub-S017	1H_Child	Child	1H	Pull_apart_lego	24.82	Lower face	7.72	TRUE	0.3110394842868654	Pull apart lego	CLD-Children
sub-S017	1H_Child	Child	1H	Pull_apart_lego	24.82	Legs	13.07	TRUE	0.5265914585012087	Pull apart lego	CLD-Children
sub-S017	1H_Child	Child	1H	Pull_apart_lego	24.82	Feet	0	FALSE	0	Pull apart lego	CLD-Children
sub-S017	1H_Child	Child	1H	Open_tin	7.247	Hand	7.247	TRUE	1	Open tin	CLD-Children
sub-S017	1H_Child	Child	1H	Open_tin	7.247	Arm	7.247	TRUE	1	Open tin	CLD-Children
sub-S017	1H_Child	Child	1H	Open_tin	7.247	Torso	5.727	TRUE	0.7902580378087485	Open tin	CLD-Children
sub-S017	1H_Child	Child	1H	Open_tin	7.247	Lower face	0	FALSE	0	Open tin	CLD-Children
sub-S017	1H_Child	Child	1H	Open_tin	7.247	Legs	6.827	TRUE	0.9420449841313647	Open tin	CLD-Children
sub-S017	1H_Child	Child	1H	Open_tin	7.247	Feet	0	FALSE	0	Open tin	CLD-Children
sub-S017	1H_Child	Child	1H	Unscrew_small_nut	14.02	Hand	14.02	TRUE	1	Unscrew small nut	CLD-Children
sub-S017	1H_Child	Child	1H	Unscrew_small_nut	14.02	Arm	14.02	TRUE	1	Unscrew small nut	CLD-Children
sub-S017	1H_Child	Child	1H	Unscrew_small_nut	14.02	Torso	14.02	TRUE	1	Unscrew small nut	CLD-Children
sub-S017	1H_Child	Child	1H	Unscrew_small_nut	14.02	Lower face	0	FALSE	0	Unscrew small nut	CLD-Children
sub-S017	1H_Child	Child	1H	Unscrew_small_nut	14.02	Legs	0	FALSE	0	Unscrew small nut	CLD-Children
sub-S017	1H_Child	Child	1H	Unscrew_small_nut	14.02	Feet	0	FALSE	0	Unscrew small nut	CLD-Children
sub-S017	1H_Child	Child	1H	Screw_block_screwdriver	81.598	Hand	81.598	TRUE	1	Screw, block, screwdriver	CLD-Children
sub-S017	1H_Child	Child	1H	Screw_block_screwdriver	81.598	Arm	81.598	TRUE	1	Screw, block, screwdriver	CLD-Children
sub-S017	1H_Child	Child	1H	Screw_block_screwdriver	81.598	Torso	0	FALSE	0	Screw, block, screwdriver	CLD-Children
sub-S017	1H_Child	Child	1H	Screw_block_screwdriver	81.598	Lower face	0	FALSE	0	Screw, block, screwdriver	CLD-Children
sub-S017	1H_Child	Child	1H	Screw_block_screwdriver	81.598	Legs	66.418	TRUE	0.8139660285791319	Screw, block, screwdriver	CLD-Children
sub-S017	1H_Child	Child	1H	Screw_block_screwdriver	81.598	Feet	0	FALSE	0	Screw, block, screwdriver	CLD-Children
sub-S017	1H_Child	Child	1H	Glove	15.76	Hand	15.76	TRUE	1	Glove	CLD-Children
sub-S017	1H_Child	Child	1H	Glove	15.76	Arm	15.76	TRUE	1	Glove	CLD-Children
sub-S017	1H_Child	Child	1H	Glove	15.76	Torso	7.17	TRUE	0.4549492385786802	Glove	CLD-Children
sub-S017	1H_Child	Child	1H	Glove	15.76	Lower face	0	FALSE	0	Glove	CLD-Children
sub-S017	1H_Child	Child	1H	Glove	15.76	Legs	0	FALSE	0	Glove	CLD-Children
sub-S017	1H_Child	Child	1H	Glove	15.76	Feet	0	FALSE	0	Glove	CLD-Children
sub-S017	1H_Child	Child	1H	Salad_box	6.2	Hand	6.2	TRUE	1	Salad box	CLD-Children
sub-S017	1H_Child	Child	1H	Salad_box	6.2	Arm	5.09	TRUE	0.8209677419354838	Salad box	CLD-Children
sub-S017	1H_Child	Child	1H	Salad_box	6.2	Torso	4.21	TRUE	0.6790322580645161	Salad box	CLD-Children
sub-S017	1H_Child	Child	1H	Salad_box	6.2	Lower face	0	FALSE	0	Salad box	CLD-Children
sub-S017	1H_Child	Child	1H	Salad_box	6.2	Legs	0	FALSE	0	Salad box	CLD-Children
sub-S017	1H_Child	Child	1H	Salad_box	6.2	Feet	0	FALSE	0	Salad box	CLD-Children
sub-S017	1H_Child	Child	1H	Thread_beads	30.55	Hand	30.55	TRUE	1	Thread beads	CLD-Children
sub-S017	1H_Child	Child	1H	Thread_beads	30.55	Arm	30.55	TRUE	1	Thread beads	CLD-Children
sub-S017	1H_Child	Child	1H	Thread_beads	30.55	Torso	0	FALSE	0	Thread beads	CLD-Children
sub-S017	1H_Child	Child	1H	Thread_beads	30.55	Lower face	0	FALSE	0	Thread beads	CLD-Children
sub-S017	1H_Child	Child	1H	Thread_beads	30.55	Legs	30.55	TRUE	1	Thread beads	CLD-Children
sub-S017	1H_Child	Child	1H	Thread_beads	30.55	Feet	0	FALSE	0	Thread beads	CLD-Children
sub-S017	1H_Child	Child	1H	Open_sweet	25.07	Hand	25.07	TRUE	1	Open sweet	CLD-Children
sub-S017	1H_Child	Child	1H	Open_sweet	25.07	Arm	23.88	TRUE	0.9525329078579976	Open sweet	CLD-Children
sub-S017	1H_Child	Child	1H	Open_sweet	25.07	Torso	0	FALSE	0	Open sweet	CLD-Children
sub-S017	1H_Child	Child	1H	Open_sweet	25.07	Lower face	0	FALSE	0	Open sweet	CLD-Children
sub-S017	1H_Child	Child	1H	Open_sweet	25.07	Legs	25.07	TRUE	1	Open sweet	CLD-Children
sub-S017	1H_Child	Child	1H	Open_sweet	25.07	Feet	0	FALSE	0	Open sweet	CLD-Children
sub-S025	1H_Child	Child	1H	Open_padlock	20.301	Hand	20.301	TRUE	1	Open padlock	CLD-Children
sub-S025	1H_Child	Child	1H	Open_padlock	20.301	Arm	20.301	TRUE	1	Open padlock	CLD-Children
sub-S025	1H_Child	Child	1H	Open_padlock	20.301	Torso	0	FALSE	0	Open padlock	CLD-Children
sub-S025	1H_Child	Child	1H	Open_padlock	20.301	Lower face	0	FALSE	0	Open padlock	CLD-Children
sub-S025	1H_Child	Child	1H	Open_padlock	20.301	Legs	0	FALSE	0	Open padlock	CLD-Children
sub-S025	1H_Child	Child	1H	Open_padlock	20.301	Feet	0	FALSE	0	Open padlock	CLD-Children
sub-S025	1H_Child	Child	1H	Open_velcro	3.596	Hand	3.596	TRUE	1	Open velcro	CLD-Children
sub-S025	1H_Child	Child	1H	Open_velcro	3.596	Arm	3.596	TRUE	1	Open velcro	CLD-Children
sub-S025	1H_Child	Child	1H	Open_velcro	3.596	Torso	0	FALSE	0	Open velcro	CLD-Children
sub-S025	1H_Child	Child	1H	Open_velcro	3.596	Lower face	0	FALSE	0	Open velcro	CLD-Children
sub-S025	1H_Child	Child	1H	Open_velcro	3.596	Legs	0	FALSE	0	Open velcro	CLD-Children
sub-S025	1H_Child	Child	1H	Open_velcro	3.596	Feet	0	FALSE	0	Open velcro	CLD-Children
sub-S025	1H_Child	Child	1H	Open_plastic_envelope	17.247	Hand	17.247	TRUE	1	Open plastic envelope	CLD-Children
sub-S025	1H_Child	Child	1H	Open_plastic_envelope	17.247	Arm	17.247	TRUE	1	Open plastic envelope	CLD-Children
sub-S025	1H_Child	Child	1H	Open_plastic_envelope	17.247	Torso	0	FALSE	0	Open plastic envelope	CLD-Children
sub-S025	1H_Child	Child	1H	Open_plastic_envelope	17.247	Lower face	0	FALSE	0	Open plastic envelope	CLD-Children
sub-S025	1H_Child	Child	1H	Open_plastic_envelope	17.247	Legs	17.247	TRUE	1	Open plastic envelope	CLD-Children
sub-S025	1H_Child	Child	1H	Open_plastic_envelope	17.247	Feet	0	FALSE	0	Open plastic envelope	CLD-Children
sub-S025	1H_Child	Child	1H	Open_plaster	100.831	Hand	100.831	TRUE	1	Open plaster	CLD-Children
sub-S025	1H_Child	Child	1H	Open_plaster	100.831	Arm	100.831	TRUE	1	Open plaster	CLD-Children
sub-S025	1H_Child	Child	1H	Open_plaster	100.831	Torso	0	FALSE	0	Open plaster	CLD-Children
sub-S025	1H_Child	Child	1H	Open_plaster	100.831	Lower face	0	FALSE	0	Open plaster	CLD-Children
sub-S025	1H_Child	Child	1H	Open_plaster	100.831	Legs	100.831	TRUE	1	Open plaster	CLD-Children
sub-S025	1H_Child	Child	1H	Open_plaster	100.831	Feet	0	FALSE	0	Open plaster	CLD-Children
sub-S025	1H_Child	Child	1H	Close_buttons	40.16	Hand	40.16	TRUE	1	Close buttons	CLD-Children
sub-S025	1H_Child	Child	1H	Close_buttons	40.16	Arm	40.16	TRUE	1	Close buttons	CLD-Children
sub-S025	1H_Child	Child	1H	Close_buttons	40.16	Torso	0	FALSE	0	Close buttons	CLD-Children
sub-S025	1H_Child	Child	1H	Close_buttons	40.16	Lower face	0	FALSE	0	Close buttons	CLD-Children
sub-S025	1H_Child	Child	1H	Close_buttons	40.16	Legs	0	FALSE	0	Close buttons	CLD-Children
sub-S025	1H_Child	Child	1H	Close_buttons	40.16	Feet	0	FALSE	0	Close buttons	CLD-Children
sub-S025	1H_Child	Child	1H	Open_jar	7.37	Hand	7.37	TRUE	1	Open jar	CLD-Children
sub-S025	1H_Child	Child	1H	Open_jar	7.37	Arm	7.37	TRUE	1	Open jar	CLD-Children
sub-S025	1H_Child	Child	1H	Open_jar	7.37	Torso	3.63	TRUE	0.4925373134328358	Open jar	CLD-Children
sub-S025	1H_Child	Child	1H	Open_jar	7.37	Lower face	0	FALSE	0	Open jar	CLD-Children
sub-S025	1H_Child	Child	1H	Open_jar	7.37	Legs	3.1	TRUE	0.4206241519674356	Open jar	CLD-Children
sub-S025	1H_Child	Child	1H	Open_jar	7.37	Feet	0	FALSE	0	Open jar	CLD-Children
sub-S025	1H_Child	Child	1H	Remove_pen_lid	1.24	Hand	1.24	TRUE	1	Remove pen lid	CLD-Children
sub-S025	1H_Child	Child	1H	Remove_pen_lid	1.24	Arm	0.71	TRUE	0.5725806451612903	Remove pen lid	CLD-Children
sub-S025	1H_Child	Child	1H	Remove_pen_lid	1.24	Torso	0	FALSE	0	Remove pen lid	CLD-Children
sub-S025	1H_Child	Child	1H	Remove_pen_lid	1.24	Lower face	0	FALSE	0	Remove pen lid	CLD-Children
sub-S025	1H_Child	Child	1H	Remove_pen_lid	1.24	Legs	0.69	TRUE	0.5564516129032258	Remove pen lid	CLD-Children
sub-S025	1H_Child	Child	1H	Remove_pen_lid	1.24	Feet	0	FALSE	0	Remove pen lid	CLD-Children
sub-S025	1H_Child	Child	1H	Pull_apart_lego	11.858	Hand	11.858	TRUE	1	Pull apart lego	CLD-Children
sub-S025	1H_Child	Child	1H	Pull_apart_lego	11.858	Arm	11.858	TRUE	1	Pull apart lego	CLD-Children
sub-S025	1H_Child	Child	1H	Pull_apart_lego	11.858	Torso	0	FALSE	0	Pull apart lego	CLD-Children
sub-S025	1H_Child	Child	1H	Pull_apart_lego	11.858	Lower face	0	FALSE	0	Pull apart lego	CLD-Children
sub-S025	1H_Child	Child	1H	Pull_apart_lego	11.858	Legs	11.858	TRUE	1	Pull apart lego	CLD-Children
sub-S025	1H_Child	Child	1H	Pull_apart_lego	11.858	Feet	0	FALSE	0	Pull apart lego	CLD-Children
sub-S025	1H_Child	Child	1H	Open_tin	4.41	Hand	4.41	TRUE	1	Open tin	CLD-Children
sub-S025	1H_Child	Child	1H	Open_tin	4.41	Arm	4.41	TRUE	1	Open tin	CLD-Children
sub-S025	1H_Child	Child	1H	Open_tin	4.41	Torso	0	FALSE	0	Open tin	CLD-Children
sub-S025	1H_Child	Child	1H	Open_tin	4.41	Lower face	0	FALSE	0	Open tin	CLD-Children
sub-S025	1H_Child	Child	1H	Open_tin	4.41	Legs	4.41	TRUE	1	Open tin	CLD-Children
sub-S025	1H_Child	Child	1H	Open_tin	4.41	Feet	0	FALSE	0	Open tin	CLD-Children
sub-S025	1H_Child	Child	1H	Unscrew_small_nut	15.325	Hand	15.325	TRUE	1	Unscrew small nut	CLD-Children
sub-S025	1H_Child	Child	1H	Unscrew_small_nut	15.325	Arm	15.325	TRUE	1	Unscrew small nut	CLD-Children
sub-S025	1H_Child	Child	1H	Unscrew_small_nut	15.325	Torso	0	FALSE	0	Unscrew small nut	CLD-Children
sub-S025	1H_Child	Child	1H	Unscrew_small_nut	15.325	Lower face	0	FALSE	0	Unscrew small nut	CLD-Children
sub-S025	1H_Child	Child	1H	Unscrew_small_nut	15.325	Legs	15.325	TRUE	1	Unscrew small nut	CLD-Children
sub-S025	1H_Child	Child	1H	Unscrew_small_nut	15.325	Feet	0	FALSE	0	Unscrew small nut	CLD-Children
sub-S025	1H_Child	Child	1H	Screw_block_screwdriver	113.179	Hand	113.179	TRUE	1	Screw, block, screwdriver	CLD-Children
sub-S025	1H_Child	Child	1H	Screw_block_screwdriver	113.179	Arm	43.609	TRUE	0.38530999567057495	Screw, block, screwdriver	CLD-Children
sub-S025	1H_Child	Child	1H	Screw_block_screwdriver	113.179	Torso	0	FALSE	0	Screw, block, screwdriver	CLD-Children
sub-S025	1H_Child	Child	1H	Screw_block_screwdriver	113.179	Lower face	0	FALSE	0	Screw, block, screwdriver	CLD-Children
sub-S025	1H_Child	Child	1H	Screw_block_screwdriver	113.179	Legs	32.129	TRUE	0.28387775117292074	Screw, block, screwdriver	CLD-Children
sub-S025	1H_Child	Child	1H	Screw_block_screwdriver	113.179	Feet	0	FALSE	0	Screw, block, screwdriver	CLD-Children
sub-S025	1H_Child	Child	1H	Glove	18.57	Hand	18.57	TRUE	1	Glove	CLD-Children
sub-S025	1H_Child	Child	1H	Glove	18.57	Arm	18.57	TRUE	1	Glove	CLD-Children
sub-S025	1H_Child	Child	1H	Glove	18.57	Torso	0	FALSE	0	Glove	CLD-Children
sub-S025	1H_Child	Child	1H	Glove	18.57	Lower face	0	FALSE	0	Glove	CLD-Children
sub-S025	1H_Child	Child	1H	Glove	18.57	Legs	18.57	TRUE	1	Glove	CLD-Children
sub-S025	1H_Child	Child	1H	Glove	18.57	Feet	0	FALSE	0	Glove	CLD-Children
sub-S025	1H_Child	Child	1H	Salad_box	8.08	Hand	8.08	TRUE	1	Salad box	CLD-Children
sub-S025	1H_Child	Child	1H	Salad_box	8.08	Arm	7.52	TRUE	0.9306930693069306	Salad box	CLD-Children
sub-S025	1H_Child	Child	1H	Salad_box	8.08	Torso	6.86	TRUE	0.849009900990099	Salad box	CLD-Children
sub-S025	1H_Child	Child	1H	Salad_box	8.08	Lower face	0	FALSE	0	Salad box	CLD-Children
sub-S025	1H_Child	Child	1H	Salad_box	8.08	Legs	0	FALSE	0	Salad box	CLD-Children
sub-S025	1H_Child	Child	1H	Salad_box	8.08	Feet	0	FALSE	0	Salad box	CLD-Children
sub-S025	1H_Child	Child	1H	Thread_beads	0	Hand	0	FALSE	NA	Thread beads	CLD-Children
sub-S025	1H_Child	Child	1H	Thread_beads	0	Arm	0	FALSE	NA	Thread beads	CLD-Children
sub-S025	1H_Child	Child	1H	Thread_beads	0	Torso	0	FALSE	NA	Thread beads	CLD-Children
sub-S025	1H_Child	Child	1H	Thread_beads	0	Lower face	0	FALSE	NA	Thread beads	CLD-Children
sub-S025	1H_Child	Child	1H	Thread_beads	0	Legs	0	FALSE	NA	Thread beads	CLD-Children
sub-S025	1H_Child	Child	1H	Thread_beads	0	Feet	0	FALSE	NA	Thread beads	CLD-Children
sub-S025	1H_Child	Child	1H	Open_sweet	77.794	Hand	77.794	TRUE	1	Open sweet	CLD-Children
sub-S025	1H_Child	Child	1H	Open_sweet	77.794	Arm	77.794	TRUE	1	Open sweet	CLD-Children
sub-S025	1H_Child	Child	1H	Open_sweet	77.794	Torso	0	FALSE	0	Open sweet	CLD-Children
sub-S025	1H_Child	Child	1H	Open_sweet	77.794	Lower face	0	FALSE	0	Open sweet	CLD-Children
sub-S025	1H_Child	Child	1H	Open_sweet	77.794	Legs	77.794	TRUE	1	Open sweet	CLD-Children
sub-S025	1H_Child	Child	1H	Open_sweet	77.794	Feet	0	FALSE	0	Open sweet	CLD-Children
sub-S033	1H_Child	Child	1H	Open_padlock	40.195	Hand	40.195	TRUE	1	Open padlock	CLD-Children
sub-S033	1H_Child	Child	1H	Open_padlock	40.195	Arm	36.661	TRUE	0.9120786167433761	Open padlock	CLD-Children
sub-S033	1H_Child	Child	1H	Open_padlock	40.195	Torso	0	FALSE	0	Open padlock	CLD-Children
sub-S033	1H_Child	Child	1H	Open_padlock	40.195	Lower face	0	FALSE	0	Open padlock	CLD-Children
sub-S033	1H_Child	Child	1H	Open_padlock	40.195	Legs	0	FALSE	0	Open padlock	CLD-Children
sub-S033	1H_Child	Child	1H	Open_padlock	40.195	Feet	0	FALSE	0	Open padlock	CLD-Children
sub-S033	1H_Child	Child	1H	Open_velcro	2.27	Hand	2.27	TRUE	1	Open velcro	CLD-Children
sub-S033	1H_Child	Child	1H	Open_velcro	2.27	Arm	2.009	TRUE	0.885022026431718	Open velcro	CLD-Children
sub-S033	1H_Child	Child	1H	Open_velcro	2.27	Torso	0	FALSE	0	Open velcro	CLD-Children
sub-S033	1H_Child	Child	1H	Open_velcro	2.27	Lower face	0	FALSE	0	Open velcro	CLD-Children
sub-S033	1H_Child	Child	1H	Open_velcro	2.27	Legs	0	FALSE	0	Open velcro	CLD-Children
sub-S033	1H_Child	Child	1H	Open_velcro	2.27	Feet	2.27	TRUE	1	Open velcro	CLD-Children
sub-S033	1H_Child	Child	1H	Open_plastic_envelope	19.094	Hand	19.094	TRUE	1	Open plastic envelope	CLD-Children
sub-S033	1H_Child	Child	1H	Open_plastic_envelope	19.094	Arm	18.562	TRUE	0.9721378443490102	Open plastic envelope	CLD-Children
sub-S033	1H_Child	Child	1H	Open_plastic_envelope	19.094	Torso	0	FALSE	0	Open plastic envelope	CLD-Children
sub-S033	1H_Child	Child	1H	Open_plastic_envelope	19.094	Lower face	0	FALSE	0	Open plastic envelope	CLD-Children
sub-S033	1H_Child	Child	1H	Open_plastic_envelope	19.094	Legs	16.032	TRUE	0.8396354875877239	Open plastic envelope	CLD-Children
sub-S033	1H_Child	Child	1H	Open_plastic_envelope	19.094	Feet	0	FALSE	0	Open plastic envelope	CLD-Children
sub-S033	1H_Child	Child	1H	Open_plaster	27.172	Hand	27.172	TRUE	1	Open plaster	CLD-Children
sub-S033	1H_Child	Child	1H	Open_plaster	27.172	Arm	27.172	TRUE	1	Open plaster	CLD-Children
sub-S033	1H_Child	Child	1H	Open_plaster	27.172	Torso	2.012	TRUE	0.07404681289562785	Open plaster	CLD-Children
sub-S033	1H_Child	Child	1H	Open_plaster	27.172	Lower face	0	FALSE	0	Open plaster	CLD-Children
sub-S033	1H_Child	Child	1H	Open_plaster	27.172	Legs	9.803	TRUE	0.3607757986162226	Open plaster	CLD-Children
sub-S033	1H_Child	Child	1H	Open_plaster	27.172	Feet	2.652	TRUE	0.09760047107316355	Open plaster	CLD-Children
sub-S033	1H_Child	Child	1H	Close_buttons	14.848	Hand	14.848	TRUE	1	Close buttons	CLD-Children
sub-S033	1H_Child	Child	1H	Close_buttons	14.848	Arm	12.282	TRUE	0.8271821120689655	Close buttons	CLD-Children
sub-S033	1H_Child	Child	1H	Close_buttons	14.848	Torso	0	FALSE	0	Close buttons	CLD-Children
sub-S033	1H_Child	Child	1H	Close_buttons	14.848	Lower face	0	FALSE	0	Close buttons	CLD-Children
sub-S033	1H_Child	Child	1H	Close_buttons	14.848	Legs	0	FALSE	0	Close buttons	CLD-Children
sub-S033	1H_Child	Child	1H	Close_buttons	14.848	Feet	14.848	TRUE	1	Close buttons	CLD-Children
sub-S033	1H_Child	Child	1H	Open_jar	9.167	Hand	9.167	TRUE	1	Open jar	CLD-Children
sub-S033	1H_Child	Child	1H	Open_jar	9.167	Arm	8.911	TRUE	0.9720737427729901	Open jar	CLD-Children
sub-S033	1H_Child	Child	1H	Open_jar	9.167	Torso	0	FALSE	0	Open jar	CLD-Children
sub-S033	1H_Child	Child	1H	Open_jar	9.167	Lower face	0	FALSE	0	Open jar	CLD-Children
sub-S033	1H_Child	Child	1H	Open_jar	9.167	Legs	7.842	TRUE	0.855459801461765	Open jar	CLD-Children
sub-S033	1H_Child	Child	1H	Open_jar	9.167	Feet	0	FALSE	0	Open jar	CLD-Children
sub-S033	1H_Child	Child	1H	Remove_pen_lid	1.337	Hand	1.337	TRUE	1	Remove pen lid	CLD-Children
sub-S033	1H_Child	Child	1H	Remove_pen_lid	1.337	Arm	0.883	TRUE	0.6604338070306657	Remove pen lid	CLD-Children
sub-S033	1H_Child	Child	1H	Remove_pen_lid	1.337	Torso	0.883	TRUE	0.6604338070306657	Remove pen lid	CLD-Children
sub-S033	1H_Child	Child	1H	Remove_pen_lid	1.337	Lower face	0	FALSE	0	Remove pen lid	CLD-Children
sub-S033	1H_Child	Child	1H	Remove_pen_lid	1.337	Legs	0	FALSE	0	Remove pen lid	CLD-Children
sub-S033	1H_Child	Child	1H	Remove_pen_lid	1.337	Feet	0	FALSE	0	Remove pen lid	CLD-Children
sub-S033	1H_Child	Child	1H	Pull_apart_lego	38.384	Hand	38.384	TRUE	1	Pull apart lego	CLD-Children
sub-S033	1H_Child	Child	1H	Pull_apart_lego	38.384	Arm	37.983	TRUE	0.9895529387244685	Pull apart lego	CLD-Children
sub-S033	1H_Child	Child	1H	Pull_apart_lego	38.384	Torso	8.472	TRUE	0.22071696540225091	Pull apart lego	CLD-Children
sub-S033	1H_Child	Child	1H	Pull_apart_lego	38.384	Lower face	0	FALSE	0	Pull apart lego	CLD-Children
sub-S033	1H_Child	Child	1H	Pull_apart_lego	38.384	Legs	25.364	TRUE	0.6607961650687787	Pull apart lego	CLD-Children
sub-S033	1H_Child	Child	1H	Pull_apart_lego	38.384	Feet	0.842	TRUE	0.021936223426427676	Pull apart lego	CLD-Children
sub-S033	1H_Child	Child	1H	Open_tin	7.364	Hand	7.364	TRUE	1	Open tin	CLD-Children
sub-S033	1H_Child	Child	1H	Open_tin	7.364	Arm	7.035	TRUE	0.9553231939163499	Open tin	CLD-Children
sub-S033	1H_Child	Child	1H	Open_tin	7.364	Torso	0	FALSE	0	Open tin	CLD-Children
sub-S033	1H_Child	Child	1H	Open_tin	7.364	Lower face	0	FALSE	0	Open tin	CLD-Children
sub-S033	1H_Child	Child	1H	Open_tin	7.364	Legs	7.156	TRUE	0.9717544812601847	Open tin	CLD-Children
sub-S033	1H_Child	Child	1H	Open_tin	7.364	Feet	0	FALSE	0	Open tin	CLD-Children
sub-S033	1H_Child	Child	1H	Unscrew_small_nut	7.558	Hand	7.558	TRUE	1	Unscrew small nut	CLD-Children
sub-S033	1H_Child	Child	1H	Unscrew_small_nut	7.558	Arm	6.89	TRUE	0.9116168298491665	Unscrew small nut	CLD-Children
sub-S033	1H_Child	Child	1H	Unscrew_small_nut	7.558	Torso	2.4	TRUE	0.31754432389521037	Unscrew small nut	CLD-Children
sub-S033	1H_Child	Child	1H	Unscrew_small_nut	7.558	Lower face	0	FALSE	0	Unscrew small nut	CLD-Children
sub-S033	1H_Child	Child	1H	Unscrew_small_nut	7.558	Legs	3.534	TRUE	0.46758401693569723	Unscrew small nut	CLD-Children
sub-S033	1H_Child	Child	1H	Unscrew_small_nut	7.558	Feet	0	FALSE	0	Unscrew small nut	CLD-Children
sub-S033	1H_Child	Child	1H	Screw_block_screwdriver	92.698	Hand	92.698	TRUE	1	Screw, block, screwdriver	CLD-Children
sub-S033	1H_Child	Child	1H	Screw_block_screwdriver	92.698	Arm	39.8	TRUE	0.4293512265636799	Screw, block, screwdriver	CLD-Children
sub-S033	1H_Child	Child	1H	Screw_block_screwdriver	92.698	Torso	0	FALSE	0	Screw, block, screwdriver	CLD-Children
sub-S033	1H_Child	Child	1H	Screw_block_screwdriver	92.698	Lower face	0	FALSE	0	Screw, block, screwdriver	CLD-Children
sub-S033	1H_Child	Child	1H	Screw_block_screwdriver	92.698	Legs	2.518	TRUE	0.02716347709767201	Screw, block, screwdriver	CLD-Children
sub-S033	1H_Child	Child	1H	Screw_block_screwdriver	92.698	Feet	65.979	TRUE	0.7117629290815336	Screw, block, screwdriver	CLD-Children
sub-S033	1H_Child	Child	1H	Glove	10.489	Hand	10.489	TRUE	1	Glove	CLD-Children
sub-S033	1H_Child	Child	1H	Glove	10.489	Arm	9.482	TRUE	0.9039946610735055	Glove	CLD-Children
sub-S033	1H_Child	Child	1H	Glove	10.489	Torso	0	FALSE	0	Glove	CLD-Children
sub-S033	1H_Child	Child	1H	Glove	10.489	Lower face	0	FALSE	0	Glove	CLD-Children
sub-S033	1H_Child	Child	1H	Glove	10.489	Legs	0	FALSE	0	Glove	CLD-Children
sub-S033	1H_Child	Child	1H	Glove	10.489	Feet	0	FALSE	0	Glove	CLD-Children
sub-S033	1H_Child	Child	1H	Salad_box	7.131	Hand	7.131	TRUE	1	Salad box	CLD-Children
sub-S033	1H_Child	Child	1H	Salad_box	7.131	Arm	4.371	TRUE	0.6129575094657131	Salad box	CLD-Children
sub-S033	1H_Child	Child	1H	Salad_box	7.131	Torso	1.767	TRUE	0.24779133361379888	Salad box	CLD-Children
sub-S033	1H_Child	Child	1H	Salad_box	7.131	Lower face	0	FALSE	0	Salad box	CLD-Children
sub-S033	1H_Child	Child	1H	Salad_box	7.131	Legs	3.972	TRUE	0.557004627681952	Salad box	CLD-Children
sub-S033	1H_Child	Child	1H	Salad_box	7.131	Feet	0	FALSE	0	Salad box	CLD-Children
sub-S033	1H_Child	Child	1H	Thread_beads	19.396	Hand	19.396	TRUE	1	Thread beads	CLD-Children
sub-S033	1H_Child	Child	1H	Thread_beads	19.396	Arm	18.782	TRUE	0.968343988451227	Thread beads	CLD-Children
sub-S033	1H_Child	Child	1H	Thread_beads	19.396	Torso	0	FALSE	0	Thread beads	CLD-Children
sub-S033	1H_Child	Child	1H	Thread_beads	19.396	Lower face	0	FALSE	0	Thread beads	CLD-Children
sub-S033	1H_Child	Child	1H	Thread_beads	19.396	Legs	15.999	TRUE	0.8248607960404207	Thread beads	CLD-Children
sub-S033	1H_Child	Child	1H	Thread_beads	19.396	Feet	0	FALSE	0	Thread beads	CLD-Children
sub-S033	1H_Child	Child	1H	Open_sweet	7.969	Hand	7.969	TRUE	1	Open sweet	CLD-Children
sub-S033	1H_Child	Child	1H	Open_sweet	7.969	Arm	7.468	TRUE	0.9371313841134395	Open sweet	CLD-Children
sub-S033	1H_Child	Child	1H	Open_sweet	7.969	Torso	0	FALSE	0	Open sweet	CLD-Children
sub-S033	1H_Child	Child	1H	Open_sweet	7.969	Lower face	0	FALSE	0	Open sweet	CLD-Children
sub-S033	1H_Child	Child	1H	Open_sweet	7.969	Legs	7.468	TRUE	0.9371313841134395	Open sweet	CLD-Children
sub-S033	1H_Child	Child	1H	Open_sweet	7.969	Feet	0	FALSE	0	Open sweet	CLD-Children
sub-S034	1H_Child	Child	1H	Open_padlock	50.71	Hand	50.71	TRUE	1	Open padlock	CLD-Children
sub-S034	1H_Child	Child	1H	Open_padlock	50.71	Arm	42.572	TRUE	0.8395188325774009	Open padlock	CLD-Children
sub-S034	1H_Child	Child	1H	Open_padlock	50.71	Torso	0	FALSE	0	Open padlock	CLD-Children
sub-S034	1H_Child	Child	1H	Open_padlock	50.71	Lower face	0	FALSE	0	Open padlock	CLD-Children
sub-S034	1H_Child	Child	1H	Open_padlock	50.71	Legs	0	FALSE	0	Open padlock	CLD-Children
sub-S034	1H_Child	Child	1H	Open_padlock	50.71	Feet	0	FALSE	0	Open padlock	CLD-Children
sub-S034	1H_Child	Child	1H	Open_velcro	1.951	Hand	1.951	TRUE	1	Open velcro	CLD-Children
sub-S034	1H_Child	Child	1H	Open_velcro	1.951	Arm	0.378	TRUE	0.19374679651460788	Open velcro	CLD-Children
sub-S034	1H_Child	Child	1H	Open_velcro	1.951	Torso	0	FALSE	0	Open velcro	CLD-Children
sub-S034	1H_Child	Child	1H	Open_velcro	1.951	Lower face	0	FALSE	0	Open velcro	CLD-Children
sub-S034	1H_Child	Child	1H	Open_velcro	1.951	Legs	0.378	TRUE	0.19374679651460788	Open velcro	CLD-Children
sub-S034	1H_Child	Child	1H	Open_velcro	1.951	Feet	0	FALSE	0	Open velcro	CLD-Children
sub-S034	1H_Child	Child	1H	Open_plastic_envelope	14.917	Hand	14.917	TRUE	1	Open plastic envelope	CLD-Children
sub-S034	1H_Child	Child	1H	Open_plastic_envelope	14.917	Arm	12.757	TRUE	0.855198766508011	Open plastic envelope	CLD-Children
sub-S034	1H_Child	Child	1H	Open_plastic_envelope	14.917	Torso	0	FALSE	0	Open plastic envelope	CLD-Children
sub-S034	1H_Child	Child	1H	Open_plastic_envelope	14.917	Lower face	0	FALSE	0	Open plastic envelope	CLD-Children
sub-S034	1H_Child	Child	1H	Open_plastic_envelope	14.917	Legs	12.396	TRUE	0.8309981899845814	Open plastic envelope	CLD-Children
sub-S034	1H_Child	Child	1H	Open_plastic_envelope	14.917	Feet	0	FALSE	0	Open plastic envelope	CLD-Children
sub-S034	1H_Child	Child	1H	Open_plaster	20.053	Hand	20.053	TRUE	1	Open plaster	CLD-Children
sub-S034	1H_Child	Child	1H	Open_plaster	20.053	Arm	20.053	TRUE	1	Open plaster	CLD-Children
sub-S034	1H_Child	Child	1H	Open_plaster	20.053	Torso	0	FALSE	0	Open plaster	CLD-Children
sub-S034	1H_Child	Child	1H	Open_plaster	20.053	Lower face	0	FALSE	0	Open plaster	CLD-Children
sub-S034	1H_Child	Child	1H	Open_plaster	20.053	Legs	20.053	TRUE	1	Open plaster	CLD-Children
sub-S034	1H_Child	Child	1H	Open_plaster	20.053	Feet	0	FALSE	0	Open plaster	CLD-Children
sub-S034	1H_Child	Child	1H	Close_buttons	36.525	Hand	36.525	TRUE	1	Close buttons	CLD-Children
sub-S034	1H_Child	Child	1H	Close_buttons	36.525	Arm	0	FALSE	0	Close buttons	CLD-Children
sub-S034	1H_Child	Child	1H	Close_buttons	36.525	Torso	0	FALSE	0	Close buttons	CLD-Children
sub-S034	1H_Child	Child	1H	Close_buttons	36.525	Lower face	0	FALSE	0	Close buttons	CLD-Children
sub-S034	1H_Child	Child	1H	Close_buttons	36.525	Legs	0	FALSE	0	Close buttons	CLD-Children
sub-S034	1H_Child	Child	1H	Close_buttons	36.525	Feet	35.346	TRUE	0.9677207392197125	Close buttons	CLD-Children
sub-S034	1H_Child	Child	1H	Open_jar	2.123	Hand	2.123	TRUE	1	Open jar	CLD-Children
sub-S034	1H_Child	Child	1H	Open_jar	2.123	Arm	1.348	TRUE	0.634950541686293	Open jar	CLD-Children
sub-S034	1H_Child	Child	1H	Open_jar	2.123	Torso	1.348	TRUE	0.634950541686293	Open jar	CLD-Children
sub-S034	1H_Child	Child	1H	Open_jar	2.123	Lower face	0	FALSE	0	Open jar	CLD-Children
sub-S034	1H_Child	Child	1H	Open_jar	2.123	Legs	1.202	TRUE	0.5661799340555816	Open jar	CLD-Children
sub-S034	1H_Child	Child	1H	Open_jar	2.123	Feet	0	FALSE	0	Open jar	CLD-Children
sub-S034	1H_Child	Child	1H	Remove_pen_lid	0.575	Hand	0.575	TRUE	1	Remove pen lid	CLD-Children
sub-S034	1H_Child	Child	1H	Remove_pen_lid	0.575	Arm	0.148	TRUE	0.2573913043478261	Remove pen lid	CLD-Children
sub-S034	1H_Child	Child	1H	Remove_pen_lid	0.575	Torso	0.148	TRUE	0.2573913043478261	Remove pen lid	CLD-Children
sub-S034	1H_Child	Child	1H	Remove_pen_lid	0.575	Lower face	0	FALSE	0	Remove pen lid	CLD-Children
sub-S034	1H_Child	Child	1H	Remove_pen_lid	0.575	Legs	0	FALSE	0	Remove pen lid	CLD-Children
sub-S034	1H_Child	Child	1H	Remove_pen_lid	0.575	Feet	0	FALSE	0	Remove pen lid	CLD-Children
sub-S034	1H_Child	Child	1H	Pull_apart_lego	22.198	Hand	22.198	TRUE	1	Pull apart lego	CLD-Children
sub-S034	1H_Child	Child	1H	Pull_apart_lego	22.198	Arm	4.076	TRUE	0.1836201459590954	Pull apart lego	CLD-Children
sub-S034	1H_Child	Child	1H	Pull_apart_lego	22.198	Torso	0	FALSE	0	Pull apart lego	CLD-Children
sub-S034	1H_Child	Child	1H	Pull_apart_lego	22.198	Lower face	0	FALSE	0	Pull apart lego	CLD-Children
sub-S034	1H_Child	Child	1H	Pull_apart_lego	22.198	Legs	4.076	TRUE	0.1836201459590954	Pull apart lego	CLD-Children
sub-S034	1H_Child	Child	1H	Pull_apart_lego	22.198	Feet	12.948	TRUE	0.583295792413731	Pull apart lego	CLD-Children
sub-S034	1H_Child	Child	1H	Open_tin	3.482	Hand	3.482	TRUE	1	Open tin	CLD-Children
sub-S034	1H_Child	Child	1H	Open_tin	3.482	Arm	0	FALSE	0	Open tin	CLD-Children
sub-S034	1H_Child	Child	1H	Open_tin	3.482	Torso	0	FALSE	0	Open tin	CLD-Children
sub-S034	1H_Child	Child	1H	Open_tin	3.482	Lower face	0	FALSE	0	Open tin	CLD-Children
sub-S034	1H_Child	Child	1H	Open_tin	3.482	Legs	0	FALSE	0	Open tin	CLD-Children
sub-S034	1H_Child	Child	1H	Open_tin	3.482	Feet	3.482	TRUE	1	Open tin	CLD-Children
sub-S034	1H_Child	Child	1H	Unscrew_small_nut	49.204	Hand	49.204	TRUE	1	Unscrew small nut	CLD-Children
sub-S034	1H_Child	Child	1H	Unscrew_small_nut	49.204	Arm	0	FALSE	0	Unscrew small nut	CLD-Children
sub-S034	1H_Child	Child	1H	Unscrew_small_nut	49.204	Torso	0	FALSE	0	Unscrew small nut	CLD-Children
sub-S034	1H_Child	Child	1H	Unscrew_small_nut	49.204	Lower face	0	FALSE	0	Unscrew small nut	CLD-Children
sub-S034	1H_Child	Child	1H	Unscrew_small_nut	49.204	Legs	0	FALSE	0	Unscrew small nut	CLD-Children
sub-S034	1H_Child	Child	1H	Unscrew_small_nut	49.204	Feet	49.204	TRUE	1	Unscrew small nut	CLD-Children
sub-S034	1H_Child	Child	1H	Screw_block_screwdriver	109.114	Hand	109.114	TRUE	1	Screw, block, screwdriver	CLD-Children
sub-S034	1H_Child	Child	1H	Screw_block_screwdriver	109.114	Arm	0	FALSE	0	Screw, block, screwdriver	CLD-Children
sub-S034	1H_Child	Child	1H	Screw_block_screwdriver	109.114	Torso	0	FALSE	0	Screw, block, screwdriver	CLD-Children
sub-S034	1H_Child	Child	1H	Screw_block_screwdriver	109.114	Lower face	0	FALSE	0	Screw, block, screwdriver	CLD-Children
sub-S034	1H_Child	Child	1H	Screw_block_screwdriver	109.114	Legs	0	FALSE	0	Screw, block, screwdriver	CLD-Children
sub-S034	1H_Child	Child	1H	Screw_block_screwdriver	109.114	Feet	109.114	TRUE	1	Screw, block, screwdriver	CLD-Children
sub-S034	1H_Child	Child	1H	Glove	32.166	Hand	32.166	TRUE	1	Glove	CLD-Children
sub-S034	1H_Child	Child	1H	Glove	32.166	Arm	16.454	TRUE	0.5115339178014053	Glove	CLD-Children
sub-S034	1H_Child	Child	1H	Glove	32.166	Torso	0	FALSE	0	Glove	CLD-Children
sub-S034	1H_Child	Child	1H	Glove	32.166	Lower face	0	FALSE	0	Glove	CLD-Children
sub-S034	1H_Child	Child	1H	Glove	32.166	Legs	16.455	TRUE	0.5115650065286327	Glove	CLD-Children
sub-S034	1H_Child	Child	1H	Glove	32.166	Feet	0	FALSE	0	Glove	CLD-Children
sub-S034	1H_Child	Child	1H	Salad_box	3.396	Hand	3.396	TRUE	1	Salad box	CLD-Children
sub-S034	1H_Child	Child	1H	Salad_box	3.396	Arm	0	FALSE	0	Salad box	CLD-Children
sub-S034	1H_Child	Child	1H	Salad_box	3.396	Torso	0	FALSE	0	Salad box	CLD-Children
sub-S034	1H_Child	Child	1H	Salad_box	3.396	Lower face	0	FALSE	0	Salad box	CLD-Children
sub-S034	1H_Child	Child	1H	Salad_box	3.396	Legs	0	FALSE	0	Salad box	CLD-Children
sub-S034	1H_Child	Child	1H	Salad_box	3.396	Feet	1.414	TRUE	0.4163722025912839	Salad box	CLD-Children
sub-S034	1H_Child	Child	1H	Thread_beads	20.105	Hand	20.105	TRUE	1	Thread beads	CLD-Children
sub-S034	1H_Child	Child	1H	Thread_beads	20.105	Arm	18.4	TRUE	0.9151952250683909	Thread beads	CLD-Children
sub-S034	1H_Child	Child	1H	Thread_beads	20.105	Torso	0	FALSE	0	Thread beads	CLD-Children
sub-S034	1H_Child	Child	1H	Thread_beads	20.105	Lower face	0	FALSE	0	Thread beads	CLD-Children
sub-S034	1H_Child	Child	1H	Thread_beads	20.105	Legs	18.4	TRUE	0.9151952250683909	Thread beads	CLD-Children
sub-S034	1H_Child	Child	1H	Thread_beads	20.105	Feet	0	FALSE	0	Thread beads	CLD-Children
sub-S034	1H_Child	Child	1H	Open_sweet	44.937	Hand	44.937	TRUE	1	Open sweet	CLD-Children
sub-S034	1H_Child	Child	1H	Open_sweet	44.937	Arm	44.937	TRUE	1	Open sweet	CLD-Children
sub-S034	1H_Child	Child	1H	Open_sweet	44.937	Torso	0	FALSE	0	Open sweet	CLD-Children
sub-S034	1H_Child	Child	1H	Open_sweet	44.937	Lower face	0	FALSE	0	Open sweet	CLD-Children
sub-S034	1H_Child	Child	1H	Open_sweet	44.937	Legs	44.937	TRUE	1	Open sweet	CLD-Children
sub-S034	1H_Child	Child	1H	Open_sweet	44.937	Feet	0	FALSE	0	Open sweet	CLD-Children
sub-S035	1H_Child	Child	1H	Open_padlock	37	Hand	37	TRUE	1	Open padlock	CLD-Children
sub-S035	1H_Child	Child	1H	Open_padlock	37	Arm	29.926	TRUE	0.8088108108108107	Open padlock	CLD-Children
sub-S035	1H_Child	Child	1H	Open_padlock	37	Torso	0	FALSE	0	Open padlock	CLD-Children
sub-S035	1H_Child	Child	1H	Open_padlock	37	Lower face	0	FALSE	0	Open padlock	CLD-Children
sub-S035	1H_Child	Child	1H	Open_padlock	37	Legs	22.533	TRUE	0.609	Open padlock	CLD-Children
sub-S035	1H_Child	Child	1H	Open_padlock	37	Feet	0.62	TRUE	0.016756756756756756	Open padlock	CLD-Children
sub-S035	1H_Child	Child	1H	Open_velcro	2.438	Hand	2.438	TRUE	1	Open velcro	CLD-Children
sub-S035	1H_Child	Child	1H	Open_velcro	2.438	Arm	2.438	TRUE	1	Open velcro	CLD-Children
sub-S035	1H_Child	Child	1H	Open_velcro	2.438	Torso	0	FALSE	0	Open velcro	CLD-Children
sub-S035	1H_Child	Child	1H	Open_velcro	2.438	Lower face	0	FALSE	0	Open velcro	CLD-Children
sub-S035	1H_Child	Child	1H	Open_velcro	2.438	Legs	2.438	TRUE	1	Open velcro	CLD-Children
sub-S035	1H_Child	Child	1H	Open_velcro	2.438	Feet	0	FALSE	0	Open velcro	CLD-Children
sub-S035	1H_Child	Child	1H	Open_plastic_envelope	27.987	Hand	27.987	TRUE	1	Open plastic envelope	CLD-Children
sub-S035	1H_Child	Child	1H	Open_plastic_envelope	27.987	Arm	18.485	TRUE	0.6604852252831672	Open plastic envelope	CLD-Children
sub-S035	1H_Child	Child	1H	Open_plastic_envelope	27.987	Torso	0	FALSE	0	Open plastic envelope	CLD-Children
sub-S035	1H_Child	Child	1H	Open_plastic_envelope	27.987	Lower face	0	FALSE	0	Open plastic envelope	CLD-Children
sub-S035	1H_Child	Child	1H	Open_plastic_envelope	27.987	Legs	19.972	TRUE	0.7136170364812235	Open plastic envelope	CLD-Children
sub-S035	1H_Child	Child	1H	Open_plastic_envelope	27.987	Feet	4.65	TRUE	0.16614856897845431	Open plastic envelope	CLD-Children
sub-S035	1H_Child	Child	1H	Open_plaster	25.88	Hand	25.88	TRUE	1	Open plaster	CLD-Children
sub-S035	1H_Child	Child	1H	Open_plaster	25.88	Arm	11.229	TRUE	0.433887171561051	Open plaster	CLD-Children
sub-S035	1H_Child	Child	1H	Open_plaster	25.88	Torso	0	FALSE	0	Open plaster	CLD-Children
sub-S035	1H_Child	Child	1H	Open_plaster	25.88	Lower face	0	FALSE	0	Open plaster	CLD-Children
sub-S035	1H_Child	Child	1H	Open_plaster	25.88	Legs	11.229	TRUE	0.433887171561051	Open plaster	CLD-Children
sub-S035	1H_Child	Child	1H	Open_plaster	25.88	Feet	13.256	TRUE	0.512210200927357	Open plaster	CLD-Children
sub-S035	1H_Child	Child	1H	Close_buttons	22.01	Hand	22.01	TRUE	1	Close buttons	CLD-Children
sub-S035	1H_Child	Child	1H	Close_buttons	22.01	Arm	0	FALSE	0	Close buttons	CLD-Children
sub-S035	1H_Child	Child	1H	Close_buttons	22.01	Torso	0	FALSE	0	Close buttons	CLD-Children
sub-S035	1H_Child	Child	1H	Close_buttons	22.01	Lower face	0	FALSE	0	Close buttons	CLD-Children
sub-S035	1H_Child	Child	1H	Close_buttons	22.01	Legs	0	FALSE	0	Close buttons	CLD-Children
sub-S035	1H_Child	Child	1H	Close_buttons	22.01	Feet	20.205	TRUE	0.9179918218991366	Close buttons	CLD-Children
sub-S035	1H_Child	Child	1H	Open_jar	12.357	Hand	12.357	TRUE	1	Open jar	CLD-Children
sub-S035	1H_Child	Child	1H	Open_jar	12.357	Arm	11.563	TRUE	0.9357449219066117	Open jar	CLD-Children
sub-S035	1H_Child	Child	1H	Open_jar	12.357	Torso	11.065	TRUE	0.8954438779639071	Open jar	CLD-Children
sub-S035	1H_Child	Child	1H	Open_jar	12.357	Lower face	0	FALSE	0	Open jar	CLD-Children
sub-S035	1H_Child	Child	1H	Open_jar	12.357	Legs	9.966	TRUE	0.8065064336003884	Open jar	CLD-Children
sub-S035	1H_Child	Child	1H	Open_jar	12.357	Feet	0	FALSE	0	Open jar	CLD-Children
sub-S035	1H_Child	Child	1H	Remove_pen_lid	0.82	Hand	0.82	TRUE	1	Remove pen lid	CLD-Children
sub-S035	1H_Child	Child	1H	Remove_pen_lid	0.82	Arm	0.82	TRUE	1	Remove pen lid	CLD-Children
sub-S035	1H_Child	Child	1H	Remove_pen_lid	0.82	Torso	0.82	TRUE	1	Remove pen lid	CLD-Children
sub-S035	1H_Child	Child	1H	Remove_pen_lid	0.82	Lower face	0	FALSE	0	Remove pen lid	CLD-Children
sub-S035	1H_Child	Child	1H	Remove_pen_lid	0.82	Legs	0	FALSE	0	Remove pen lid	CLD-Children
sub-S035	1H_Child	Child	1H	Remove_pen_lid	0.82	Feet	0	FALSE	0	Remove pen lid	CLD-Children
sub-S035	1H_Child	Child	1H	Pull_apart_lego	20.282	Hand	20.282	TRUE	1	Pull apart lego	CLD-Children
sub-S035	1H_Child	Child	1H	Pull_apart_lego	20.282	Arm	6.532	TRUE	0.32205896854353616	Pull apart lego	CLD-Children
sub-S035	1H_Child	Child	1H	Pull_apart_lego	20.282	Torso	0	FALSE	0	Pull apart lego	CLD-Children
sub-S035	1H_Child	Child	1H	Pull_apart_lego	20.282	Lower face	0	FALSE	0	Pull apart lego	CLD-Children
sub-S035	1H_Child	Child	1H	Pull_apart_lego	20.282	Legs	5.993	TRUE	0.2954836801104428	Pull apart lego	CLD-Children
sub-S035	1H_Child	Child	1H	Pull_apart_lego	20.282	Feet	10.907	TRUE	0.537767478552411	Pull apart lego	CLD-Children
sub-S035	1H_Child	Child	1H	Open_tin	11.823	Hand	11.823	TRUE	1	Open tin	CLD-Children
sub-S035	1H_Child	Child	1H	Open_tin	11.823	Arm	2.944	TRUE	0.24900617440581915	Open tin	CLD-Children
sub-S035	1H_Child	Child	1H	Open_tin	11.823	Torso	0	FALSE	0	Open tin	CLD-Children
sub-S035	1H_Child	Child	1H	Open_tin	11.823	Lower face	0	FALSE	0	Open tin	CLD-Children
sub-S035	1H_Child	Child	1H	Open_tin	11.823	Legs	11.119	TRUE	0.9404550452507823	Open tin	CLD-Children
sub-S035	1H_Child	Child	1H	Open_tin	11.823	Feet	11.035	TRUE	0.9333502495136597	Open tin	CLD-Children
sub-S035	1H_Child	Child	1H	Unscrew_small_nut	0	Hand	0	FALSE	NA	Unscrew small nut	CLD-Children
sub-S035	1H_Child	Child	1H	Unscrew_small_nut	0	Arm	0	FALSE	NA	Unscrew small nut	CLD-Children
sub-S035	1H_Child	Child	1H	Unscrew_small_nut	0	Torso	0	FALSE	NA	Unscrew small nut	CLD-Children
sub-S035	1H_Child	Child	1H	Unscrew_small_nut	0	Lower face	0	FALSE	NA	Unscrew small nut	CLD-Children
sub-S035	1H_Child	Child	1H	Unscrew_small_nut	0	Legs	0	FALSE	NA	Unscrew small nut	CLD-Children
sub-S035	1H_Child	Child	1H	Unscrew_small_nut	0	Feet	0	FALSE	NA	Unscrew small nut	CLD-Children
sub-S035	1H_Child	Child	1H	Screw_block_screwdriver	142.068	Hand	142.068	TRUE	1	Screw, block, screwdriver	CLD-Children
sub-S035	1H_Child	Child	1H	Screw_block_screwdriver	142.068	Arm	17.419	TRUE	0.12261029929329616	Screw, block, screwdriver	CLD-Children
sub-S035	1H_Child	Child	1H	Screw_block_screwdriver	142.068	Torso	0	FALSE	0	Screw, block, screwdriver	CLD-Children
sub-S035	1H_Child	Child	1H	Screw_block_screwdriver	142.068	Lower face	0	FALSE	0	Screw, block, screwdriver	CLD-Children
sub-S035	1H_Child	Child	1H	Screw_block_screwdriver	142.068	Legs	0	FALSE	0	Screw, block, screwdriver	CLD-Children
sub-S035	1H_Child	Child	1H	Screw_block_screwdriver	142.068	Feet	125.682	TRUE	0.8846608666272489	Screw, block, screwdriver	CLD-Children
sub-S035	1H_Child	Child	1H	Glove	28.749	Hand	28.749	TRUE	1	Glove	CLD-Children
sub-S035	1H_Child	Child	1H	Glove	28.749	Arm	27.88	TRUE	0.9697728616647535	Glove	CLD-Children
sub-S035	1H_Child	Child	1H	Glove	28.749	Torso	0	FALSE	0	Glove	CLD-Children
sub-S035	1H_Child	Child	1H	Glove	28.749	Lower face	0	FALSE	0	Glove	CLD-Children
sub-S035	1H_Child	Child	1H	Glove	28.749	Legs	27.295	TRUE	0.9494243278027062	Glove	CLD-Children
sub-S035	1H_Child	Child	1H	Glove	28.749	Feet	0	FALSE	0	Glove	CLD-Children
sub-S035	1H_Child	Child	1H	Salad_box	6.148	Hand	6.148	TRUE	1	Salad box	CLD-Children
sub-S035	1H_Child	Child	1H	Salad_box	6.148	Arm	6.148	TRUE	1	Salad box	CLD-Children
sub-S035	1H_Child	Child	1H	Salad_box	6.148	Torso	5.283	TRUE	0.8593038386467144	Salad box	CLD-Children
sub-S035	1H_Child	Child	1H	Salad_box	6.148	Lower face	0	FALSE	0	Salad box	CLD-Children
sub-S035	1H_Child	Child	1H	Salad_box	6.148	Legs	5.774	TRUE	0.939167208848406	Salad box	CLD-Children
sub-S035	1H_Child	Child	1H	Salad_box	6.148	Feet	0	FALSE	0	Salad box	CLD-Children
sub-S035	1H_Child	Child	1H	Thread_beads	33.646	Hand	33.646	TRUE	1	Thread beads	CLD-Children
sub-S035	1H_Child	Child	1H	Thread_beads	33.646	Arm	0	TRUE	0	Thread beads	CLD-Children
sub-S035	1H_Child	Child	1H	Thread_beads	33.646	Torso	0	FALSE	0	Thread beads	CLD-Children
sub-S035	1H_Child	Child	1H	Thread_beads	33.646	Lower face	0	FALSE	0	Thread beads	CLD-Children
sub-S035	1H_Child	Child	1H	Thread_beads	33.646	Legs	0	FALSE	0	Thread beads	CLD-Children
sub-S035	1H_Child	Child	1H	Thread_beads	33.646	Feet	32.083	FALSE	0.95354574094989	Thread beads	CLD-Children
sub-S035	1H_Child	Child	1H	Open_sweet	30.058	Hand	30.058	TRUE	1	Open sweet	CLD-Children
sub-S035	1H_Child	Child	1H	Open_sweet	30.058	Arm	30.058	TRUE	1	Open sweet	CLD-Children
sub-S035	1H_Child	Child	1H	Open_sweet	30.058	Torso	0	FALSE	0	Open sweet	CLD-Children
sub-S035	1H_Child	Child	1H	Open_sweet	30.058	Lower face	0	FALSE	0	Open sweet	CLD-Children
sub-S035	1H_Child	Child	1H	Open_sweet	30.058	Legs	30.058	TRUE	1	Open sweet	CLD-Children
sub-S035	1H_Child	Child	1H	Open_sweet	30.058	Feet	0	FALSE	0	Open sweet	CLD-Children
sub-S038	1H_Child	Child	1H	Open_padlock	27.991	Hand	27.991	TRUE	1	Open padlock	CLD-Children
sub-S038	1H_Child	Child	1H	Open_padlock	27.991	Arm	0	FALSE	0	Open padlock	CLD-Children
sub-S038	1H_Child	Child	1H	Open_padlock	27.991	Torso	0	FALSE	0	Open padlock	CLD-Children
sub-S038	1H_Child	Child	1H	Open_padlock	27.991	Lower face	0	FALSE	0	Open padlock	CLD-Children
sub-S038	1H_Child	Child	1H	Open_padlock	27.991	Legs	0	FALSE	0	Open padlock	CLD-Children
sub-S038	1H_Child	Child	1H	Open_padlock	27.991	Feet	0	FALSE	0	Open padlock	CLD-Children
sub-S038	1H_Child	Child	1H	Open_velcro	1.176	Hand	1.176	TRUE	1	Open velcro	CLD-Children
sub-S038	1H_Child	Child	1H	Open_velcro	1.176	Arm	0	FALSE	0	Open velcro	CLD-Children
sub-S038	1H_Child	Child	1H	Open_velcro	1.176	Torso	0	FALSE	0	Open velcro	CLD-Children
sub-S038	1H_Child	Child	1H	Open_velcro	1.176	Lower face	0	FALSE	0	Open velcro	CLD-Children
sub-S038	1H_Child	Child	1H	Open_velcro	1.176	Legs	1.176	TRUE	1	Open velcro	CLD-Children
sub-S038	1H_Child	Child	1H	Open_velcro	1.176	Feet	0	FALSE	0	Open velcro	CLD-Children
sub-S038	1H_Child	Child	1H	Open_plastic_envelope	59.694	Hand	59.694	TRUE	1	Open plastic envelope	CLD-Children
sub-S038	1H_Child	Child	1H	Open_plastic_envelope	59.694	Arm	57.93	TRUE	0.970449291386069	Open plastic envelope	CLD-Children
sub-S038	1H_Child	Child	1H	Open_plastic_envelope	59.694	Torso	0	FALSE	0	Open plastic envelope	CLD-Children
sub-S038	1H_Child	Child	1H	Open_plastic_envelope	59.694	Lower face	0	FALSE	0	Open plastic envelope	CLD-Children
sub-S038	1H_Child	Child	1H	Open_plastic_envelope	59.694	Legs	57.93	TRUE	0.970449291386069	Open plastic envelope	CLD-Children
sub-S038	1H_Child	Child	1H	Open_plastic_envelope	59.694	Feet	0	FALSE	0	Open plastic envelope	CLD-Children
sub-S038	1H_Child	Child	1H	Open_plaster	25.913	Hand	25.913	TRUE	1	Open plaster	CLD-Children
sub-S038	1H_Child	Child	1H	Open_plaster	25.913	Arm	25.913	TRUE	1	Open plaster	CLD-Children
sub-S038	1H_Child	Child	1H	Open_plaster	25.913	Torso	0	FALSE	0	Open plaster	CLD-Children
sub-S038	1H_Child	Child	1H	Open_plaster	25.913	Lower face	0	FALSE	0	Open plaster	CLD-Children
sub-S038	1H_Child	Child	1H	Open_plaster	25.913	Legs	25.913	TRUE	1	Open plaster	CLD-Children
sub-S038	1H_Child	Child	1H	Open_plaster	25.913	Feet	0	FALSE	0	Open plaster	CLD-Children
sub-S038	1H_Child	Child	1H	Close_buttons	37.04	Hand	37.04	TRUE	1	Close buttons	CLD-Children
sub-S038	1H_Child	Child	1H	Close_buttons	37.04	Arm	0	FALSE	0	Close buttons	CLD-Children
sub-S038	1H_Child	Child	1H	Close_buttons	37.04	Torso	0	FALSE	0	Close buttons	CLD-Children
sub-S038	1H_Child	Child	1H	Close_buttons	37.04	Lower face	0	FALSE	0	Close buttons	CLD-Children
sub-S038	1H_Child	Child	1H	Close_buttons	37.04	Legs	0	FALSE	0	Close buttons	CLD-Children
sub-S038	1H_Child	Child	1H	Close_buttons	37.04	Feet	37.04	TRUE	1	Close buttons	CLD-Children
sub-S038	1H_Child	Child	1H	Open_jar	2.019	Hand	2.019	TRUE	1	Open jar	CLD-Children
sub-S038	1H_Child	Child	1H	Open_jar	2.019	Arm	0	FALSE	0	Open jar	CLD-Children
sub-S038	1H_Child	Child	1H	Open_jar	2.019	Torso	0	FALSE	0	Open jar	CLD-Children
sub-S038	1H_Child	Child	1H	Open_jar	2.019	Lower face	0	FALSE	0	Open jar	CLD-Children
sub-S038	1H_Child	Child	1H	Open_jar	2.019	Legs	0	FALSE	0	Open jar	CLD-Children
sub-S038	1H_Child	Child	1H	Open_jar	2.019	Feet	0.784	TRUE	0.38831104507181774	Open jar	CLD-Children
sub-S038	1H_Child	Child	1H	Remove_pen_lid	1.113	Hand	1.113	TRUE	1	Remove pen lid	CLD-Children
sub-S038	1H_Child	Child	1H	Remove_pen_lid	1.113	Arm	1.113	TRUE	1	Remove pen lid	CLD-Children
sub-S038	1H_Child	Child	1H	Remove_pen_lid	1.113	Torso	0	FALSE	0	Remove pen lid	CLD-Children
sub-S038	1H_Child	Child	1H	Remove_pen_lid	1.113	Lower face	0	FALSE	0	Remove pen lid	CLD-Children
sub-S038	1H_Child	Child	1H	Remove_pen_lid	1.113	Legs	1.113	TRUE	1	Remove pen lid	CLD-Children
sub-S038	1H_Child	Child	1H	Remove_pen_lid	1.113	Feet	0	FALSE	0	Remove pen lid	CLD-Children
sub-S038	1H_Child	Child	1H	Pull_apart_lego	12.872	Hand	12.872	TRUE	1	Pull apart lego	CLD-Children
sub-S038	1H_Child	Child	1H	Pull_apart_lego	12.872	Arm	5.747	TRUE	0.4464729645742697	Pull apart lego	CLD-Children
sub-S038	1H_Child	Child	1H	Pull_apart_lego	12.872	Torso	1.706	TRUE	0.13253573648228714	Pull apart lego	CLD-Children
sub-S038	1H_Child	Child	1H	Pull_apart_lego	12.872	Lower face	0	FALSE	0	Pull apart lego	CLD-Children
sub-S038	1H_Child	Child	1H	Pull_apart_lego	12.872	Legs	3.843	TRUE	0.2985550031075202	Pull apart lego	CLD-Children
sub-S038	1H_Child	Child	1H	Pull_apart_lego	12.872	Feet	2.51	TRUE	0.1949968924798011	Pull apart lego	CLD-Children
sub-S038	1H_Child	Child	1H	Open_tin	4.987	Hand	4.987	TRUE	1	Open tin	CLD-Children
sub-S038	1H_Child	Child	1H	Open_tin	4.987	Arm	0	FALSE	0	Open tin	CLD-Children
sub-S038	1H_Child	Child	1H	Open_tin	4.987	Torso	0	FALSE	0	Open tin	CLD-Children
sub-S038	1H_Child	Child	1H	Open_tin	4.987	Lower face	0	FALSE	0	Open tin	CLD-Children
sub-S038	1H_Child	Child	1H	Open_tin	4.987	Legs	0	FALSE	0	Open tin	CLD-Children
sub-S038	1H_Child	Child	1H	Open_tin	4.987	Feet	4.987	TRUE	1	Open tin	CLD-Children
sub-S038	1H_Child	Child	1H	Unscrew_small_nut	26.151	Hand	26.151	TRUE	1	Unscrew small nut	CLD-Children
sub-S038	1H_Child	Child	1H	Unscrew_small_nut	26.151	Arm	14.664	TRUE	0.5607433750143398	Unscrew small nut	CLD-Children
sub-S038	1H_Child	Child	1H	Unscrew_small_nut	26.151	Torso	0	FALSE	0	Unscrew small nut	CLD-Children
sub-S038	1H_Child	Child	1H	Unscrew_small_nut	26.151	Lower face	0	FALSE	0	Unscrew small nut	CLD-Children
sub-S038	1H_Child	Child	1H	Unscrew_small_nut	26.151	Legs	14.664	TRUE	0.5607433750143398	Unscrew small nut	CLD-Children
sub-S038	1H_Child	Child	1H	Unscrew_small_nut	26.151	Feet	9.97	TRUE	0.38124737103743644	Unscrew small nut	CLD-Children
sub-S038	1H_Child	Child	1H	Screw_block_screwdriver	122.719	Hand	122.719	TRUE	1	Screw, block, screwdriver	CLD-Children
sub-S038	1H_Child	Child	1H	Screw_block_screwdriver	122.719	Arm	121.51	TRUE	0.9901482248062649	Screw, block, screwdriver	CLD-Children
sub-S038	1H_Child	Child	1H	Screw_block_screwdriver	122.719	Torso	0	FALSE	0	Screw, block, screwdriver	CLD-Children
sub-S038	1H_Child	Child	1H	Screw_block_screwdriver	122.719	Lower face	0	FALSE	0	Screw, block, screwdriver	CLD-Children
sub-S038	1H_Child	Child	1H	Screw_block_screwdriver	122.719	Legs	120.801	TRUE	0.9843707983278873	Screw, block, screwdriver	CLD-Children
sub-S038	1H_Child	Child	1H	Screw_block_screwdriver	122.719	Feet	0	FALSE	0	Screw, block, screwdriver	CLD-Children
sub-S038	1H_Child	Child	1H	Glove	32.396	Hand	32.396	TRUE	1	Glove	CLD-Children
sub-S038	1H_Child	Child	1H	Glove	32.396	Arm	31.687	TRUE	0.9781145820471663	Glove	CLD-Children
sub-S038	1H_Child	Child	1H	Glove	32.396	Torso	0	FALSE	0	Glove	CLD-Children
sub-S038	1H_Child	Child	1H	Glove	32.396	Lower face	0	FALSE	0	Glove	CLD-Children
sub-S038	1H_Child	Child	1H	Glove	32.396	Legs	31.687	TRUE	0.9781145820471663	Glove	CLD-Children
sub-S038	1H_Child	Child	1H	Glove	32.396	Feet	0	FALSE	0	Glove	CLD-Children
sub-S038	1H_Child	Child	1H	Salad_box	11.115	Hand	11.115	TRUE	1	Salad box	CLD-Children
sub-S038	1H_Child	Child	1H	Salad_box	11.115	Arm	7.915	TRUE	0.7121007647323436	Salad box	CLD-Children
sub-S038	1H_Child	Child	1H	Salad_box	11.115	Torso	7.915	TRUE	0.7121007647323436	Salad box	CLD-Children
sub-S038	1H_Child	Child	1H	Salad_box	11.115	Lower face	0	FALSE	0	Salad box	CLD-Children
sub-S038	1H_Child	Child	1H	Salad_box	11.115	Legs	0	FALSE	0	Salad box	CLD-Children
sub-S038	1H_Child	Child	1H	Salad_box	11.115	Feet	0.53	TRUE	0.04768331084120558	Salad box	CLD-Children
sub-S038	1H_Child	Child	1H	Thread_beads	37.015	Hand	37.015	TRUE	1	Thread beads	CLD-Children
sub-S038	1H_Child	Child	1H	Thread_beads	37.015	Arm	30.144	TRUE	0.8143725516682425	Thread beads	CLD-Children
sub-S038	1H_Child	Child	1H	Thread_beads	37.015	Torso	30.144	TRUE	0.8143725516682425	Thread beads	CLD-Children
sub-S038	1H_Child	Child	1H	Thread_beads	37.015	Lower face	0	FALSE	0	Thread beads	CLD-Children
sub-S038	1H_Child	Child	1H	Thread_beads	37.015	Legs	0	FALSE	0	Thread beads	CLD-Children
sub-S038	1H_Child	Child	1H	Thread_beads	37.015	Feet	0	FALSE	0	Thread beads	CLD-Children
sub-S038	1H_Child	Child	1H	Open_sweet	56.784	Hand	56.784	TRUE	1	Open sweet	CLD-Children
sub-S038	1H_Child	Child	1H	Open_sweet	56.784	Arm	55.64	TRUE	0.9798534798534799	Open sweet	CLD-Children
sub-S038	1H_Child	Child	1H	Open_sweet	56.784	Torso	0	FALSE	0	Open sweet	CLD-Children
sub-S038	1H_Child	Child	1H	Open_sweet	56.784	Lower face	0	FALSE	0	Open sweet	CLD-Children
sub-S038	1H_Child	Child	1H	Open_sweet	56.784	Legs	55.64	TRUE	0.9798534798534799	Open sweet	CLD-Children
sub-S038	1H_Child	Child	1H	Open_sweet	56.784	Feet	0	FALSE	0	Open sweet	CLD-Children
sub-S009	1H_Child	Child	1H	Open_padlock	48.533	Hand	48.533	TRUE	1	Open padlock	CLD-Children
sub-S009	1H_Child	Child	1H	Open_padlock	48.533	Arm	46.018	TRUE	0.9481795891455298	Open padlock	CLD-Children
sub-S009	1H_Child	Child	1H	Open_padlock	48.533	Torso	0	FALSE	0	Open padlock	CLD-Children
sub-S009	1H_Child	Child	1H	Open_padlock	48.533	Lower face	0	FALSE	0	Open padlock	CLD-Children
sub-S009	1H_Child	Child	1H	Open_padlock	48.533	Legs	28.031	TRUE	0.5775657799847526	Open padlock	CLD-Children
sub-S009	1H_Child	Child	1H	Open_padlock	48.533	Feet	0	FALSE	0	Open padlock	CLD-Children
sub-S009	1H_Child	Child	1H	Open_velcro	1.749	Hand	1.749	TRUE	1	Open velcro	CLD-Children
sub-S009	1H_Child	Child	1H	Open_velcro	1.749	Arm	0.799	TRUE	0.4568324757004002	Open velcro	CLD-Children
sub-S009	1H_Child	Child	1H	Open_velcro	1.749	Torso	0	FALSE	0	Open velcro	CLD-Children
sub-S009	1H_Child	Child	1H	Open_velcro	1.749	Lower face	0	FALSE	0	Open velcro	CLD-Children
sub-S009	1H_Child	Child	1H	Open_velcro	1.749	Legs	0.799	TRUE	0.4568324757004002	Open velcro	CLD-Children
sub-S009	1H_Child	Child	1H	Open_velcro	1.749	Feet	0	FALSE	0	Open velcro	CLD-Children
sub-S009	1H_Child	Child	1H	Open_plastic_envelope	29.466	Hand	29.466	TRUE	1	Open plastic envelope	CLD-Children
sub-S009	1H_Child	Child	1H	Open_plastic_envelope	29.466	Arm	26.911	TRUE	0.9132898934365031	Open plastic envelope	CLD-Children
sub-S009	1H_Child	Child	1H	Open_plastic_envelope	29.466	Torso	0	FALSE	0	Open plastic envelope	CLD-Children
sub-S009	1H_Child	Child	1H	Open_plastic_envelope	29.466	Lower face	0	FALSE	0	Open plastic envelope	CLD-Children
sub-S009	1H_Child	Child	1H	Open_plastic_envelope	29.466	Legs	24.663	TRUE	0.8369985746283852	Open plastic envelope	CLD-Children
sub-S009	1H_Child	Child	1H	Open_plastic_envelope	29.466	Feet	0	FALSE	0	Open plastic envelope	CLD-Children
sub-S009	1H_Child	Child	1H	Open_plaster	50.703	Hand	50.703	TRUE	1	Open plaster	CLD-Children
sub-S009	1H_Child	Child	1H	Open_plaster	50.703	Arm	50.703	TRUE	1	Open plaster	CLD-Children
sub-S009	1H_Child	Child	1H	Open_plaster	50.703	Torso	0	FALSE	0	Open plaster	CLD-Children
sub-S009	1H_Child	Child	1H	Open_plaster	50.703	Lower face	0	FALSE	0	Open plaster	CLD-Children
sub-S009	1H_Child	Child	1H	Open_plaster	50.703	Legs	46.666	TRUE	0.920379464725953	Open plaster	CLD-Children
sub-S009	1H_Child	Child	1H	Open_plaster	50.703	Feet	0	FALSE	0	Open plaster	CLD-Children
sub-S009	1H_Child	Child	1H	Close_buttons	16.099	Hand	16.099	TRUE	1	Close buttons	CLD-Children
sub-S009	1H_Child	Child	1H	Close_buttons	16.099	Arm	16.099	TRUE	1	Close buttons	CLD-Children
sub-S009	1H_Child	Child	1H	Close_buttons	16.099	Torso	0	FALSE	0	Close buttons	CLD-Children
sub-S009	1H_Child	Child	1H	Close_buttons	16.099	Lower face	0	FALSE	0	Close buttons	CLD-Children
sub-S009	1H_Child	Child	1H	Close_buttons	16.099	Legs	0	FALSE	0	Close buttons	CLD-Children
sub-S009	1H_Child	Child	1H	Close_buttons	16.099	Feet	0	FALSE	0	Close buttons	CLD-Children
sub-S009	1H_Child	Child	1H	Open_jar	2.031	Hand	2.031	TRUE	1	Open jar	CLD-Children
sub-S009	1H_Child	Child	1H	Open_jar	2.031	Arm	1.37	TRUE	0.6745445593303792	Open jar	CLD-Children
sub-S009	1H_Child	Child	1H	Open_jar	2.031	Torso	1.37	TRUE	0.6745445593303792	Open jar	CLD-Children
sub-S009	1H_Child	Child	1H	Open_jar	2.031	Lower face	0	FALSE	0	Open jar	CLD-Children
sub-S009	1H_Child	Child	1H	Open_jar	2.031	Legs	0	FALSE	0	Open jar	CLD-Children
sub-S009	1H_Child	Child	1H	Open_jar	2.031	Feet	0	FALSE	0	Open jar	CLD-Children
sub-S009	1H_Child	Child	1H	Remove_pen_lid	0.959	Hand	0.959	TRUE	1	Remove pen lid	CLD-Children
sub-S009	1H_Child	Child	1H	Remove_pen_lid	0.959	Arm	0.959	TRUE	1	Remove pen lid	CLD-Children
sub-S009	1H_Child	Child	1H	Remove_pen_lid	0.959	Torso	0.959	TRUE	1	Remove pen lid	CLD-Children
sub-S009	1H_Child	Child	1H	Remove_pen_lid	0.959	Lower face	0	FALSE	0	Remove pen lid	CLD-Children
sub-S009	1H_Child	Child	1H	Remove_pen_lid	0.959	Legs	0	FALSE	0	Remove pen lid	CLD-Children
sub-S009	1H_Child	Child	1H	Remove_pen_lid	0.959	Feet	0	FALSE	0	Remove pen lid	CLD-Children
sub-S009	1H_Child	Child	1H	Pull_apart_lego	10.974	Hand	10.974	TRUE	1	Pull apart lego	CLD-Children
sub-S009	1H_Child	Child	1H	Pull_apart_lego	10.974	Arm	9.139	TRUE	0.8327865864771277	Pull apart lego	CLD-Children
sub-S009	1H_Child	Child	1H	Pull_apart_lego	10.974	Torso	3.743	TRUE	0.34107891379624566	Pull apart lego	CLD-Children
sub-S009	1H_Child	Child	1H	Pull_apart_lego	10.974	Lower face	0	FALSE	0	Pull apart lego	CLD-Children
sub-S009	1H_Child	Child	1H	Pull_apart_lego	10.974	Legs	0	FALSE	0	Pull apart lego	CLD-Children
sub-S009	1H_Child	Child	1H	Pull_apart_lego	10.974	Feet	0	FALSE	0	Pull apart lego	CLD-Children
sub-S009	1H_Child	Child	1H	Open_tin	9.225	Hand	9.225	TRUE	1	Open tin	CLD-Children
sub-S009	1H_Child	Child	1H	Open_tin	9.225	Arm	9.225	TRUE	1	Open tin	CLD-Children
sub-S009	1H_Child	Child	1H	Open_tin	9.225	Torso	8.096	TRUE	0.8776151761517615	Open tin	CLD-Children
sub-S009	1H_Child	Child	1H	Open_tin	9.225	Lower face	0	FALSE	0	Open tin	CLD-Children
sub-S009	1H_Child	Child	1H	Open_tin	9.225	Legs	0	FALSE	0	Open tin	CLD-Children
sub-S009	1H_Child	Child	1H	Open_tin	9.225	Feet	0	FALSE	0	Open tin	CLD-Children
sub-S009	1H_Child	Child	1H	Unscrew_small_nut	12.895	Hand	12.895	TRUE	1	Unscrew small nut	CLD-Children
sub-S009	1H_Child	Child	1H	Unscrew_small_nut	12.895	Arm	12.895	TRUE	1	Unscrew small nut	CLD-Children
sub-S009	1H_Child	Child	1H	Unscrew_small_nut	12.895	Torso	0	FALSE	0	Unscrew small nut	CLD-Children
sub-S009	1H_Child	Child	1H	Unscrew_small_nut	12.895	Lower face	0	FALSE	0	Unscrew small nut	CLD-Children
sub-S009	1H_Child	Child	1H	Unscrew_small_nut	12.895	Legs	12.895	TRUE	1	Unscrew small nut	CLD-Children
sub-S009	1H_Child	Child	1H	Unscrew_small_nut	12.895	Feet	0	FALSE	0	Unscrew small nut	CLD-Children
sub-S009	1H_Child	Child	1H	Screw_block_screwdriver	125.934	Hand	125.934	TRUE	1	Screw, block, screwdriver	CLD-Children
sub-S009	1H_Child	Child	1H	Screw_block_screwdriver	125.934	Arm	59.037	TRUE	0.4687931773786269	Screw, block, screwdriver	CLD-Children
sub-S009	1H_Child	Child	1H	Screw_block_screwdriver	125.934	Torso	59.037	TRUE	0.4687931773786269	Screw, block, screwdriver	CLD-Children
sub-S009	1H_Child	Child	1H	Screw_block_screwdriver	125.934	Lower face	0	FALSE	0	Screw, block, screwdriver	CLD-Children
sub-S009	1H_Child	Child	1H	Screw_block_screwdriver	125.934	Legs	0	FALSE	0	Screw, block, screwdriver	CLD-Children
sub-S009	1H_Child	Child	1H	Screw_block_screwdriver	125.934	Feet	51.136	TRUE	0.4060539647751997	Screw, block, screwdriver	CLD-Children
sub-S009	1H_Child	Child	1H	Glove	30.021	Hand	30.021	TRUE	1	Glove	CLD-Children
sub-S009	1H_Child	Child	1H	Glove	30.021	Arm	23.846	TRUE	0.7943106492122181	Glove	CLD-Children
sub-S009	1H_Child	Child	1H	Glove	30.021	Torso	1.843	TRUE	0.061390360081276435	Glove	CLD-Children
sub-S009	1H_Child	Child	1H	Glove	30.021	Lower face	3.306	TRUE	0.11012291396022784	Glove	CLD-Children
sub-S009	1H_Child	Child	1H	Glove	30.021	Legs	23.353	TRUE	0.7778888111655174	Glove	CLD-Children
sub-S009	1H_Child	Child	1H	Glove	30.021	Feet	0	FALSE	0	Glove	CLD-Children
sub-S009	1H_Child	Child	1H	Salad_box	4.585	Hand	4.585	TRUE	1	Salad box	CLD-Children
sub-S009	1H_Child	Child	1H	Salad_box	4.585	Arm	4.585	TRUE	1	Salad box	CLD-Children
sub-S009	1H_Child	Child	1H	Salad_box	4.585	Torso	4.143	TRUE	0.9035986913849509	Salad box	CLD-Children
sub-S009	1H_Child	Child	1H	Salad_box	4.585	Lower face	0	FALSE	0	Salad box	CLD-Children
sub-S009	1H_Child	Child	1H	Salad_box	4.585	Legs	1.598	TRUE	0.34852780806979283	Salad box	CLD-Children
sub-S009	1H_Child	Child	1H	Salad_box	4.585	Feet	0	FALSE	0	Salad box	CLD-Children
sub-S009	1H_Child	Child	1H	Thread_beads	22.323	Hand	22.323	TRUE	1	Thread beads	CLD-Children
sub-S009	1H_Child	Child	1H	Thread_beads	22.323	Arm	21.536	TRUE	0.96474488196031	Thread beads	CLD-Children
sub-S009	1H_Child	Child	1H	Thread_beads	22.323	Torso	19.479	TRUE	0.8725977691170541	Thread beads	CLD-Children
sub-S009	1H_Child	Child	1H	Thread_beads	22.323	Lower face	0	FALSE	0	Thread beads	CLD-Children
sub-S009	1H_Child	Child	1H	Thread_beads	22.323	Legs	1.142	TRUE	0.05115799847690722	Thread beads	CLD-Children
sub-S009	1H_Child	Child	1H	Thread_beads	22.323	Feet	0	FALSE	0	Thread beads	CLD-Children
sub-S009	1H_Child	Child	1H	Open_sweet	19.266	Hand	19.266	TRUE	1	Open sweet	CLD-Children
sub-S009	1H_Child	Child	1H	Open_sweet	19.266	Arm	18.497	TRUE	0.9600851240527355	Open sweet	CLD-Children
sub-S009	1H_Child	Child	1H	Open_sweet	19.266	Torso	0	FALSE	0	Open sweet	CLD-Children
sub-S009	1H_Child	Child	1H	Open_sweet	19.266	Lower face	0	FALSE	0	Open sweet	CLD-Children
sub-S009	1H_Child	Child	1H	Open_sweet	19.266	Legs	0	FALSE	0	Open sweet	CLD-Children
sub-S009	1H_Child	Child	1H	Open_sweet	19.266	Feet	0	FALSE	0	Open sweet	CLD-Children
sub-S046	1H_Child	Child	1H	Open_padlock	7.401	Hand	7.401	TRUE	1	Open padlock	CLD-Children
sub-S046	1H_Child	Child	1H	Open_padlock	7.401	Arm	4.667	TRUE	0.6305904607485475	Open padlock	CLD-Children
sub-S046	1H_Child	Child	1H	Open_padlock	7.401	Torso	0	FALSE	0	Open padlock	CLD-Children
sub-S046	1H_Child	Child	1H	Open_padlock	7.401	Lower face	0	FALSE	0	Open padlock	CLD-Children
sub-S046	1H_Child	Child	1H	Open_padlock	7.401	Legs	0	FALSE	0	Open padlock	CLD-Children
sub-S046	1H_Child	Child	1H	Open_padlock	7.401	Feet	0	FALSE	0	Open padlock	CLD-Children
sub-S046	1H_Child	Child	1H	Open_velcro	1.203	Hand	1.203	TRUE	1	Open velcro	CLD-Children
sub-S046	1H_Child	Child	1H	Open_velcro	1.203	Arm	0.638	TRUE	0.5303408146300914	Open velcro	CLD-Children
sub-S046	1H_Child	Child	1H	Open_velcro	1.203	Torso	0	FALSE	0	Open velcro	CLD-Children
sub-S046	1H_Child	Child	1H	Open_velcro	1.203	Lower face	0	FALSE	0	Open velcro	CLD-Children
sub-S046	1H_Child	Child	1H	Open_velcro	1.203	Legs	0.503	TRUE	0.41812136325852034	Open velcro	CLD-Children
sub-S046	1H_Child	Child	1H	Open_velcro	1.203	Feet	0	FALSE	0	Open velcro	CLD-Children
sub-S046	1H_Child	Child	1H	Open_plastic_envelope	11.178	Hand	11.178	TRUE	1	Open plastic envelope	CLD-Children
sub-S046	1H_Child	Child	1H	Open_plastic_envelope	11.178	Arm	8.85	TRUE	0.7917337627482555	Open plastic envelope	CLD-Children
sub-S046	1H_Child	Child	1H	Open_plastic_envelope	11.178	Torso	0	FALSE	0	Open plastic envelope	CLD-Children
sub-S046	1H_Child	Child	1H	Open_plastic_envelope	11.178	Lower face	0	FALSE	0	Open plastic envelope	CLD-Children
sub-S046	1H_Child	Child	1H	Open_plastic_envelope	11.178	Legs	9.265	TRUE	0.828860261227411	Open plastic envelope	CLD-Children
sub-S046	1H_Child	Child	1H	Open_plastic_envelope	11.178	Feet	0	FALSE	0	Open plastic envelope	CLD-Children
sub-S046	1H_Child	Child	1H	Open_plaster	9.4	Hand	9.4	TRUE	1	Open plaster	CLD-Children
sub-S046	1H_Child	Child	1H	Open_plaster	9.4	Arm	7.872	TRUE	0.8374468085106382	Open plaster	CLD-Children
sub-S046	1H_Child	Child	1H	Open_plaster	9.4	Torso	0	FALSE	0	Open plaster	CLD-Children
sub-S046	1H_Child	Child	1H	Open_plaster	9.4	Lower face	0	FALSE	0	Open plaster	CLD-Children
sub-S046	1H_Child	Child	1H	Open_plaster	9.4	Legs	9.4	TRUE	1	Open plaster	CLD-Children
sub-S046	1H_Child	Child	1H	Open_plaster	9.4	Feet	0	FALSE	0	Open plaster	CLD-Children
sub-S046	1H_Child	Child	1H	Close_buttons	26.303	Hand	26.303	TRUE	1	Close buttons	CLD-Children
sub-S046	1H_Child	Child	1H	Close_buttons	26.303	Arm	20.752	TRUE	0.7889594342850624	Close buttons	CLD-Children
sub-S046	1H_Child	Child	1H	Close_buttons	26.303	Torso	0	FALSE	0	Close buttons	CLD-Children
sub-S046	1H_Child	Child	1H	Close_buttons	26.303	Lower face	0	FALSE	0	Close buttons	CLD-Children
sub-S046	1H_Child	Child	1H	Close_buttons	26.303	Legs	26.303	TRUE	1	Close buttons	CLD-Children
sub-S046	1H_Child	Child	1H	Close_buttons	26.303	Feet	0	FALSE	0	Close buttons	CLD-Children
sub-S046	1H_Child	Child	1H	Open_jar	2.22	Hand	2.22	TRUE	1	Open jar	CLD-Children
sub-S046	1H_Child	Child	1H	Open_jar	2.22	Arm	2.22	TRUE	1	Open jar	CLD-Children
sub-S046	1H_Child	Child	1H	Open_jar	2.22	Torso	2.22	TRUE	1	Open jar	CLD-Children
sub-S046	1H_Child	Child	1H	Open_jar	2.22	Lower face	0	FALSE	0	Open jar	CLD-Children
sub-S046	1H_Child	Child	1H	Open_jar	2.22	Legs	0	FALSE	0	Open jar	CLD-Children
sub-S046	1H_Child	Child	1H	Open_jar	2.22	Feet	0	FALSE	0	Open jar	CLD-Children
sub-S046	1H_Child	Child	1H	Remove_pen_lid	1.99	Hand	1.99	TRUE	1	Remove pen lid	CLD-Children
sub-S046	1H_Child	Child	1H	Remove_pen_lid	1.99	Arm	1.614	TRUE	0.8110552763819096	Remove pen lid	CLD-Children
sub-S046	1H_Child	Child	1H	Remove_pen_lid	1.99	Torso	1.614	TRUE	0.8110552763819096	Remove pen lid	CLD-Children
sub-S046	1H_Child	Child	1H	Remove_pen_lid	1.99	Lower face	0	FALSE	0	Remove pen lid	CLD-Children
sub-S046	1H_Child	Child	1H	Remove_pen_lid	1.99	Legs	0	FALSE	0	Remove pen lid	CLD-Children
sub-S046	1H_Child	Child	1H	Remove_pen_lid	1.99	Feet	0	FALSE	0	Remove pen lid	CLD-Children
sub-S046	1H_Child	Child	1H	Pull_apart_lego	10.318	Hand	10.318	TRUE	1	Pull apart lego	CLD-Children
sub-S046	1H_Child	Child	1H	Pull_apart_lego	10.318	Arm	2.282	TRUE	0.22116689280868387	Pull apart lego	CLD-Children
sub-S046	1H_Child	Child	1H	Pull_apart_lego	10.318	Torso	1.253	TRUE	0.121438263229308	Pull apart lego	CLD-Children
sub-S046	1H_Child	Child	1H	Pull_apart_lego	10.318	Lower face	3.391	TRUE	0.3286489629773212	Pull apart lego	CLD-Children
sub-S046	1H_Child	Child	1H	Pull_apart_lego	10.318	Legs	2.598	TRUE	0.2517929831362667	Pull apart lego	CLD-Children
sub-S046	1H_Child	Child	1H	Pull_apart_lego	10.318	Feet	0	FALSE	0	Pull apart lego	CLD-Children
sub-S046	1H_Child	Child	1H	Open_tin	2.866	Hand	2.866	TRUE	1	Open tin	CLD-Children
sub-S046	1H_Child	Child	1H	Open_tin	2.866	Arm	0	FALSE	0	Open tin	CLD-Children
sub-S046	1H_Child	Child	1H	Open_tin	2.866	Torso	0	FALSE	0	Open tin	CLD-Children
sub-S046	1H_Child	Child	1H	Open_tin	2.866	Lower face	0	FALSE	0	Open tin	CLD-Children
sub-S046	1H_Child	Child	1H	Open_tin	2.866	Legs	2.866	TRUE	1	Open tin	CLD-Children
sub-S046	1H_Child	Child	1H	Open_tin	2.866	Feet	2.866	TRUE	1	Open tin	CLD-Children
sub-S046	1H_Child	Child	1H	Unscrew_small_nut	16.514	Hand	16.514	TRUE	1	Unscrew small nut	CLD-Children
sub-S046	1H_Child	Child	1H	Unscrew_small_nut	16.514	Arm	10.302	TRUE	0.623834322393121	Unscrew small nut	CLD-Children
sub-S046	1H_Child	Child	1H	Unscrew_small_nut	16.514	Torso	10.471	TRUE	0.6340680634613056	Unscrew small nut	CLD-Children
sub-S046	1H_Child	Child	1H	Unscrew_small_nut	16.514	Lower face	4.846	TRUE	0.2934479835291268	Unscrew small nut	CLD-Children
sub-S046	1H_Child	Child	1H	Unscrew_small_nut	16.514	Legs	0	FALSE	0	Unscrew small nut	CLD-Children
sub-S046	1H_Child	Child	1H	Unscrew_small_nut	16.514	Feet	0	FALSE	0	Unscrew small nut	CLD-Children
sub-S046	1H_Child	Child	1H	Screw_block_screwdriver	46.235	Hand	46.235	TRUE	1	Screw, block, screwdriver	CLD-Children
sub-S046	1H_Child	Child	1H	Screw_block_screwdriver	46.235	Arm	3.073	TRUE	0.06646479939439819	Screw, block, screwdriver	CLD-Children
sub-S046	1H_Child	Child	1H	Screw_block_screwdriver	46.235	Torso	3.073	TRUE	0.06646479939439819	Screw, block, screwdriver	CLD-Children
sub-S046	1H_Child	Child	1H	Screw_block_screwdriver	46.235	Lower face	0	FALSE	0	Screw, block, screwdriver	CLD-Children
sub-S046	1H_Child	Child	1H	Screw_block_screwdriver	46.235	Legs	0	FALSE	0	Screw, block, screwdriver	CLD-Children
sub-S046	1H_Child	Child	1H	Screw_block_screwdriver	46.235	Feet	0	FALSE	0	Screw, block, screwdriver	CLD-Children
sub-S046	1H_Child	Child	1H	Glove	30.013	Hand	30.013	TRUE	1	Glove	CLD-Children
sub-S046	1H_Child	Child	1H	Glove	30.013	Arm	24.412	TRUE	0.8133808682904075	Glove	CLD-Children
sub-S046	1H_Child	Child	1H	Glove	30.013	Torso	0	FALSE	0	Glove	CLD-Children
sub-S046	1H_Child	Child	1H	Glove	30.013	Lower face	3.073	TRUE	0.10238896478192783	Glove	CLD-Children
sub-S046	1H_Child	Child	1H	Glove	30.013	Legs	26.378	TRUE	0.8788858161463365	Glove	CLD-Children
sub-S046	1H_Child	Child	1H	Glove	30.013	Feet	0	FALSE	0	Glove	CLD-Children
sub-S046	1H_Child	Child	1H	Salad_box	6.579	Hand	6.579	TRUE	1	Salad box	CLD-Children
sub-S046	1H_Child	Child	1H	Salad_box	6.579	Arm	0	FALSE	0	Salad box	CLD-Children
sub-S046	1H_Child	Child	1H	Salad_box	6.579	Torso	0	FALSE	0	Salad box	CLD-Children
sub-S046	1H_Child	Child	1H	Salad_box	6.579	Lower face	0	FALSE	0	Salad box	CLD-Children
sub-S046	1H_Child	Child	1H	Salad_box	6.579	Legs	5.228	TRUE	0.7946496428028575	Salad box	CLD-Children
sub-S046	1H_Child	Child	1H	Salad_box	6.579	Feet	1.246	TRUE	0.189390484876121	Salad box	CLD-Children
sub-S046	1H_Child	Child	1H	Thread_beads	24.084	Hand	24.084	TRUE	1	Thread beads	CLD-Children
sub-S046	1H_Child	Child	1H	Thread_beads	24.084	Arm	20.931	TRUE	0.8690832087693074	Thread beads	CLD-Children
sub-S046	1H_Child	Child	1H	Thread_beads	24.084	Torso	0	FALSE	0	Thread beads	CLD-Children
sub-S046	1H_Child	Child	1H	Thread_beads	24.084	Lower face	0	FALSE	0	Thread beads	CLD-Children
sub-S046	1H_Child	Child	1H	Thread_beads	24.084	Legs	20.931	TRUE	0.8690832087693074	Thread beads	CLD-Children
sub-S046	1H_Child	Child	1H	Thread_beads	24.084	Feet	0	FALSE	0	Thread beads	CLD-Children
sub-S046	1H_Child	Child	1H	Open_sweet	12.242	Hand	12.242	TRUE	1	Open sweet	CLD-Children
sub-S046	1H_Child	Child	1H	Open_sweet	12.242	Arm	11.928	TRUE	0.9743505963077929	Open sweet	CLD-Children
sub-S046	1H_Child	Child	1H	Open_sweet	12.242	Torso	0	FALSE	0	Open sweet	CLD-Children
sub-S046	1H_Child	Child	1H	Open_sweet	12.242	Lower face	0	FALSE	0	Open sweet	CLD-Children
sub-S046	1H_Child	Child	1H	Open_sweet	12.242	Legs	11.928	TRUE	0.9743505963077929	Open sweet	CLD-Children
sub-S046	1H_Child	Child	1H	Open_sweet	12.242	Feet	0	FALSE	0	Open sweet	CLD-Children
sub-S057	1H_Child	Child	1H	Open_padlock	23.39	Hand	23.39	TRUE	1	Open padlock	CLD-Children
sub-S057	1H_Child	Child	1H	Open_padlock	23.39	Arm	18.27	TRUE	0.7811030354852501	Open padlock	CLD-Children
sub-S057	1H_Child	Child	1H	Open_padlock	23.39	Torso	0	FALSE	0	Open padlock	CLD-Children
sub-S057	1H_Child	Child	1H	Open_padlock	23.39	Lower face	0	FALSE	0	Open padlock	CLD-Children
sub-S057	1H_Child	Child	1H	Open_padlock	23.39	Legs	0	FALSE	0	Open padlock	CLD-Children
sub-S057	1H_Child	Child	1H	Open_padlock	23.39	Feet	0	FALSE	0	Open padlock	CLD-Children
sub-S057	1H_Child	Child	1H	Open_velcro	7.99	Hand	7.99	TRUE	1	Open velcro	CLD-Children
sub-S057	1H_Child	Child	1H	Open_velcro	7.99	Arm	7.99	TRUE	1	Open velcro	CLD-Children
sub-S057	1H_Child	Child	1H	Open_velcro	7.99	Torso	0	FALSE	0	Open velcro	CLD-Children
sub-S057	1H_Child	Child	1H	Open_velcro	7.99	Lower face	0	FALSE	0	Open velcro	CLD-Children
sub-S057	1H_Child	Child	1H	Open_velcro	7.99	Legs	7.99	TRUE	1	Open velcro	CLD-Children
sub-S057	1H_Child	Child	1H	Open_velcro	7.99	Feet	0	FALSE	0	Open velcro	CLD-Children
sub-S057	1H_Child	Child	1H	Open_plastic_envelope	16.24	Hand	16.24	TRUE	1	Open plastic envelope	CLD-Children
sub-S057	1H_Child	Child	1H	Open_plastic_envelope	16.24	Arm	15.32	TRUE	0.9433497536945814	Open plastic envelope	CLD-Children
sub-S057	1H_Child	Child	1H	Open_plastic_envelope	16.24	Torso	0	FALSE	0	Open plastic envelope	CLD-Children
sub-S057	1H_Child	Child	1H	Open_plastic_envelope	16.24	Lower face	0	FALSE	0	Open plastic envelope	CLD-Children
sub-S057	1H_Child	Child	1H	Open_plastic_envelope	16.24	Legs	16.24	TRUE	1	Open plastic envelope	CLD-Children
sub-S057	1H_Child	Child	1H	Open_plastic_envelope	16.24	Feet	0	FALSE	0	Open plastic envelope	CLD-Children
sub-S057	1H_Child	Child	1H	Open_plaster	35.21	Hand	35.21	TRUE	1	Open plaster	CLD-Children
sub-S057	1H_Child	Child	1H	Open_plaster	35.21	Arm	34.33	TRUE	0.9750071002556091	Open plaster	CLD-Children
sub-S057	1H_Child	Child	1H	Open_plaster	35.21	Torso	0	FALSE	0	Open plaster	CLD-Children
sub-S057	1H_Child	Child	1H	Open_plaster	35.21	Lower face	0	FALSE	0	Open plaster	CLD-Children
sub-S057	1H_Child	Child	1H	Open_plaster	35.21	Legs	25.93	TRUE	0.7364385117864243	Open plaster	CLD-Children
sub-S057	1H_Child	Child	1H	Open_plaster	35.21	Feet	0	FALSE	0	Open plaster	CLD-Children
sub-S057	1H_Child	Child	1H	Close_buttons	71.92	Hand	71.92	TRUE	1	Close buttons	CLD-Children
sub-S057	1H_Child	Child	1H	Close_buttons	71.92	Arm	70.28	TRUE	0.9771968854282536	Close buttons	CLD-Children
sub-S057	1H_Child	Child	1H	Close_buttons	71.92	Torso	0	FALSE	0	Close buttons	CLD-Children
sub-S057	1H_Child	Child	1H	Close_buttons	71.92	Lower face	0	FALSE	0	Close buttons	CLD-Children
sub-S057	1H_Child	Child	1H	Close_buttons	71.92	Legs	71.92	TRUE	1	Close buttons	CLD-Children
sub-S057	1H_Child	Child	1H	Close_buttons	71.92	Feet	0	FALSE	0	Close buttons	CLD-Children
sub-S057	1H_Child	Child	1H	Open_jar	2.43	Hand	2.43	TRUE	1	Open jar	CLD-Children
sub-S057	1H_Child	Child	1H	Open_jar	2.43	Arm	2.07	TRUE	0.8518518518518517	Open jar	CLD-Children
sub-S057	1H_Child	Child	1H	Open_jar	2.43	Torso	2.03	TRUE	0.8353909465020575	Open jar	CLD-Children
sub-S057	1H_Child	Child	1H	Open_jar	2.43	Lower face	0	FALSE	0	Open jar	CLD-Children
sub-S057	1H_Child	Child	1H	Open_jar	2.43	Legs	1.95	TRUE	0.802469135802469	Open jar	CLD-Children
sub-S057	1H_Child	Child	1H	Open_jar	2.43	Feet	0	FALSE	0	Open jar	CLD-Children
sub-S057	1H_Child	Child	1H	Remove_pen_lid	1.88	Hand	1.88	TRUE	1	Remove pen lid	CLD-Children
sub-S057	1H_Child	Child	1H	Remove_pen_lid	1.88	Arm	0.88	TRUE	0.46808510638297873	Remove pen lid	CLD-Children
sub-S057	1H_Child	Child	1H	Remove_pen_lid	1.88	Torso	0.92	TRUE	0.4893617021276596	Remove pen lid	CLD-Children
sub-S057	1H_Child	Child	1H	Remove_pen_lid	1.88	Lower face	0	FALSE	0	Remove pen lid	CLD-Children
sub-S057	1H_Child	Child	1H	Remove_pen_lid	1.88	Legs	0	FALSE	0	Remove pen lid	CLD-Children
sub-S057	1H_Child	Child	1H	Remove_pen_lid	1.88	Feet	0	FALSE	0	Remove pen lid	CLD-Children
sub-S057	1H_Child	Child	1H	Pull_apart_lego	19.24	Hand	19.24	TRUE	1	Pull apart lego	CLD-Children
sub-S057	1H_Child	Child	1H	Pull_apart_lego	19.24	Arm	17.32	TRUE	0.9002079002079003	Pull apart lego	CLD-Children
sub-S057	1H_Child	Child	1H	Pull_apart_lego	19.24	Torso	1.03	TRUE	0.05353430353430354	Pull apart lego	CLD-Children
sub-S057	1H_Child	Child	1H	Pull_apart_lego	19.24	Lower face	0	FALSE	0	Pull apart lego	CLD-Children
sub-S057	1H_Child	Child	1H	Pull_apart_lego	19.24	Legs	12.79	TRUE	0.6647609147609148	Pull apart lego	CLD-Children
sub-S057	1H_Child	Child	1H	Pull_apart_lego	19.24	Feet	0	FALSE	0	Pull apart lego	CLD-Children
sub-S057	1H_Child	Child	1H	Open_tin	4.83	Hand	4.83	TRUE	1	Open tin	CLD-Children
sub-S057	1H_Child	Child	1H	Open_tin	4.83	Arm	4.83	TRUE	1	Open tin	CLD-Children
sub-S057	1H_Child	Child	1H	Open_tin	4.83	Torso	4.27	TRUE	0.8840579710144927	Open tin	CLD-Children
sub-S057	1H_Child	Child	1H	Open_tin	4.83	Lower face	0	FALSE	0	Open tin	CLD-Children
sub-S057	1H_Child	Child	1H	Open_tin	4.83	Legs	4.19	TRUE	0.8674948240165632	Open tin	CLD-Children
sub-S057	1H_Child	Child	1H	Open_tin	4.83	Feet	0	FALSE	0	Open tin	CLD-Children
sub-S057	1H_Child	Child	1H	Unscrew_small_nut	10.64	Hand	10.64	TRUE	1	Unscrew small nut	CLD-Children
sub-S057	1H_Child	Child	1H	Unscrew_small_nut	10.64	Arm	10.12	TRUE	0.951127819548872	Unscrew small nut	CLD-Children
sub-S057	1H_Child	Child	1H	Unscrew_small_nut	10.64	Torso	0	FALSE	0	Unscrew small nut	CLD-Children
sub-S057	1H_Child	Child	1H	Unscrew_small_nut	10.64	Lower face	0	FALSE	0	Unscrew small nut	CLD-Children
sub-S057	1H_Child	Child	1H	Unscrew_small_nut	10.64	Legs	10	TRUE	0.9398496240601504	Unscrew small nut	CLD-Children
sub-S057	1H_Child	Child	1H	Unscrew_small_nut	10.64	Feet	0	FALSE	0	Unscrew small nut	CLD-Children
sub-S057	1H_Child	Child	1H	Screw_block_screwdriver	84.39	Hand	84.39	TRUE	1	Screw, block, screwdriver	CLD-Children
sub-S057	1H_Child	Child	1H	Screw_block_screwdriver	84.39	Arm	82.79	TRUE	0.981040407631236	Screw, block, screwdriver	CLD-Children
sub-S057	1H_Child	Child	1H	Screw_block_screwdriver	84.39	Torso	0	FALSE	0	Screw, block, screwdriver	CLD-Children
sub-S057	1H_Child	Child	1H	Screw_block_screwdriver	84.39	Lower face	0	FALSE	0	Screw, block, screwdriver	CLD-Children
sub-S057	1H_Child	Child	1H	Screw_block_screwdriver	84.39	Legs	82.55	TRUE	0.9781964687759213	Screw, block, screwdriver	CLD-Children
sub-S057	1H_Child	Child	1H	Screw_block_screwdriver	84.39	Feet	0	FALSE	0	Screw, block, screwdriver	CLD-Children
sub-S057	1H_Child	Child	1H	Glove	30.96	Hand	30.96	TRUE	1	Glove	CLD-Children
sub-S057	1H_Child	Child	1H	Glove	30.96	Arm	29.08	TRUE	0.9392764857881136	Glove	CLD-Children
sub-S057	1H_Child	Child	1H	Glove	30.96	Torso	0	FALSE	0	Glove	CLD-Children
sub-S057	1H_Child	Child	1H	Glove	30.96	Lower face	0	FALSE	0	Glove	CLD-Children
sub-S057	1H_Child	Child	1H	Glove	30.96	Legs	30.96	TRUE	1	Glove	CLD-Children
sub-S057	1H_Child	Child	1H	Glove	30.96	Feet	0	FALSE	0	Glove	CLD-Children
sub-S057	1H_Child	Child	1H	Salad_box	6.36	Hand	6.36	TRUE	1	Salad box	CLD-Children
sub-S057	1H_Child	Child	1H	Salad_box	6.36	Arm	5.04	TRUE	0.7924528301886792	Salad box	CLD-Children
sub-S057	1H_Child	Child	1H	Salad_box	6.36	Torso	5.08	TRUE	0.7987421383647798	Salad box	CLD-Children
sub-S057	1H_Child	Child	1H	Salad_box	6.36	Lower face	0	FALSE	0	Salad box	CLD-Children
sub-S057	1H_Child	Child	1H	Salad_box	6.36	Legs	4.96	TRUE	0.7798742138364779	Salad box	CLD-Children
sub-S057	1H_Child	Child	1H	Salad_box	6.36	Feet	0	FALSE	0	Salad box	CLD-Children
sub-S057	1H_Child	Child	1H	Thread_beads	29.84	Hand	29.84	TRUE	1	Thread beads	CLD-Children
sub-S057	1H_Child	Child	1H	Thread_beads	29.84	Arm	28.36	TRUE	0.9504021447721179	Thread beads	CLD-Children
sub-S057	1H_Child	Child	1H	Thread_beads	29.84	Torso	0	FALSE	0	Thread beads	CLD-Children
sub-S057	1H_Child	Child	1H	Thread_beads	29.84	Lower face	0	FALSE	0	Thread beads	CLD-Children
sub-S057	1H_Child	Child	1H	Thread_beads	29.84	Legs	28.36	TRUE	0.9504021447721179	Thread beads	CLD-Children
sub-S057	1H_Child	Child	1H	Thread_beads	29.84	Feet	0	FALSE	0	Thread beads	CLD-Children
sub-S057	1H_Child	Child	1H	Open_sweet	24.64	Hand	24.64	TRUE	1	Open sweet	CLD-Children
sub-S057	1H_Child	Child	1H	Open_sweet	24.64	Arm	23.8	TRUE	0.9659090909090909	Open sweet	CLD-Children
sub-S057	1H_Child	Child	1H	Open_sweet	24.64	Torso	0	FALSE	0	Open sweet	CLD-Children
sub-S057	1H_Child	Child	1H	Open_sweet	24.64	Lower face	0	FALSE	0	Open sweet	CLD-Children
sub-S057	1H_Child	Child	1H	Open_sweet	24.64	Legs	23.84	TRUE	0.9675324675324675	Open sweet	CLD-Children
sub-S057	1H_Child	Child	1H	Open_sweet	24.64	Feet	0	FALSE	0	Open sweet	CLD-Children
sub-S013	2H_Child	Child	2H	Open_padlock	44.862	Hand	44.862	TRUE	1	Open padlock	CTR-Children
sub-S013	2H_Child	Child	2H	Open_padlock	44.862	Arm	43.976	TRUE	0.9802505461192099	Open padlock	CTR-Children
sub-S013	2H_Child	Child	2H	Open_padlock	44.862	Torso	0	FALSE	0	Open padlock	CTR-Children
sub-S013	2H_Child	Child	2H	Open_padlock	44.862	Lower face	0	FALSE	0	Open padlock	CTR-Children
sub-S013	2H_Child	Child	2H	Open_padlock	44.862	Legs	0	FALSE	0	Open padlock	CTR-Children
sub-S013	2H_Child	Child	2H	Open_padlock	44.862	Feet	0	FALSE	0	Open padlock	CTR-Children
sub-S013	2H_Child	Child	2H	Open_velcro	1.093	Hand	1.093	TRUE	1	Open velcro	CTR-Children
sub-S013	2H_Child	Child	2H	Open_velcro	1.093	Arm	1.093	TRUE	1	Open velcro	CTR-Children
sub-S013	2H_Child	Child	2H	Open_velcro	1.093	Torso	0	FALSE	0	Open velcro	CTR-Children
sub-S013	2H_Child	Child	2H	Open_velcro	1.093	Lower face	0	FALSE	0	Open velcro	CTR-Children
sub-S013	2H_Child	Child	2H	Open_velcro	1.093	Legs	0	FALSE	0	Open velcro	CTR-Children
sub-S013	2H_Child	Child	2H	Open_velcro	1.093	Feet	0	FALSE	0	Open velcro	CTR-Children
sub-S013	2H_Child	Child	2H	Open_plastic_envelope	22.513	Hand	22.076	TRUE	0.9805889930262515	Open plastic envelope	CTR-Children
sub-S013	2H_Child	Child	2H	Open_plastic_envelope	22.513	Arm	22.513	TRUE	1	Open plastic envelope	CTR-Children
sub-S013	2H_Child	Child	2H	Open_plastic_envelope	22.513	Torso	0	FALSE	0	Open plastic envelope	CTR-Children
sub-S013	2H_Child	Child	2H	Open_plastic_envelope	22.513	Lower face	0	FALSE	0	Open plastic envelope	CTR-Children
sub-S013	2H_Child	Child	2H	Open_plastic_envelope	22.513	Legs	0	FALSE	0	Open plastic envelope	CTR-Children
sub-S013	2H_Child	Child	2H	Open_plastic_envelope	22.513	Feet	0	FALSE	0	Open plastic envelope	CTR-Children
sub-S013	2H_Child	Child	2H	Open_plaster	45.241	Hand	45.241	TRUE	1	Open plaster	CTR-Children
sub-S013	2H_Child	Child	2H	Open_plaster	45.241	Arm	45.241	TRUE	1	Open plaster	CTR-Children
sub-S013	2H_Child	Child	2H	Open_plaster	45.241	Torso	0	FALSE	0	Open plaster	CTR-Children
sub-S013	2H_Child	Child	2H	Open_plaster	45.241	Lower face	0	FALSE	0	Open plaster	CTR-Children
sub-S013	2H_Child	Child	2H	Open_plaster	45.241	Legs	0	FALSE	0	Open plaster	CTR-Children
sub-S013	2H_Child	Child	2H	Open_plaster	45.241	Feet	0	FALSE	0	Open plaster	CTR-Children
sub-S013	2H_Child	Child	2H	Close_buttons	16.482	Hand	16.482	TRUE	1	Close buttons	CTR-Children
sub-S013	2H_Child	Child	2H	Close_buttons	16.482	Arm	16.482	TRUE	1	Close buttons	CTR-Children
sub-S013	2H_Child	Child	2H	Close_buttons	16.482	Torso	0	FALSE	0	Close buttons	CTR-Children
sub-S013	2H_Child	Child	2H	Close_buttons	16.482	Lower face	0	FALSE	0	Close buttons	CTR-Children
sub-S013	2H_Child	Child	2H	Close_buttons	16.482	Legs	0	FALSE	0	Close buttons	CTR-Children
sub-S013	2H_Child	Child	2H	Close_buttons	16.482	Feet	0	FALSE	0	Close buttons	CTR-Children
sub-S013	2H_Child	Child	2H	Open_jar	1.27	Hand	1.27	TRUE	1	Open jar	CTR-Children
sub-S013	2H_Child	Child	2H	Open_jar	1.27	Arm	0.99	TRUE	0.7795275590551181	Open jar	CTR-Children
sub-S013	2H_Child	Child	2H	Open_jar	1.27	Torso	0	FALSE	0	Open jar	CTR-Children
sub-S013	2H_Child	Child	2H	Open_jar	1.27	Lower face	0	FALSE	0	Open jar	CTR-Children
sub-S013	2H_Child	Child	2H	Open_jar	1.27	Legs	1.27	TRUE	1	Open jar	CTR-Children
sub-S013	2H_Child	Child	2H	Open_jar	1.27	Feet	0	FALSE	0	Open jar	CTR-Children
sub-S013	2H_Child	Child	2H	Remove_pen_lid	1.415	Hand	1.415	TRUE	1	Remove pen lid	CTR-Children
sub-S013	2H_Child	Child	2H	Remove_pen_lid	1.415	Arm	0.528	TRUE	0.37314487632508836	Remove pen lid	CTR-Children
sub-S013	2H_Child	Child	2H	Remove_pen_lid	1.415	Torso	0	FALSE	0	Remove pen lid	CTR-Children
sub-S013	2H_Child	Child	2H	Remove_pen_lid	1.415	Lower face	0	FALSE	0	Remove pen lid	CTR-Children
sub-S013	2H_Child	Child	2H	Remove_pen_lid	1.415	Legs	0	FALSE	0	Remove pen lid	CTR-Children
sub-S013	2H_Child	Child	2H	Remove_pen_lid	1.415	Feet	0	FALSE	0	Remove pen lid	CTR-Children
sub-S013	2H_Child	Child	2H	Pull_apart_lego	6.182	Hand	6.182	TRUE	1	Pull apart lego	CTR-Children
sub-S013	2H_Child	Child	2H	Pull_apart_lego	6.182	Arm	6.158	TRUE	0.9961177612423164	Pull apart lego	CTR-Children
sub-S013	2H_Child	Child	2H	Pull_apart_lego	6.182	Torso	1.167	TRUE	0.18877385959236492	Pull apart lego	CTR-Children
sub-S013	2H_Child	Child	2H	Pull_apart_lego	6.182	Lower face	0	FALSE	0	Pull apart lego	CTR-Children
sub-S013	2H_Child	Child	2H	Pull_apart_lego	6.182	Legs	0	FALSE	0	Pull apart lego	CTR-Children
sub-S013	2H_Child	Child	2H	Pull_apart_lego	6.182	Feet	0	FALSE	0	Pull apart lego	CTR-Children
sub-S013	2H_Child	Child	2H	Open_tin	5.35	Hand	5.35	TRUE	1	Open tin	CTR-Children
sub-S013	2H_Child	Child	2H	Open_tin	5.35	Arm	4.978	TRUE	0.9304672897196262	Open tin	CTR-Children
sub-S013	2H_Child	Child	2H	Open_tin	5.35	Torso	0	FALSE	0	Open tin	CTR-Children
sub-S013	2H_Child	Child	2H	Open_tin	5.35	Lower face	0	FALSE	0	Open tin	CTR-Children
sub-S013	2H_Child	Child	2H	Open_tin	5.35	Legs	5.159	TRUE	0.9642990654205608	Open tin	CTR-Children
sub-S013	2H_Child	Child	2H	Open_tin	5.35	Feet	0	FALSE	0	Open tin	CTR-Children
sub-S013	2H_Child	Child	2H	Unscrew_small_nut	8.706	Hand	8.706	TRUE	1	Unscrew small nut	CTR-Children
sub-S013	2H_Child	Child	2H	Unscrew_small_nut	8.706	Arm	8.184	TRUE	0.9400413507925568	Unscrew small nut	CTR-Children
sub-S013	2H_Child	Child	2H	Unscrew_small_nut	8.706	Torso	0	FALSE	0	Unscrew small nut	CTR-Children
sub-S013	2H_Child	Child	2H	Unscrew_small_nut	8.706	Lower face	0	FALSE	0	Unscrew small nut	CTR-Children
sub-S013	2H_Child	Child	2H	Unscrew_small_nut	8.706	Legs	0	FALSE	0	Unscrew small nut	CTR-Children
sub-S013	2H_Child	Child	2H	Unscrew_small_nut	8.706	Feet	0	FALSE	0	Unscrew small nut	CTR-Children
sub-S013	2H_Child	Child	2H	Screw_block_screwdriver	80.798	Hand	80.019	TRUE	0.9903586722443626	Screw, block, screwdriver	CTR-Children
sub-S013	2H_Child	Child	2H	Screw_block_screwdriver	80.798	Arm	80.798	TRUE	1	Screw, block, screwdriver	CTR-Children
sub-S013	2H_Child	Child	2H	Screw_block_screwdriver	80.798	Torso	0	FALSE	0	Screw, block, screwdriver	CTR-Children
sub-S013	2H_Child	Child	2H	Screw_block_screwdriver	80.798	Lower face	0	FALSE	0	Screw, block, screwdriver	CTR-Children
sub-S013	2H_Child	Child	2H	Screw_block_screwdriver	80.798	Legs	0	FALSE	0	Screw, block, screwdriver	CTR-Children
sub-S013	2H_Child	Child	2H	Screw_block_screwdriver	80.798	Feet	0	FALSE	0	Screw, block, screwdriver	CTR-Children
sub-S013	2H_Child	Child	2H	Glove	4.787	Hand	4.271	TRUE	0.8922080635053269	Glove	CTR-Children
sub-S013	2H_Child	Child	2H	Glove	4.787	Arm	4.787	TRUE	1	Glove	CTR-Children
sub-S013	2H_Child	Child	2H	Glove	4.787	Torso	0	FALSE	0	Glove	CTR-Children
sub-S013	2H_Child	Child	2H	Glove	4.787	Lower face	0	FALSE	0	Glove	CTR-Children
sub-S013	2H_Child	Child	2H	Glove	4.787	Legs	0	FALSE	0	Glove	CTR-Children
sub-S013	2H_Child	Child	2H	Glove	4.787	Feet	0	FALSE	0	Glove	CTR-Children
sub-S013	2H_Child	Child	2H	Salad_box	4.214	Hand	4.214	TRUE	1	Salad box	CTR-Children
sub-S013	2H_Child	Child	2H	Salad_box	4.214	Arm	4.012	TRUE	0.9520645467489319	Salad box	CTR-Children
sub-S013	2H_Child	Child	2H	Salad_box	4.214	Torso	0	FALSE	0	Salad box	CTR-Children
sub-S013	2H_Child	Child	2H	Salad_box	4.214	Lower face	0	FALSE	0	Salad box	CTR-Children
sub-S013	2H_Child	Child	2H	Salad_box	4.214	Legs	3.242	TRUE	0.7693402942572377	Salad box	CTR-Children
sub-S013	2H_Child	Child	2H	Salad_box	4.214	Feet	0	FALSE	0	Salad box	CTR-Children
sub-S013	2H_Child	Child	2H	Thread_beads	27.514	Hand	27.514	TRUE	1	Thread beads	CTR-Children
sub-S013	2H_Child	Child	2H	Thread_beads	27.514	Arm	26.09	TRUE	0.9482445300574254	Thread beads	CTR-Children
sub-S013	2H_Child	Child	2H	Thread_beads	27.514	Torso	0	FALSE	0	Thread beads	CTR-Children
sub-S013	2H_Child	Child	2H	Thread_beads	27.514	Lower face	0	FALSE	0	Thread beads	CTR-Children
sub-S013	2H_Child	Child	2H	Thread_beads	27.514	Legs	0	FALSE	0	Thread beads	CTR-Children
sub-S013	2H_Child	Child	2H	Thread_beads	27.514	Feet	0	FALSE	0	Thread beads	CTR-Children
sub-S013	2H_Child	Child	2H	Open_sweet	9.531	Hand	9.531	TRUE	1	Open sweet	CTR-Children
sub-S013	2H_Child	Child	2H	Open_sweet	9.531	Arm	8.735	TRUE	0.9164830552932535	Open sweet	CTR-Children
sub-S013	2H_Child	Child	2H	Open_sweet	9.531	Torso	0	FALSE	0	Open sweet	CTR-Children
sub-S013	2H_Child	Child	2H	Open_sweet	9.531	Lower face	0	FALSE	0	Open sweet	CTR-Children
sub-S013	2H_Child	Child	2H	Open_sweet	9.531	Legs	0	FALSE	0	Open sweet	CTR-Children
sub-S013	2H_Child	Child	2H	Open_sweet	9.531	Feet	0	FALSE	0	Open sweet	CTR-Children
sub-S022	2H_Child	Child	2H	Open_padlock	17.59	Hand	17.59	TRUE	1	Open padlock	CTR-Children
sub-S022	2H_Child	Child	2H	Open_padlock	17.59	Arm	16.238	TRUE	0.9231381466742468	Open padlock	CTR-Children
sub-S022	2H_Child	Child	2H	Open_padlock	17.59	Torso	0	FALSE	0	Open padlock	CTR-Children
sub-S022	2H_Child	Child	2H	Open_padlock	17.59	Lower face	0	FALSE	0	Open padlock	CTR-Children
sub-S022	2H_Child	Child	2H	Open_padlock	17.59	Legs	0	FALSE	0	Open padlock	CTR-Children
sub-S022	2H_Child	Child	2H	Open_padlock	17.59	Feet	0	FALSE	0	Open padlock	CTR-Children
sub-S022	2H_Child	Child	2H	Open_velcro	1.045	Hand	1.045	TRUE	1	Open velcro	CTR-Children
sub-S022	2H_Child	Child	2H	Open_velcro	1.045	Arm	1.022	TRUE	0.9779904306220096	Open velcro	CTR-Children
sub-S022	2H_Child	Child	2H	Open_velcro	1.045	Torso	0	FALSE	0	Open velcro	CTR-Children
sub-S022	2H_Child	Child	2H	Open_velcro	1.045	Lower face	0	FALSE	0	Open velcro	CTR-Children
sub-S022	2H_Child	Child	2H	Open_velcro	1.045	Legs	0	FALSE	0	Open velcro	CTR-Children
sub-S022	2H_Child	Child	2H	Open_velcro	1.045	Feet	0	FALSE	0	Open velcro	CTR-Children
sub-S022	2H_Child	Child	2H	Open_plastic_envelope	23.675	Hand	23.675	TRUE	1	Open plastic envelope	CTR-Children
sub-S022	2H_Child	Child	2H	Open_plastic_envelope	23.675	Arm	23.218	TRUE	0.9806969376979936	Open plastic envelope	CTR-Children
sub-S022	2H_Child	Child	2H	Open_plastic_envelope	23.675	Torso	0	FALSE	0	Open plastic envelope	CTR-Children
sub-S022	2H_Child	Child	2H	Open_plastic_envelope	23.675	Lower face	0	FALSE	0	Open plastic envelope	CTR-Children
sub-S022	2H_Child	Child	2H	Open_plastic_envelope	23.675	Legs	0	FALSE	0	Open plastic envelope	CTR-Children
sub-S022	2H_Child	Child	2H	Open_plastic_envelope	23.675	Feet	0	FALSE	0	Open plastic envelope	CTR-Children
sub-S022	2H_Child	Child	2H	Open_plaster	32.913	Hand	32.913	TRUE	1	Open plaster	CTR-Children
sub-S022	2H_Child	Child	2H	Open_plaster	32.913	Arm	32.913	TRUE	1	Open plaster	CTR-Children
sub-S022	2H_Child	Child	2H	Open_plaster	32.913	Torso	0	FALSE	0	Open plaster	CTR-Children
sub-S022	2H_Child	Child	2H	Open_plaster	32.913	Lower face	0	FALSE	0	Open plaster	CTR-Children
sub-S022	2H_Child	Child	2H	Open_plaster	32.913	Legs	0	FALSE	0	Open plaster	CTR-Children
sub-S022	2H_Child	Child	2H	Open_plaster	32.913	Feet	0	FALSE	0	Open plaster	CTR-Children
sub-S022	2H_Child	Child	2H	Close_buttons	20.016	Hand	20.016	TRUE	1	Close buttons	CTR-Children
sub-S022	2H_Child	Child	2H	Close_buttons	20.016	Arm	20.016	TRUE	1	Close buttons	CTR-Children
sub-S022	2H_Child	Child	2H	Close_buttons	20.016	Torso	0	FALSE	0	Close buttons	CTR-Children
sub-S022	2H_Child	Child	2H	Close_buttons	20.016	Lower face	0	FALSE	0	Close buttons	CTR-Children
sub-S022	2H_Child	Child	2H	Close_buttons	20.016	Legs	0	FALSE	0	Close buttons	CTR-Children
sub-S022	2H_Child	Child	2H	Close_buttons	20.016	Feet	0	FALSE	0	Close buttons	CTR-Children
sub-S022	2H_Child	Child	2H	Open_jar	1.256	Hand	1.256	TRUE	1	Open jar	CTR-Children
sub-S022	2H_Child	Child	2H	Open_jar	1.256	Arm	1.256	TRUE	1	Open jar	CTR-Children
sub-S022	2H_Child	Child	2H	Open_jar	1.256	Torso	0	FALSE	0	Open jar	CTR-Children
sub-S022	2H_Child	Child	2H	Open_jar	1.256	Lower face	0	FALSE	0	Open jar	CTR-Children
sub-S022	2H_Child	Child	2H	Open_jar	1.256	Legs	0	FALSE	0	Open jar	CTR-Children
sub-S022	2H_Child	Child	2H	Open_jar	1.256	Feet	0	FALSE	0	Open jar	CTR-Children
sub-S022	2H_Child	Child	2H	Remove_pen_lid	0.631	Hand	0.631	TRUE	1	Remove pen lid	CTR-Children
sub-S022	2H_Child	Child	2H	Remove_pen_lid	0.631	Arm	0.556	TRUE	0.8811410459587956	Remove pen lid	CTR-Children
sub-S022	2H_Child	Child	2H	Remove_pen_lid	0.631	Torso	0	FALSE	0	Remove pen lid	CTR-Children
sub-S022	2H_Child	Child	2H	Remove_pen_lid	0.631	Lower face	0	FALSE	0	Remove pen lid	CTR-Children
sub-S022	2H_Child	Child	2H	Remove_pen_lid	0.631	Legs	0	FALSE	0	Remove pen lid	CTR-Children
sub-S022	2H_Child	Child	2H	Remove_pen_lid	0.631	Feet	0	FALSE	0	Remove pen lid	CTR-Children
sub-S022	2H_Child	Child	2H	Pull_apart_lego	4.033	Hand	3.637	TRUE	0.9018100669476815	Pull apart lego	CTR-Children
sub-S022	2H_Child	Child	2H	Pull_apart_lego	4.033	Arm	3.765	TRUE	0.9335482271262088	Pull apart lego	CTR-Children
sub-S022	2H_Child	Child	2H	Pull_apart_lego	4.033	Torso	0	FALSE	0	Pull apart lego	CTR-Children
sub-S022	2H_Child	Child	2H	Pull_apart_lego	4.033	Lower face	0	FALSE	0	Pull apart lego	CTR-Children
sub-S022	2H_Child	Child	2H	Pull_apart_lego	4.033	Legs	0	FALSE	0	Pull apart lego	CTR-Children
sub-S022	2H_Child	Child	2H	Pull_apart_lego	4.033	Feet	0	FALSE	0	Pull apart lego	CTR-Children
sub-S022	2H_Child	Child	2H	Open_tin	4.404	Hand	4.404	TRUE	1	Open tin	CTR-Children
sub-S022	2H_Child	Child	2H	Open_tin	4.404	Arm	4.404	TRUE	1	Open tin	CTR-Children
sub-S022	2H_Child	Child	2H	Open_tin	4.404	Torso	0	FALSE	0	Open tin	CTR-Children
sub-S022	2H_Child	Child	2H	Open_tin	4.404	Lower face	0	FALSE	0	Open tin	CTR-Children
sub-S022	2H_Child	Child	2H	Open_tin	4.404	Legs	0.644	TRUE	0.14623069936421434	Open tin	CTR-Children
sub-S022	2H_Child	Child	2H	Open_tin	4.404	Feet	0	FALSE	0	Open tin	CTR-Children
sub-S022	2H_Child	Child	2H	Unscrew_small_nut	6.505	Hand	6.505	TRUE	1	Unscrew small nut	CTR-Children
sub-S022	2H_Child	Child	2H	Unscrew_small_nut	6.505	Arm	5.955	TRUE	0.9154496541122213	Unscrew small nut	CTR-Children
sub-S022	2H_Child	Child	2H	Unscrew_small_nut	6.505	Torso	0	FALSE	0	Unscrew small nut	CTR-Children
sub-S022	2H_Child	Child	2H	Unscrew_small_nut	6.505	Lower face	0	FALSE	0	Unscrew small nut	CTR-Children
sub-S022	2H_Child	Child	2H	Unscrew_small_nut	6.505	Legs	0	FALSE	0	Unscrew small nut	CTR-Children
sub-S022	2H_Child	Child	2H	Unscrew_small_nut	6.505	Feet	0	FALSE	0	Unscrew small nut	CTR-Children
sub-S022	2H_Child	Child	2H	Screw_block_screwdriver	122.856	Hand	122.856	TRUE	1	Screw, block, screwdriver	CTR-Children
sub-S022	2H_Child	Child	2H	Screw_block_screwdriver	122.856	Arm	122.378	TRUE	0.9961092661327082	Screw, block, screwdriver	CTR-Children
sub-S022	2H_Child	Child	2H	Screw_block_screwdriver	122.856	Torso	0	FALSE	0	Screw, block, screwdriver	CTR-Children
sub-S022	2H_Child	Child	2H	Screw_block_screwdriver	122.856	Lower face	0	FALSE	0	Screw, block, screwdriver	CTR-Children
sub-S022	2H_Child	Child	2H	Screw_block_screwdriver	122.856	Legs	0	FALSE	0	Screw, block, screwdriver	CTR-Children
sub-S022	2H_Child	Child	2H	Screw_block_screwdriver	122.856	Feet	0	FALSE	0	Screw, block, screwdriver	CTR-Children
sub-S022	2H_Child	Child	2H	Glove	8.321	Hand	8.321	TRUE	1	Glove	CTR-Children
sub-S022	2H_Child	Child	2H	Glove	8.321	Arm	7.896	TRUE	0.9489244081240236	Glove	CTR-Children
sub-S022	2H_Child	Child	2H	Glove	8.321	Torso	0	FALSE	0	Glove	CTR-Children
sub-S022	2H_Child	Child	2H	Glove	8.321	Lower face	0	FALSE	0	Glove	CTR-Children
sub-S022	2H_Child	Child	2H	Glove	8.321	Legs	0	FALSE	0	Glove	CTR-Children
sub-S022	2H_Child	Child	2H	Glove	8.321	Feet	0	FALSE	0	Glove	CTR-Children
sub-S022	2H_Child	Child	2H	Salad_box	3.074	Hand	3.074	TRUE	1	Salad box	CTR-Children
sub-S022	2H_Child	Child	2H	Salad_box	3.074	Arm	3.074	TRUE	1	Salad box	CTR-Children
sub-S022	2H_Child	Child	2H	Salad_box	3.074	Torso	0	FALSE	0	Salad box	CTR-Children
sub-S022	2H_Child	Child	2H	Salad_box	3.074	Lower face	0	FALSE	0	Salad box	CTR-Children
sub-S022	2H_Child	Child	2H	Salad_box	3.074	Legs	0	FALSE	0	Salad box	CTR-Children
sub-S022	2H_Child	Child	2H	Salad_box	3.074	Feet	0	FALSE	0	Salad box	CTR-Children
sub-S022	2H_Child	Child	2H	Thread_beads	29.221	Hand	29.221	TRUE	1	Thread beads	CTR-Children
sub-S022	2H_Child	Child	2H	Thread_beads	29.221	Arm	28.146	TRUE	0.9632113890695049	Thread beads	CTR-Children
sub-S022	2H_Child	Child	2H	Thread_beads	29.221	Torso	0	FALSE	0	Thread beads	CTR-Children
sub-S022	2H_Child	Child	2H	Thread_beads	29.221	Lower face	0	FALSE	0	Thread beads	CTR-Children
sub-S022	2H_Child	Child	2H	Thread_beads	29.221	Legs	0	FALSE	0	Thread beads	CTR-Children
sub-S022	2H_Child	Child	2H	Thread_beads	29.221	Feet	0	FALSE	0	Thread beads	CTR-Children
sub-S022	2H_Child	Child	2H	Open_sweet	7.809	Hand	7.809	TRUE	1	Open sweet	CTR-Children
sub-S022	2H_Child	Child	2H	Open_sweet	7.809	Arm	7.049	TRUE	0.902676399026764	Open sweet	CTR-Children
sub-S022	2H_Child	Child	2H	Open_sweet	7.809	Torso	0	FALSE	0	Open sweet	CTR-Children
sub-S022	2H_Child	Child	2H	Open_sweet	7.809	Lower face	0	FALSE	0	Open sweet	CTR-Children
sub-S022	2H_Child	Child	2H	Open_sweet	7.809	Legs	0	FALSE	0	Open sweet	CTR-Children
sub-S022	2H_Child	Child	2H	Open_sweet	7.809	Feet	0	FALSE	0	Open sweet	CTR-Children
sub-S023	2H_Child	Child	2H	Open_padlock	52.449	Hand	52.449	TRUE	1	Open padlock	CTR-Children
sub-S023	2H_Child	Child	2H	Open_padlock	52.449	Arm	51.036	TRUE	0.9730595435565979	Open padlock	CTR-Children
sub-S023	2H_Child	Child	2H	Open_padlock	52.449	Torso	0	FALSE	0	Open padlock	CTR-Children
sub-S023	2H_Child	Child	2H	Open_padlock	52.449	Lower face	0	FALSE	0	Open padlock	CTR-Children
sub-S023	2H_Child	Child	2H	Open_padlock	52.449	Legs	0	FALSE	0	Open padlock	CTR-Children
sub-S023	2H_Child	Child	2H	Open_padlock	52.449	Feet	0	FALSE	0	Open padlock	CTR-Children
sub-S023	2H_Child	Child	2H	Open_velcro	2.937	Hand	2.937	TRUE	1	Open velcro	CTR-Children
sub-S023	2H_Child	Child	2H	Open_velcro	2.937	Arm	2.937	TRUE	1	Open velcro	CTR-Children
sub-S023	2H_Child	Child	2H	Open_velcro	2.937	Torso	0	FALSE	0	Open velcro	CTR-Children
sub-S023	2H_Child	Child	2H	Open_velcro	2.937	Lower face	0	FALSE	0	Open velcro	CTR-Children
sub-S023	2H_Child	Child	2H	Open_velcro	2.937	Legs	0	FALSE	0	Open velcro	CTR-Children
sub-S023	2H_Child	Child	2H	Open_velcro	2.937	Feet	0	FALSE	0	Open velcro	CTR-Children
sub-S023	2H_Child	Child	2H	Open_plastic_envelope	28.852	Hand	28.52	TRUE	0.9884929987522528	Open plastic envelope	CTR-Children
sub-S023	2H_Child	Child	2H	Open_plastic_envelope	28.852	Arm	28.773	TRUE	0.9972618882573132	Open plastic envelope	CTR-Children
sub-S023	2H_Child	Child	2H	Open_plastic_envelope	28.852	Torso	0	FALSE	0	Open plastic envelope	CTR-Children
sub-S023	2H_Child	Child	2H	Open_plastic_envelope	28.852	Lower face	0	FALSE	0	Open plastic envelope	CTR-Children
sub-S023	2H_Child	Child	2H	Open_plastic_envelope	28.852	Legs	14.164	TRUE	0.49091917371412724	Open plastic envelope	CTR-Children
sub-S023	2H_Child	Child	2H	Open_plastic_envelope	28.852	Feet	0	FALSE	0	Open plastic envelope	CTR-Children
sub-S023	2H_Child	Child	2H	Open_plaster	27.866	Hand	27.866	TRUE	1	Open plaster	CTR-Children
sub-S023	2H_Child	Child	2H	Open_plaster	27.866	Arm	27.866	TRUE	1	Open plaster	CTR-Children
sub-S023	2H_Child	Child	2H	Open_plaster	27.866	Torso	0	FALSE	0	Open plaster	CTR-Children
sub-S023	2H_Child	Child	2H	Open_plaster	27.866	Lower face	0	FALSE	0	Open plaster	CTR-Children
sub-S023	2H_Child	Child	2H	Open_plaster	27.866	Legs	0	FALSE	0	Open plaster	CTR-Children
sub-S023	2H_Child	Child	2H	Open_plaster	27.866	Feet	0	FALSE	0	Open plaster	CTR-Children
sub-S023	2H_Child	Child	2H	Close_buttons	22.28	Hand	22.28	TRUE	1	Close buttons	CTR-Children
sub-S023	2H_Child	Child	2H	Close_buttons	22.28	Arm	22.28	TRUE	1	Close buttons	CTR-Children
sub-S023	2H_Child	Child	2H	Close_buttons	22.28	Torso	0	FALSE	0	Close buttons	CTR-Children
sub-S023	2H_Child	Child	2H	Close_buttons	22.28	Lower face	0	FALSE	0	Close buttons	CTR-Children
sub-S023	2H_Child	Child	2H	Close_buttons	22.28	Legs	0	FALSE	0	Close buttons	CTR-Children
sub-S023	2H_Child	Child	2H	Close_buttons	22.28	Feet	0	FALSE	0	Close buttons	CTR-Children
sub-S023	2H_Child	Child	2H	Open_jar	1.258	Hand	1.258	TRUE	1	Open jar	CTR-Children
sub-S023	2H_Child	Child	2H	Open_jar	1.258	Arm	0.955	TRUE	0.7591414944356121	Open jar	CTR-Children
sub-S023	2H_Child	Child	2H	Open_jar	1.258	Torso	0	FALSE	0	Open jar	CTR-Children
sub-S023	2H_Child	Child	2H	Open_jar	1.258	Lower face	0	FALSE	0	Open jar	CTR-Children
sub-S023	2H_Child	Child	2H	Open_jar	1.258	Legs	0	FALSE	0	Open jar	CTR-Children
sub-S023	2H_Child	Child	2H	Open_jar	1.258	Feet	0	FALSE	0	Open jar	CTR-Children
sub-S023	2H_Child	Child	2H	Remove_pen_lid	1.012	Hand	1.012	TRUE	1	Remove pen lid	CTR-Children
sub-S023	2H_Child	Child	2H	Remove_pen_lid	1.012	Arm	0.521	TRUE	0.5148221343873518	Remove pen lid	CTR-Children
sub-S023	2H_Child	Child	2H	Remove_pen_lid	1.012	Torso	0	FALSE	0	Remove pen lid	CTR-Children
sub-S023	2H_Child	Child	2H	Remove_pen_lid	1.012	Lower face	0	FALSE	0	Remove pen lid	CTR-Children
sub-S023	2H_Child	Child	2H	Remove_pen_lid	1.012	Legs	0	FALSE	0	Remove pen lid	CTR-Children
sub-S023	2H_Child	Child	2H	Remove_pen_lid	1.012	Feet	0	FALSE	0	Remove pen lid	CTR-Children
sub-S023	2H_Child	Child	2H	Pull_apart_lego	31.351	Hand	30.537	TRUE	0.9740359159197474	Pull apart lego	CTR-Children
sub-S023	2H_Child	Child	2H	Pull_apart_lego	31.351	Arm	30.918	TRUE	0.9861886383209467	Pull apart lego	CTR-Children
sub-S023	2H_Child	Child	2H	Pull_apart_lego	31.351	Torso	12.715	TRUE	0.4055692003444866	Pull apart lego	CTR-Children
sub-S023	2H_Child	Child	2H	Pull_apart_lego	31.351	Lower face	0	FALSE	0	Pull apart lego	CTR-Children
sub-S023	2H_Child	Child	2H	Pull_apart_lego	31.351	Legs	1.056	TRUE	0.033683136104111513	Pull apart lego	CTR-Children
sub-S023	2H_Child	Child	2H	Pull_apart_lego	31.351	Feet	0	FALSE	0	Pull apart lego	CTR-Children
sub-S023	2H_Child	Child	2H	Open_tin	3.756	Hand	3.756	TRUE	1	Open tin	CTR-Children
sub-S023	2H_Child	Child	2H	Open_tin	3.756	Arm	3.715	TRUE	0.989084132055378	Open tin	CTR-Children
sub-S023	2H_Child	Child	2H	Open_tin	3.756	Torso	1.975	TRUE	0.5258253461128861	Open tin	CTR-Children
sub-S023	2H_Child	Child	2H	Open_tin	3.756	Lower face	0	FALSE	0	Open tin	CTR-Children
sub-S023	2H_Child	Child	2H	Open_tin	3.756	Legs	2.149	TRUE	0.5721512247071353	Open tin	CTR-Children
sub-S023	2H_Child	Child	2H	Open_tin	3.756	Feet	0	FALSE	0	Open tin	CTR-Children
sub-S023	2H_Child	Child	2H	Unscrew_small_nut	8.931	Hand	8.931	TRUE	1	Unscrew small nut	CTR-Children
sub-S023	2H_Child	Child	2H	Unscrew_small_nut	8.931	Arm	8.419	TRUE	0.9426715933266153	Unscrew small nut	CTR-Children
sub-S023	2H_Child	Child	2H	Unscrew_small_nut	8.931	Torso	0	FALSE	0	Unscrew small nut	CTR-Children
sub-S023	2H_Child	Child	2H	Unscrew_small_nut	8.931	Lower face	0	FALSE	0	Unscrew small nut	CTR-Children
sub-S023	2H_Child	Child	2H	Unscrew_small_nut	8.931	Legs	0	FALSE	0	Unscrew small nut	CTR-Children
sub-S023	2H_Child	Child	2H	Unscrew_small_nut	8.931	Feet	0	FALSE	0	Unscrew small nut	CTR-Children
sub-S023	2H_Child	Child	2H	Screw_block_screwdriver	88.372	Hand	88.372	TRUE	1	Screw, block, screwdriver	CTR-Children
sub-S023	2H_Child	Child	2H	Screw_block_screwdriver	88.372	Arm	85.205	TRUE	0.9641628570135337	Screw, block, screwdriver	CTR-Children
sub-S023	2H_Child	Child	2H	Screw_block_screwdriver	88.372	Torso	0	FALSE	0	Screw, block, screwdriver	CTR-Children
sub-S023	2H_Child	Child	2H	Screw_block_screwdriver	88.372	Lower face	0	FALSE	0	Screw, block, screwdriver	CTR-Children
sub-S023	2H_Child	Child	2H	Screw_block_screwdriver	88.372	Legs	0.197	TRUE	0.0022292128728556558	Screw, block, screwdriver	CTR-Children
sub-S023	2H_Child	Child	2H	Screw_block_screwdriver	88.372	Feet	0	FALSE	0	Screw, block, screwdriver	CTR-Children
sub-S023	2H_Child	Child	2H	Glove	10.999	Hand	10.999	TRUE	1	Glove	CTR-Children
sub-S023	2H_Child	Child	2H	Glove	10.999	Arm	10.215	TRUE	0.9287207927993454	Glove	CTR-Children
sub-S023	2H_Child	Child	2H	Glove	10.999	Torso	0	FALSE	0	Glove	CTR-Children
sub-S023	2H_Child	Child	2H	Glove	10.999	Lower face	0	FALSE	0	Glove	CTR-Children
sub-S023	2H_Child	Child	2H	Glove	10.999	Legs	8.96	TRUE	0.8146195108646241	Glove	CTR-Children
sub-S023	2H_Child	Child	2H	Glove	10.999	Feet	0	FALSE	0	Glove	CTR-Children
sub-S023	2H_Child	Child	2H	Salad_box	5.749	Hand	5.749	TRUE	1	Salad box	CTR-Children
sub-S023	2H_Child	Child	2H	Salad_box	5.749	Arm	5.036	TRUE	0.8759784310314838	Salad box	CTR-Children
sub-S023	2H_Child	Child	2H	Salad_box	5.749	Torso	4.656	TRUE	0.80987997912680465	Salad box	CTR-Children
sub-S023	2H_Child	Child	2H	Salad_box	5.749	Lower face	0	FALSE	0	Salad box	CTR-Children
sub-S023	2H_Child	Child	2H	Salad_box	5.749	Legs	4.525	TRUE	0.787093407549139	Salad box	CTR-Children
sub-S023	2H_Child	Child	2H	Salad_box	5.749	Feet	0	FALSE	0	Salad box	CTR-Children
sub-S023	2H_Child	Child	2H	Thread_beads	40.747	Hand	40.747	TRUE	1	Thread beads	CTR-Children
sub-S023	2H_Child	Child	2H	Thread_beads	40.747	Arm	37.662	TRUE	0.9242889047046408	Thread beads	CTR-Children
sub-S023	2H_Child	Child	2H	Thread_beads	40.747	Torso	0	FALSE	0	Thread beads	CTR-Children
sub-S023	2H_Child	Child	2H	Thread_beads	40.747	Lower face	0	FALSE	0	Thread beads	CTR-Children
sub-S023	2H_Child	Child	2H	Thread_beads	40.747	Legs	0	FALSE	0	Thread beads	CTR-Children
sub-S023	2H_Child	Child	2H	Thread_beads	40.747	Feet	0	FALSE	0	Thread beads	CTR-Children
sub-S023	2H_Child	Child	2H	Open_sweet	40.111	Hand	40.111	TRUE	1	Open sweet	CTR-Children
sub-S023	2H_Child	Child	2H	Open_sweet	40.111	Arm	39.33	TRUE	0.9805290319363766	Open sweet	CTR-Children
sub-S023	2H_Child	Child	2H	Open_sweet	40.111	Torso	0	FALSE	0	Open sweet	CTR-Children
sub-S023	2H_Child	Child	2H	Open_sweet	40.111	Lower face	0	FALSE	0	Open sweet	CTR-Children
sub-S023	2H_Child	Child	2H	Open_sweet	40.111	Legs	0	FALSE	0	Open sweet	CTR-Children
sub-S023	2H_Child	Child	2H	Open_sweet	40.111	Feet	0	FALSE	0	Open sweet	CTR-Children
sub-S016	2H_Child	Child	2H	Open_padlock	14.758	Hand	14.758	TRUE	1	Open padlock	CTR-Children
sub-S016	2H_Child	Child	2H	Open_padlock	14.758	Arm	14.094	TRUE	0.9550074535844966	Open padlock	CTR-Children
sub-S016	2H_Child	Child	2H	Open_padlock	14.758	Torso	0	FALSE	0	Open padlock	CTR-Children
sub-S016	2H_Child	Child	2H	Open_padlock	14.758	Lower face	0	FALSE	0	Open padlock	CTR-Children
sub-S016	2H_Child	Child	2H	Open_padlock	14.758	Legs	0	FALSE	0	Open padlock	CTR-Children
sub-S016	2H_Child	Child	2H	Open_padlock	14.758	Feet	0	FALSE	0	Open padlock	CTR-Children
sub-S016	2H_Child	Child	2H	Open_velcro	1.249	Hand	1.249	TRUE	1	Open velcro	CTR-Children
sub-S016	2H_Child	Child	2H	Open_velcro	1.249	Arm	0.325	TRUE	0.2602081665332266	Open velcro	CTR-Children
sub-S016	2H_Child	Child	2H	Open_velcro	1.249	Torso	0	FALSE	0	Open velcro	CTR-Children
sub-S016	2H_Child	Child	2H	Open_velcro	1.249	Lower face	0	FALSE	0	Open velcro	CTR-Children
sub-S016	2H_Child	Child	2H	Open_velcro	1.249	Legs	1.294	TRUE	1.0360288230584467	Open velcro	CTR-Children
sub-S016	2H_Child	Child	2H	Open_velcro	1.249	Feet	0	FALSE	0	Open velcro	CTR-Children
sub-S016	2H_Child	Child	2H	Open_plastic_envelope	10.17	Hand	10.17	TRUE	1	Open plastic envelope	CTR-Children
sub-S016	2H_Child	Child	2H	Open_plastic_envelope	10.17	Arm	10.17	TRUE	1	Open plastic envelope	CTR-Children
sub-S016	2H_Child	Child	2H	Open_plastic_envelope	10.17	Torso	0	FALSE	0	Open plastic envelope	CTR-Children
sub-S016	2H_Child	Child	2H	Open_plastic_envelope	10.17	Lower face	0	FALSE	0	Open plastic envelope	CTR-Children
sub-S016	2H_Child	Child	2H	Open_plastic_envelope	10.17	Legs	2.39	TRUE	0.23500491642084564	Open plastic envelope	CTR-Children
sub-S016	2H_Child	Child	2H	Open_plastic_envelope	10.17	Feet	0	FALSE	0	Open plastic envelope	CTR-Children
sub-S016	2H_Child	Child	2H	Open_plaster	28.648	Hand	28.648	TRUE	1	Open plaster	CTR-Children
sub-S016	2H_Child	Child	2H	Open_plaster	28.648	Arm	28.648	TRUE	1	Open plaster	CTR-Children
sub-S016	2H_Child	Child	2H	Open_plaster	28.648	Torso	0	FALSE	0	Open plaster	CTR-Children
sub-S016	2H_Child	Child	2H	Open_plaster	28.648	Lower face	0	FALSE	0	Open plaster	CTR-Children
sub-S016	2H_Child	Child	2H	Open_plaster	28.648	Legs	0	FALSE	0	Open plaster	CTR-Children
sub-S016	2H_Child	Child	2H	Open_plaster	28.648	Feet	0	FALSE	0	Open plaster	CTR-Children
sub-S016	2H_Child	Child	2H	Close_buttons	18.85	Hand	18.85	TRUE	1	Close buttons	CTR-Children
sub-S016	2H_Child	Child	2H	Close_buttons	18.85	Arm	18.85	TRUE	1	Close buttons	CTR-Children
sub-S016	2H_Child	Child	2H	Close_buttons	18.85	Torso	0	FALSE	0	Close buttons	CTR-Children
sub-S016	2H_Child	Child	2H	Close_buttons	18.85	Lower face	0	FALSE	0	Close buttons	CTR-Children
sub-S016	2H_Child	Child	2H	Close_buttons	18.85	Legs	0	FALSE	0	Close buttons	CTR-Children
sub-S016	2H_Child	Child	2H	Close_buttons	18.85	Feet	0	FALSE	0	Close buttons	CTR-Children
sub-S016	2H_Child	Child	2H	Open_jar	12.39	Hand	12.39	TRUE	1	Open jar	CTR-Children
sub-S016	2H_Child	Child	2H	Open_jar	12.39	Arm	12.39	TRUE	1	Open jar	CTR-Children
sub-S016	2H_Child	Child	2H	Open_jar	12.39	Torso	2.136	TRUE	0.17239709443099274	Open jar	CTR-Children
sub-S016	2H_Child	Child	2H	Open_jar	12.39	Lower face	0	FALSE	0	Open jar	CTR-Children
sub-S016	2H_Child	Child	2H	Open_jar	12.39	Legs	3.995	TRUE	0.3224374495560936	Open jar	CTR-Children
sub-S016	2H_Child	Child	2H	Open_jar	12.39	Feet	1.301	TRUE	0.10500403551251009	Open jar	CTR-Children
sub-S016	2H_Child	Child	2H	Remove_pen_lid	0.36	Hand	0.36	TRUE	1	Remove pen lid	CTR-Children
sub-S016	2H_Child	Child	2H	Remove_pen_lid	0.36	Arm	0.36	TRUE	1	Remove pen lid	CTR-Children
sub-S016	2H_Child	Child	2H	Remove_pen_lid	0.36	Torso	0	FALSE	0	Remove pen lid	CTR-Children
sub-S016	2H_Child	Child	2H	Remove_pen_lid	0.36	Lower face	0	FALSE	0	Remove pen lid	CTR-Children
sub-S016	2H_Child	Child	2H	Remove_pen_lid	0.36	Legs	0	FALSE	0	Remove pen lid	CTR-Children
sub-S016	2H_Child	Child	2H	Remove_pen_lid	0.36	Feet	0	FALSE	0	Remove pen lid	CTR-Children
sub-S016	2H_Child	Child	2H	Pull_apart_lego	2.591	Hand	2.591	TRUE	1	Pull apart lego	CTR-Children
sub-S016	2H_Child	Child	2H	Pull_apart_lego	2.591	Arm	2.591	TRUE	1	Pull apart lego	CTR-Children
sub-S016	2H_Child	Child	2H	Pull_apart_lego	2.591	Torso	0	FALSE	0	Pull apart lego	CTR-Children
sub-S016	2H_Child	Child	2H	Pull_apart_lego	2.591	Lower face	0	FALSE	0	Pull apart lego	CTR-Children
sub-S016	2H_Child	Child	2H	Pull_apart_lego	2.591	Legs	0	FALSE	0	Pull apart lego	CTR-Children
sub-S016	2H_Child	Child	2H	Pull_apart_lego	2.591	Feet	0	FALSE	0	Pull apart lego	CTR-Children
sub-S016	2H_Child	Child	2H	Open_tin	7.106	Hand	7.106	TRUE	1	Open tin	CTR-Children
sub-S016	2H_Child	Child	2H	Open_tin	7.106	Arm	7.106	TRUE	1	Open tin	CTR-Children
sub-S016	2H_Child	Child	2H	Open_tin	7.106	Torso	4.102	TRUE	0.5772586546580355	Open tin	CTR-Children
sub-S016	2H_Child	Child	2H	Open_tin	7.106	Lower face	0	FALSE	0	Open tin	CTR-Children
sub-S016	2H_Child	Child	2H	Open_tin	7.106	Legs	0	FALSE	0	Open tin	CTR-Children
sub-S016	2H_Child	Child	2H	Open_tin	7.106	Feet	2.244	TRUE	0.31578947368421056	Open tin	CTR-Children
sub-S016	2H_Child	Child	2H	Unscrew_small_nut	6.57	Hand	6.57	TRUE	1	Unscrew small nut	CTR-Children
sub-S016	2H_Child	Child	2H	Unscrew_small_nut	6.57	Arm	6.57	TRUE	1	Unscrew small nut	CTR-Children
sub-S016	2H_Child	Child	2H	Unscrew_small_nut	6.57	Torso	0	FALSE	0	Unscrew small nut	CTR-Children
sub-S016	2H_Child	Child	2H	Unscrew_small_nut	6.57	Lower face	0	FALSE	0	Unscrew small nut	CTR-Children
sub-S016	2H_Child	Child	2H	Unscrew_small_nut	6.57	Legs	0	FALSE	0	Unscrew small nut	CTR-Children
sub-S016	2H_Child	Child	2H	Unscrew_small_nut	6.57	Feet	0	FALSE	0	Unscrew small nut	CTR-Children
sub-S016	2H_Child	Child	2H	Screw_block_screwdriver	82.338	Hand	82.338	TRUE	1	Screw, block, screwdriver	CTR-Children
sub-S016	2H_Child	Child	2H	Screw_block_screwdriver	82.338	Arm	82.338	TRUE	1	Screw, block, screwdriver	CTR-Children
sub-S016	2H_Child	Child	2H	Screw_block_screwdriver	82.338	Torso	0	FALSE	0	Screw, block, screwdriver	CTR-Children
sub-S016	2H_Child	Child	2H	Screw_block_screwdriver	82.338	Lower face	0	FALSE	0	Screw, block, screwdriver	CTR-Children
sub-S016	2H_Child	Child	2H	Screw_block_screwdriver	82.338	Legs	0	FALSE	0	Screw, block, screwdriver	CTR-Children
sub-S016	2H_Child	Child	2H	Screw_block_screwdriver	82.338	Feet	0	FALSE	0	Screw, block, screwdriver	CTR-Children
sub-S016	2H_Child	Child	2H	Glove	4.735	Hand	4.735	TRUE	1	Glove	CTR-Children
sub-S016	2H_Child	Child	2H	Glove	4.735	Arm	4.735	TRUE	1	Glove	CTR-Children
sub-S016	2H_Child	Child	2H	Glove	4.735	Torso	0	FALSE	0	Glove	CTR-Children
sub-S016	2H_Child	Child	2H	Glove	4.735	Lower face	0	FALSE	0	Glove	CTR-Children
sub-S016	2H_Child	Child	2H	Glove	4.735	Legs	0	FALSE	0	Glove	CTR-Children
sub-S016	2H_Child	Child	2H	Glove	4.735	Feet	0	FALSE	0	Glove	CTR-Children
sub-S016	2H_Child	Child	2H	Salad_box	5.119	Hand	5.119	TRUE	1	Salad box	CTR-Children
sub-S016	2H_Child	Child	2H	Salad_box	5.119	Arm	5.119	TRUE	1	Salad box	CTR-Children
sub-S016	2H_Child	Child	2H	Salad_box	5.119	Torso	2.232	TRUE	0.43602266067591333	Salad box	CTR-Children
sub-S016	2H_Child	Child	2H	Salad_box	5.119	Lower face	0	FALSE	0	Salad box	CTR-Children
sub-S016	2H_Child	Child	2H	Salad_box	5.119	Legs	0.97	TRUE	0.18949013479195156	Salad box	CTR-Children
sub-S016	2H_Child	Child	2H	Salad_box	5.119	Feet	0	FALSE	0	Salad box	CTR-Children
sub-S016	2H_Child	Child	2H	Thread_beads	25.502	Hand	25.502	TRUE	1	Thread beads	CTR-Children
sub-S016	2H_Child	Child	2H	Thread_beads	25.502	Arm	25.502	TRUE	1	Thread beads	CTR-Children
sub-S016	2H_Child	Child	2H	Thread_beads	25.502	Torso	0	FALSE	0	Thread beads	CTR-Children
sub-S016	2H_Child	Child	2H	Thread_beads	25.502	Lower face	0	FALSE	0	Thread beads	CTR-Children
sub-S016	2H_Child	Child	2H	Thread_beads	25.502	Legs	0	FALSE	0	Thread beads	CTR-Children
sub-S016	2H_Child	Child	2H	Thread_beads	25.502	Feet	0	FALSE	0	Thread beads	CTR-Children
sub-S016	2H_Child	Child	2H	Open_sweet	19.201	Hand	19.201	TRUE	1	Open sweet	CTR-Children
sub-S016	2H_Child	Child	2H	Open_sweet	19.201	Arm	19.201	TRUE	1	Open sweet	CTR-Children
sub-S016	2H_Child	Child	2H	Open_sweet	19.201	Torso	0	FALSE	0	Open sweet	CTR-Children
sub-S016	2H_Child	Child	2H	Open_sweet	19.201	Lower face	0	FALSE	0	Open sweet	CTR-Children
sub-S016	2H_Child	Child	2H	Open_sweet	19.201	Legs	0	FALSE	0	Open sweet	CTR-Children
sub-S016	2H_Child	Child	2H	Open_sweet	19.201	Feet	0	FALSE	0	Open sweet	CTR-Children
sub-S028	2H_Child	Child	2H	Open_padlock	20.277	Hand	20.277	TRUE	1	Open padlock	CTR-Children
sub-S028	2H_Child	Child	2H	Open_padlock	20.277	Arm	14.132	TRUE	0.6969472801696502	Open padlock	CTR-Children
sub-S028	2H_Child	Child	2H	Open_padlock	20.277	Torso	0	FALSE	0	Open padlock	CTR-Children
sub-S028	2H_Child	Child	2H	Open_padlock	20.277	Lower face	0	FALSE	0	Open padlock	CTR-Children
sub-S028	2H_Child	Child	2H	Open_padlock	20.277	Legs	0	FALSE	0	Open padlock	CTR-Children
sub-S028	2H_Child	Child	2H	Open_padlock	20.277	Feet	0	FALSE	0	Open padlock	CTR-Children
sub-S028	2H_Child	Child	2H	Open_velcro	1.32	Hand	1.32	TRUE	1	Open velcro	CTR-Children
sub-S028	2H_Child	Child	2H	Open_velcro	1.32	Arm	1.32	TRUE	1	Open velcro	CTR-Children
sub-S028	2H_Child	Child	2H	Open_velcro	1.32	Torso	0	FALSE	0	Open velcro	CTR-Children
sub-S028	2H_Child	Child	2H	Open_velcro	1.32	Lower face	0	FALSE	0	Open velcro	CTR-Children
sub-S028	2H_Child	Child	2H	Open_velcro	1.32	Legs	0	FALSE	0	Open velcro	CTR-Children
sub-S028	2H_Child	Child	2H	Open_velcro	1.32	Feet	0	FALSE	0	Open velcro	CTR-Children
sub-S028	2H_Child	Child	2H	Open_plastic_envelope	33.294	Hand	33.294	TRUE	1	Open plastic envelope	CTR-Children
sub-S028	2H_Child	Child	2H	Open_plastic_envelope	33.294	Arm	33.294	TRUE	1	Open plastic envelope	CTR-Children
sub-S028	2H_Child	Child	2H	Open_plastic_envelope	33.294	Torso	0	FALSE	0	Open plastic envelope	CTR-Children
sub-S028	2H_Child	Child	2H	Open_plastic_envelope	33.294	Lower face	0	FALSE	0	Open plastic envelope	CTR-Children
sub-S028	2H_Child	Child	2H	Open_plastic_envelope	33.294	Legs	3.713	TRUE	0.11152159548266956	Open plastic envelope	CTR-Children
sub-S028	2H_Child	Child	2H	Open_plastic_envelope	33.294	Feet	0	FALSE	0	Open plastic envelope	CTR-Children
sub-S028	2H_Child	Child	2H	Open_plaster	41.288	Hand	41.288	TRUE	1	Open plaster	CTR-Children
sub-S028	2H_Child	Child	2H	Open_plaster	41.288	Arm	41.288	TRUE	1	Open plaster	CTR-Children
sub-S028	2H_Child	Child	2H	Open_plaster	41.288	Torso	0	FALSE	0	Open plaster	CTR-Children
sub-S028	2H_Child	Child	2H	Open_plaster	41.288	Lower face	0	FALSE	0	Open plaster	CTR-Children
sub-S028	2H_Child	Child	2H	Open_plaster	41.288	Legs	0	FALSE	0	Open plaster	CTR-Children
sub-S028	2H_Child	Child	2H	Open_plaster	41.288	Feet	0	FALSE	0	Open plaster	CTR-Children
sub-S028	2H_Child	Child	2H	Close_buttons	36.464	Hand	36.464	TRUE	1	Close buttons	CTR-Children
sub-S028	2H_Child	Child	2H	Close_buttons	36.464	Arm	35.884	TRUE	0.9840939008336991	Close buttons	CTR-Children
sub-S028	2H_Child	Child	2H	Close_buttons	36.464	Torso	0	FALSE	0	Close buttons	CTR-Children
sub-S028	2H_Child	Child	2H	Close_buttons	36.464	Lower face	0	FALSE	0	Close buttons	CTR-Children
sub-S028	2H_Child	Child	2H	Close_buttons	36.464	Legs	0	FALSE	0	Close buttons	CTR-Children
sub-S028	2H_Child	Child	2H	Close_buttons	36.464	Feet	0	FALSE	0	Close buttons	CTR-Children
sub-S028	2H_Child	Child	2H	Open_jar	6.574	Hand	6.574	TRUE	1	Open jar	CTR-Children
sub-S028	2H_Child	Child	2H	Open_jar	6.574	Arm	6.574	TRUE	1	Open jar	CTR-Children
sub-S028	2H_Child	Child	2H	Open_jar	6.574	Torso	0	FALSE	0	Open jar	CTR-Children
sub-S028	2H_Child	Child	2H	Open_jar	6.574	Lower face	0	FALSE	0	Open jar	CTR-Children
sub-S028	2H_Child	Child	2H	Open_jar	6.574	Legs	0	FALSE	0	Open jar	CTR-Children
sub-S028	2H_Child	Child	2H	Open_jar	6.574	Feet	0	FALSE	0	Open jar	CTR-Children
sub-S028	2H_Child	Child	2H	Remove_pen_lid	1.346	Hand	1.346	TRUE	1	Remove pen lid	CTR-Children
sub-S028	2H_Child	Child	2H	Remove_pen_lid	1.346	Arm	1.346	TRUE	1	Remove pen lid	CTR-Children
sub-S028	2H_Child	Child	2H	Remove_pen_lid	1.346	Torso	0	FALSE	0	Remove pen lid	CTR-Children
sub-S028	2H_Child	Child	2H	Remove_pen_lid	1.346	Lower face	0	FALSE	0	Remove pen lid	CTR-Children
sub-S028	2H_Child	Child	2H	Remove_pen_lid	1.346	Legs	0	FALSE	0	Remove pen lid	CTR-Children
sub-S028	2H_Child	Child	2H	Remove_pen_lid	1.346	Feet	0	FALSE	0	Remove pen lid	CTR-Children
sub-S028	2H_Child	Child	2H	Pull_apart_lego	12.791	Hand	12.791	TRUE	1	Pull apart lego	CTR-Children
sub-S028	2H_Child	Child	2H	Pull_apart_lego	12.791	Arm	12.791	TRUE	1	Pull apart lego	CTR-Children
sub-S028	2H_Child	Child	2H	Pull_apart_lego	12.791	Torso	6.082	TRUE	0.47549057931357985	Pull apart lego	CTR-Children
sub-S028	2H_Child	Child	2H	Pull_apart_lego	12.791	Lower face	0	FALSE	0	Pull apart lego	CTR-Children
sub-S028	2H_Child	Child	2H	Pull_apart_lego	12.791	Legs	0	FALSE	0	Pull apart lego	CTR-Children
sub-S028	2H_Child	Child	2H	Pull_apart_lego	12.791	Feet	0	FALSE	0	Pull apart lego	CTR-Children
sub-S028	2H_Child	Child	2H	Open_tin	4.146	Hand	4.146	TRUE	1	Open tin	CTR-Children
sub-S028	2H_Child	Child	2H	Open_tin	4.146	Arm	4.146	TRUE	1	Open tin	CTR-Children
sub-S028	2H_Child	Child	2H	Open_tin	4.146	Torso	2.979	TRUE	0.7185238784370478	Open tin	CTR-Children
sub-S028	2H_Child	Child	2H	Open_tin	4.146	Lower face	0	FALSE	0	Open tin	CTR-Children
sub-S028	2H_Child	Child	2H	Open_tin	4.146	Legs	1.917	TRUE	0.46237337192474676	Open tin	CTR-Children
sub-S028	2H_Child	Child	2H	Open_tin	4.146	Feet	0	FALSE	0	Open tin	CTR-Children
sub-S028	2H_Child	Child	2H	Unscrew_small_nut	25.979	Hand	25.979	TRUE	1	Unscrew small nut	CTR-Children
sub-S028	2H_Child	Child	2H	Unscrew_small_nut	25.979	Arm	25.979	TRUE	1	Unscrew small nut	CTR-Children
sub-S028	2H_Child	Child	2H	Unscrew_small_nut	25.979	Torso	0	FALSE	0	Unscrew small nut	CTR-Children
sub-S028	2H_Child	Child	2H	Unscrew_small_nut	25.979	Lower face	0	FALSE	0	Unscrew small nut	CTR-Children
sub-S028	2H_Child	Child	2H	Unscrew_small_nut	25.979	Legs	0	FALSE	0	Unscrew small nut	CTR-Children
sub-S028	2H_Child	Child	2H	Unscrew_small_nut	25.979	Feet	0	FALSE	0	Unscrew small nut	CTR-Children
sub-S028	2H_Child	Child	2H	Screw_block_screwdriver	58.905	Hand	58.905	TRUE	1	Screw, block, screwdriver	CTR-Children
sub-S028	2H_Child	Child	2H	Screw_block_screwdriver	58.905	Arm	58.905	TRUE	1	Screw, block, screwdriver	CTR-Children
sub-S028	2H_Child	Child	2H	Screw_block_screwdriver	58.905	Torso	0	FALSE	0	Screw, block, screwdriver	CTR-Children
sub-S028	2H_Child	Child	2H	Screw_block_screwdriver	58.905	Lower face	0	FALSE	0	Screw, block, screwdriver	CTR-Children
sub-S028	2H_Child	Child	2H	Screw_block_screwdriver	58.905	Legs	0	FALSE	0	Screw, block, screwdriver	CTR-Children
sub-S028	2H_Child	Child	2H	Screw_block_screwdriver	58.905	Feet	0	FALSE	0	Screw, block, screwdriver	CTR-Children
sub-S028	2H_Child	Child	2H	Glove	5.18	Hand	5.18	TRUE	1	Glove	CTR-Children
sub-S028	2H_Child	Child	2H	Glove	5.18	Arm	5.18	TRUE	1	Glove	CTR-Children
sub-S028	2H_Child	Child	2H	Glove	5.18	Torso	0	FALSE	0	Glove	CTR-Children
sub-S028	2H_Child	Child	2H	Glove	5.18	Lower face	0	FALSE	0	Glove	CTR-Children
sub-S028	2H_Child	Child	2H	Glove	5.18	Legs	0	FALSE	0	Glove	CTR-Children
sub-S028	2H_Child	Child	2H	Glove	5.18	Feet	0	FALSE	0	Glove	CTR-Children
sub-S028	2H_Child	Child	2H	Salad_box	0	Hand	0	FALSE	NA	Salad box	CTR-Children
sub-S028	2H_Child	Child	2H	Salad_box	0	Arm	0	FALSE	NA	Salad box	CTR-Children
sub-S028	2H_Child	Child	2H	Salad_box	0	Torso	0	FALSE	NA	Salad box	CTR-Children
sub-S028	2H_Child	Child	2H	Salad_box	0	Lower face	0	FALSE	NA	Salad box	CTR-Children
sub-S028	2H_Child	Child	2H	Salad_box	0	Legs	0	FALSE	NA	Salad box	CTR-Children
sub-S028	2H_Child	Child	2H	Salad_box	0	Feet	0	FALSE	NA	Salad box	CTR-Children
sub-S028	2H_Child	Child	2H	Thread_beads	22.45	Hand	22.45	TRUE	1	Thread beads	CTR-Children
sub-S028	2H_Child	Child	2H	Thread_beads	22.45	Arm	22.45	TRUE	1	Thread beads	CTR-Children
sub-S028	2H_Child	Child	2H	Thread_beads	22.45	Torso	0	FALSE	0	Thread beads	CTR-Children
sub-S028	2H_Child	Child	2H	Thread_beads	22.45	Lower face	0	FALSE	0	Thread beads	CTR-Children
sub-S028	2H_Child	Child	2H	Thread_beads	22.45	Legs	0	FALSE	0	Thread beads	CTR-Children
sub-S028	2H_Child	Child	2H	Thread_beads	22.45	Feet	0	FALSE	0	Thread beads	CTR-Children
sub-S028	2H_Child	Child	2H	Open_sweet	19.376	Hand	19.376	TRUE	1	Open sweet	CTR-Children
sub-S028	2H_Child	Child	2H	Open_sweet	19.376	Arm	19.376	TRUE	1	Open sweet	CTR-Children
sub-S028	2H_Child	Child	2H	Open_sweet	19.376	Torso	0	FALSE	0	Open sweet	CTR-Children
sub-S028	2H_Child	Child	2H	Open_sweet	19.376	Lower face	0	FALSE	0	Open sweet	CTR-Children
sub-S028	2H_Child	Child	2H	Open_sweet	19.376	Legs	0	FALSE	0	Open sweet	CTR-Children
sub-S028	2H_Child	Child	2H	Open_sweet	19.376	Feet	0	FALSE	0	Open sweet	CTR-Children
sub-S031	2H_Child	Child	2H	Open_padlock	20.841	Hand	20.841	TRUE	1	Open padlock	CTR-Children
sub-S031	2H_Child	Child	2H	Open_padlock	20.841	Arm	20.841	TRUE	1	Open padlock	CTR-Children
sub-S031	2H_Child	Child	2H	Open_padlock	20.841	Torso	0	FALSE	0	Open padlock	CTR-Children
sub-S031	2H_Child	Child	2H	Open_padlock	20.841	Lower face	0	FALSE	0	Open padlock	CTR-Children
sub-S031	2H_Child	Child	2H	Open_padlock	20.841	Legs	0	FALSE	0	Open padlock	CTR-Children
sub-S031	2H_Child	Child	2H	Open_padlock	20.841	Feet	0	FALSE	0	Open padlock	CTR-Children
sub-S031	2H_Child	Child	2H	Open_velcro	3.323	Hand	3.323	TRUE	1	Open velcro	CTR-Children
sub-S031	2H_Child	Child	2H	Open_velcro	3.323	Arm	3.323	TRUE	1	Open velcro	CTR-Children
sub-S031	2H_Child	Child	2H	Open_velcro	3.323	Torso	0	FALSE	0	Open velcro	CTR-Children
sub-S031	2H_Child	Child	2H	Open_velcro	3.323	Lower face	0	FALSE	0	Open velcro	CTR-Children
sub-S031	2H_Child	Child	2H	Open_velcro	3.323	Legs	0	FALSE	0	Open velcro	CTR-Children
sub-S031	2H_Child	Child	2H	Open_velcro	3.323	Feet	0	FALSE	0	Open velcro	CTR-Children
sub-S031	2H_Child	Child	2H	Open_plastic_envelope	18.91	Hand	18.91	TRUE	1	Open plastic envelope	CTR-Children
sub-S031	2H_Child	Child	2H	Open_plastic_envelope	18.91	Arm	18.91	TRUE	1	Open plastic envelope	CTR-Children
sub-S031	2H_Child	Child	2H	Open_plastic_envelope	18.91	Torso	0	FALSE	0	Open plastic envelope	CTR-Children
sub-S031	2H_Child	Child	2H	Open_plastic_envelope	18.91	Lower face	0	FALSE	0	Open plastic envelope	CTR-Children
sub-S031	2H_Child	Child	2H	Open_plastic_envelope	18.91	Legs	0	FALSE	0	Open plastic envelope	CTR-Children
sub-S031	2H_Child	Child	2H	Open_plastic_envelope	18.91	Feet	0	FALSE	0	Open plastic envelope	CTR-Children
sub-S031	2H_Child	Child	2H	Open_plaster	8.64	Hand	8.64	TRUE	1	Open plaster	CTR-Children
sub-S031	2H_Child	Child	2H	Open_plaster	8.64	Arm	8.64	TRUE	1	Open plaster	CTR-Children
sub-S031	2H_Child	Child	2H	Open_plaster	8.64	Torso	0	FALSE	0	Open plaster	CTR-Children
sub-S031	2H_Child	Child	2H	Open_plaster	8.64	Lower face	0	FALSE	0	Open plaster	CTR-Children
sub-S031	2H_Child	Child	2H	Open_plaster	8.64	Legs	0	FALSE	0	Open plaster	CTR-Children
sub-S031	2H_Child	Child	2H	Open_plaster	8.64	Feet	0	FALSE	0	Open plaster	CTR-Children
sub-S031	2H_Child	Child	2H	Close_buttons	34.167	Hand	34.167	TRUE	1	Close buttons	CTR-Children
sub-S031	2H_Child	Child	2H	Close_buttons	34.167	Arm	34.167	TRUE	1	Close buttons	CTR-Children
sub-S031	2H_Child	Child	2H	Close_buttons	34.167	Torso	0	FALSE	0	Close buttons	CTR-Children
sub-S031	2H_Child	Child	2H	Close_buttons	34.167	Lower face	0	FALSE	0	Close buttons	CTR-Children
sub-S031	2H_Child	Child	2H	Close_buttons	34.167	Legs	0	FALSE	0	Close buttons	CTR-Children
sub-S031	2H_Child	Child	2H	Close_buttons	34.167	Feet	0	FALSE	0	Close buttons	CTR-Children
sub-S031	2H_Child	Child	2H	Open_jar	1.35	Hand	1.35	TRUE	1	Open jar	CTR-Children
sub-S031	2H_Child	Child	2H	Open_jar	1.35	Arm	1.35	TRUE	1	Open jar	CTR-Children
sub-S031	2H_Child	Child	2H	Open_jar	1.35	Torso	0	FALSE	0	Open jar	CTR-Children
sub-S031	2H_Child	Child	2H	Open_jar	1.35	Lower face	0	FALSE	0	Open jar	CTR-Children
sub-S031	2H_Child	Child	2H	Open_jar	1.35	Legs	0.614	TRUE	0.4548148148148148	Open jar	CTR-Children
sub-S031	2H_Child	Child	2H	Open_jar	1.35	Feet	0	FALSE	0	Open jar	CTR-Children
sub-S031	2H_Child	Child	2H	Remove_pen_lid	0.649	Hand	0.649	TRUE	1	Remove pen lid	CTR-Children
sub-S031	2H_Child	Child	2H	Remove_pen_lid	0.649	Arm	0.649	TRUE	1	Remove pen lid	CTR-Children
sub-S031	2H_Child	Child	2H	Remove_pen_lid	0.649	Torso	0	FALSE	0	Remove pen lid	CTR-Children
sub-S031	2H_Child	Child	2H	Remove_pen_lid	0.649	Lower face	0	FALSE	0	Remove pen lid	CTR-Children
sub-S031	2H_Child	Child	2H	Remove_pen_lid	0.649	Legs	0	FALSE	0	Remove pen lid	CTR-Children
sub-S031	2H_Child	Child	2H	Remove_pen_lid	0.649	Feet	0	FALSE	0	Remove pen lid	CTR-Children
sub-S031	2H_Child	Child	2H	Pull_apart_lego	8.524	Hand	8.524	TRUE	1	Pull apart lego	CTR-Children
sub-S031	2H_Child	Child	2H	Pull_apart_lego	8.524	Arm	8.524	TRUE	1	Pull apart lego	CTR-Children
sub-S031	2H_Child	Child	2H	Pull_apart_lego	8.524	Torso	3.625	TRUE	0.4252698263725951	Pull apart lego	CTR-Children
sub-S031	2H_Child	Child	2H	Pull_apart_lego	8.524	Lower face	0	FALSE	0	Pull apart lego	CTR-Children
sub-S031	2H_Child	Child	2H	Pull_apart_lego	8.524	Legs	0	FALSE	0	Pull apart lego	CTR-Children
sub-S031	2H_Child	Child	2H	Pull_apart_lego	8.524	Feet	0	FALSE	0	Pull apart lego	CTR-Children
sub-S031	2H_Child	Child	2H	Open_tin	3.196	Hand	3.196	TRUE	1	Open tin	CTR-Children
sub-S031	2H_Child	Child	2H	Open_tin	3.196	Arm	3.196	TRUE	1	Open tin	CTR-Children
sub-S031	2H_Child	Child	2H	Open_tin	3.196	Torso	0	FALSE	0	Open tin	CTR-Children
sub-S031	2H_Child	Child	2H	Open_tin	3.196	Lower face	0	FALSE	0	Open tin	CTR-Children
sub-S031	2H_Child	Child	2H	Open_tin	3.196	Legs	2.288	TRUE	0.715894868585732	Open tin	CTR-Children
sub-S031	2H_Child	Child	2H	Open_tin	3.196	Feet	0	FALSE	0	Open tin	CTR-Children
sub-S031	2H_Child	Child	2H	Unscrew_small_nut	5.856	Hand	5.856	TRUE	1	Unscrew small nut	CTR-Children
sub-S031	2H_Child	Child	2H	Unscrew_small_nut	5.856	Arm	5.856	TRUE	1	Unscrew small nut	CTR-Children
sub-S031	2H_Child	Child	2H	Unscrew_small_nut	5.856	Torso	0	FALSE	0	Unscrew small nut	CTR-Children
sub-S031	2H_Child	Child	2H	Unscrew_small_nut	5.856	Lower face	0	FALSE	0	Unscrew small nut	CTR-Children
sub-S031	2H_Child	Child	2H	Unscrew_small_nut	5.856	Legs	0	FALSE	0	Unscrew small nut	CTR-Children
sub-S031	2H_Child	Child	2H	Unscrew_small_nut	5.856	Feet	0	FALSE	0	Unscrew small nut	CTR-Children
sub-S031	2H_Child	Child	2H	Screw_block_screwdriver	60.719	Hand	60.719	TRUE	1	Screw, block, screwdriver	CTR-Children
sub-S031	2H_Child	Child	2H	Screw_block_screwdriver	60.719	Arm	60.719	TRUE	1	Screw, block, screwdriver	CTR-Children
sub-S031	2H_Child	Child	2H	Screw_block_screwdriver	60.719	Torso	0	FALSE	0	Screw, block, screwdriver	CTR-Children
sub-S031	2H_Child	Child	2H	Screw_block_screwdriver	60.719	Lower face	0	FALSE	0	Screw, block, screwdriver	CTR-Children
sub-S031	2H_Child	Child	2H	Screw_block_screwdriver	60.719	Legs	0	FALSE	0	Screw, block, screwdriver	CTR-Children
sub-S031	2H_Child	Child	2H	Screw_block_screwdriver	60.719	Feet	0	FALSE	0	Screw, block, screwdriver	CTR-Children
sub-S031	2H_Child	Child	2H	Glove	6.966	Hand	6.966	TRUE	1	Glove	CTR-Children
sub-S031	2H_Child	Child	2H	Glove	6.966	Arm	6.966	TRUE	1	Glove	CTR-Children
sub-S031	2H_Child	Child	2H	Glove	6.966	Torso	0	FALSE	0	Glove	CTR-Children
sub-S031	2H_Child	Child	2H	Glove	6.966	Lower face	0	FALSE	0	Glove	CTR-Children
sub-S031	2H_Child	Child	2H	Glove	6.966	Legs	0	FALSE	0	Glove	CTR-Children
sub-S031	2H_Child	Child	2H	Glove	6.966	Feet	0	FALSE	0	Glove	CTR-Children
sub-S031	2H_Child	Child	2H	Salad_box	2.66	Hand	2.66	TRUE	1	Salad box	CTR-Children
sub-S031	2H_Child	Child	2H	Salad_box	2.66	Arm	2.66	TRUE	1	Salad box	CTR-Children
sub-S031	2H_Child	Child	2H	Salad_box	2.66	Torso	0	FALSE	0	Salad box	CTR-Children
sub-S031	2H_Child	Child	2H	Salad_box	2.66	Lower face	0	FALSE	0	Salad box	CTR-Children
sub-S031	2H_Child	Child	2H	Salad_box	2.66	Legs	2.289	TRUE	0.8605263157894737	Salad box	CTR-Children
sub-S031	2H_Child	Child	2H	Salad_box	2.66	Feet	0	FALSE	0	Salad box	CTR-Children
sub-S031	2H_Child	Child	2H	Thread_beads	19.491	Hand	19.491	TRUE	1	Thread beads	CTR-Children
sub-S031	2H_Child	Child	2H	Thread_beads	19.491	Arm	19.491	TRUE	1	Thread beads	CTR-Children
sub-S031	2H_Child	Child	2H	Thread_beads	19.491	Torso	0	FALSE	0	Thread beads	CTR-Children
sub-S031	2H_Child	Child	2H	Thread_beads	19.491	Lower face	0	FALSE	0	Thread beads	CTR-Children
sub-S031	2H_Child	Child	2H	Thread_beads	19.491	Legs	0	FALSE	0	Thread beads	CTR-Children
sub-S031	2H_Child	Child	2H	Thread_beads	19.491	Feet	0	FALSE	0	Thread beads	CTR-Children
sub-S031	2H_Child	Child	2H	Open_sweet	22.251	Hand	22.251	TRUE	1	Open sweet	CTR-Children
sub-S031	2H_Child	Child	2H	Open_sweet	22.251	Arm	21.333	TRUE	0.9587434272616959	Open sweet	CTR-Children
sub-S031	2H_Child	Child	2H	Open_sweet	22.251	Torso	0	FALSE	0	Open sweet	CTR-Children
sub-S031	2H_Child	Child	2H	Open_sweet	22.251	Lower face	0	FALSE	0	Open sweet	CTR-Children
sub-S031	2H_Child	Child	2H	Open_sweet	22.251	Legs	0	FALSE	0	Open sweet	CTR-Children
sub-S031	2H_Child	Child	2H	Open_sweet	22.251	Feet	0	FALSE	0	Open sweet	CTR-Children
sub-S032	2H_Child	Child	2H	Open_padlock	11.93	Hand	11.93	TRUE	1	Open padlock	CTR-Children
sub-S032	2H_Child	Child	2H	Open_padlock	11.93	Arm	11.029	TRUE	0.9244761106454317	Open padlock	CTR-Children
sub-S032	2H_Child	Child	2H	Open_padlock	11.93	Torso	0	FALSE	0	Open padlock	CTR-Children
sub-S032	2H_Child	Child	2H	Open_padlock	11.93	Lower face	0	FALSE	0	Open padlock	CTR-Children
sub-S032	2H_Child	Child	2H	Open_padlock	11.93	Legs	0	FALSE	0	Open padlock	CTR-Children
sub-S032	2H_Child	Child	2H	Open_padlock	11.93	Feet	0	FALSE	0	Open padlock	CTR-Children
sub-S032	2H_Child	Child	2H	Open_velcro	2.611	Hand	2.611	TRUE	1	Open velcro	CTR-Children
sub-S032	2H_Child	Child	2H	Open_velcro	2.611	Arm	2.611	TRUE	1	Open velcro	CTR-Children
sub-S032	2H_Child	Child	2H	Open_velcro	2.611	Torso	0	FALSE	0	Open velcro	CTR-Children
sub-S032	2H_Child	Child	2H	Open_velcro	2.611	Lower face	0	FALSE	0	Open velcro	CTR-Children
sub-S032	2H_Child	Child	2H	Open_velcro	2.611	Legs	0	FALSE	0	Open velcro	CTR-Children
sub-S032	2H_Child	Child	2H	Open_velcro	2.611	Feet	0	FALSE	0	Open velcro	CTR-Children
sub-S032	2H_Child	Child	2H	Open_plastic_envelope	20.641	Hand	20.641	TRUE	1	Open plastic envelope	CTR-Children
sub-S032	2H_Child	Child	2H	Open_plastic_envelope	20.641	Arm	19.255	TRUE	0.9328520904994914	Open plastic envelope	CTR-Children
sub-S032	2H_Child	Child	2H	Open_plastic_envelope	20.641	Torso	0	FALSE	0	Open plastic envelope	CTR-Children
sub-S032	2H_Child	Child	2H	Open_plastic_envelope	20.641	Lower face	0	FALSE	0	Open plastic envelope	CTR-Children
sub-S032	2H_Child	Child	2H	Open_plastic_envelope	20.641	Legs	0	FALSE	0	Open plastic envelope	CTR-Children
sub-S032	2H_Child	Child	2H	Open_plastic_envelope	20.641	Feet	0	FALSE	0	Open plastic envelope	CTR-Children
sub-S032	2H_Child	Child	2H	Open_plaster	7.352	Hand	7.352	TRUE	1	Open plaster	CTR-Children
[truncated: 3,761 more rows]
