# Supplementary material for: Global remapping of the sensory homunculus emerges early in childhood development
Source: Nat Commun. 2026 Feb 24;17:1591. doi: 10.1038/s41467-025-66539-5 (PMC12932738; doi:10.1038/s41467-025-66539-5)
Supplement: Supplementary file 4 — Source data [file 41467_2025_66539_MOESM4_ESM.zip › exp-boldkids_fig-S14a_data-activity.csv]

SubjectNum	Group	Group_age	Group_hand	Contrast	side	hemisphere	roiName	roiType	Zstats	Group_labels
sub-S001	2H_Child	Child	2H	Chin vs Rest	Deprived|NonDominant	rh	GlasserOp4	S2	-0.773035093484157	CTR-Children
sub-S001	2H_Child	Child	2H	Foot vs Rest	Deprived|NonDominant	rh	GlasserOp4	S2	0.263685623398593	CTR-Children
sub-S001	2H_Child	Child	2H	Forehead vs Rest	Deprived|NonDominant	rh	GlasserOp4	S2	0.717610774166177	CTR-Children
sub-S001	2H_Child	Child	2H	InnerArm vs Rest	Deprived|NonDominant	rh	GlasserOp4	S2	-0.11772595575428	CTR-Children
sub-S001	2H_Child	Child	2H	Thigh vs Rest	Deprived|NonDominant	rh	GlasserOp4	S2	0.643050974526542	CTR-Children
sub-S001	2H_Child	Child	2H	Torso vs Rest	Deprived|NonDominant	rh	GlasserOp4	S2	-0.55130396136016	CTR-Children
sub-S002	2H_Child	Child	2H	Chin vs Rest	Deprived|NonDominant	rh	GlasserOp4	S2	1.95102932059615	CTR-Children
sub-S002	2H_Child	Child	2H	Foot vs Rest	Deprived|NonDominant	rh	GlasserOp4	S2	2.9841149803884	CTR-Children
sub-S002	2H_Child	Child	2H	Forehead vs Rest	Deprived|NonDominant	rh	GlasserOp4	S2	4.93886097397167	CTR-Children
sub-S002	2H_Child	Child	2H	InnerArm vs Rest	Deprived|NonDominant	rh	GlasserOp4	S2	2.12828902702313	CTR-Children
sub-S002	2H_Child	Child	2H	Thigh vs Rest	Deprived|NonDominant	rh	GlasserOp4	S2	2.19261718795463	CTR-Children
sub-S002	2H_Child	Child	2H	Torso vs Rest	Deprived|NonDominant	rh	GlasserOp4	S2	1.06937960744044	CTR-Children
sub-S003	2H_Child	Child	2H	Chin vs Rest	Deprived|NonDominant	rh	GlasserOp4	S2	0.720717253899671	CTR-Children
sub-S003	2H_Child	Child	2H	Foot vs Rest	Deprived|NonDominant	rh	GlasserOp4	S2	0.0446352643846394	CTR-Children
sub-S003	2H_Child	Child	2H	Forehead vs Rest	Deprived|NonDominant	rh	GlasserOp4	S2	0.698627790060907	CTR-Children
sub-S003	2H_Child	Child	2H	InnerArm vs Rest	Deprived|NonDominant	rh	GlasserOp4	S2	-0.881993327879384	CTR-Children
sub-S003	2H_Child	Child	2H	Thigh vs Rest	Deprived|NonDominant	rh	GlasserOp4	S2	-1.73355288100112	CTR-Children
sub-S003	2H_Child	Child	2H	Torso vs Rest	Deprived|NonDominant	rh	GlasserOp4	S2	-0.522849264599889	CTR-Children
sub-S004	1H_Child	Child	1H	Chin vs Rest	Deprived|NonDominant	rh	GlasserOp4	S2	3.44026734683498	CLD-Children
sub-S004	1H_Child	Child	1H	Foot vs Rest	Deprived|NonDominant	rh	GlasserOp4	S2	0.921342273806764	CLD-Children
sub-S004	1H_Child	Child	1H	Forehead vs Rest	Deprived|NonDominant	rh	GlasserOp4	S2	2.02099178937146	CLD-Children
sub-S004	1H_Child	Child	1H	InnerArm vs Rest	Deprived|NonDominant	rh	GlasserOp4	S2	0.253111757109667	CLD-Children
sub-S004	1H_Child	Child	1H	Thigh vs Rest	Deprived|NonDominant	rh	GlasserOp4	S2	1.56625038099383	CLD-Children
sub-S004	1H_Child	Child	1H	Torso vs Rest	Deprived|NonDominant	rh	GlasserOp4	S2	0.0887696024440726	CLD-Children
sub-S501	1H_Adult	Adult	1H	Chin vs Rest	Deprived|NonDominant	rh	GlasserOp4	S2	0.945784101563334	CLD-Adults
sub-S501	1H_Adult	Adult	1H	Foot vs Rest	Deprived|NonDominant	rh	GlasserOp4	S2	-0.371540346658151	CLD-Adults
sub-S501	1H_Adult	Adult	1H	Forehead vs Rest	Deprived|NonDominant	rh	GlasserOp4	S2	0.682425592501548	CLD-Adults
sub-S501	1H_Adult	Adult	1H	InnerArm vs Rest	Deprived|NonDominant	rh	GlasserOp4	S2	1.89471359801076	CLD-Adults
sub-S501	1H_Adult	Adult	1H	Thigh vs Rest	Deprived|NonDominant	rh	GlasserOp4	S2	-1.11856993523119	CLD-Adults
sub-S501	1H_Adult	Adult	1H	Torso vs Rest	Deprived|NonDominant	rh	GlasserOp4	S2	-0.870716879150527	CLD-Adults
sub-S006	1H_Child	Child	1H	Chin vs Rest	Deprived|NonDominant	rh	GlasserOp4	S2	-1.07364393972331	CLD-Children
sub-S006	1H_Child	Child	1H	Foot vs Rest	Deprived|NonDominant	rh	GlasserOp4	S2	-0.98137331550751	CLD-Children
sub-S006	1H_Child	Child	1H	Forehead vs Rest	Deprived|NonDominant	rh	GlasserOp4	S2	0.941430784644925	CLD-Children
sub-S006	1H_Child	Child	1H	InnerArm vs Rest	Deprived|NonDominant	rh	GlasserOp4	S2	0.317880049735834	CLD-Children
sub-S006	1H_Child	Child	1H	Thigh vs Rest	Deprived|NonDominant	rh	GlasserOp4	S2	-1.50253758945014	CLD-Children
sub-S006	1H_Child	Child	1H	Torso vs Rest	Deprived|NonDominant	rh	GlasserOp4	S2	-0.68490570746204	CLD-Children
sub-S007	1H_Child	Child	1H	Chin vs Rest	Deprived|NonDominant	rh	GlasserOp4	S2	2.33818410486164	CLD-Children
sub-S007	1H_Child	Child	1H	Foot vs Rest	Deprived|NonDominant	rh	GlasserOp4	S2	1.92740472472607	CLD-Children
sub-S007	1H_Child	Child	1H	Forehead vs Rest	Deprived|NonDominant	rh	GlasserOp4	S2	2.31565288988477	CLD-Children
sub-S007	1H_Child	Child	1H	InnerArm vs Rest	Deprived|NonDominant	rh	GlasserOp4	S2	4.22446120072843	CLD-Children
sub-S007	1H_Child	Child	1H	Thigh vs Rest	Deprived|NonDominant	rh	GlasserOp4	S2	3.32318278895329	CLD-Children
sub-S007	1H_Child	Child	1H	Torso vs Rest	Deprived|NonDominant	rh	GlasserOp4	S2	0.696776762213648	CLD-Children
sub-S008	1H_Child	Child	1H	Chin vs Rest	Deprived|NonDominant	rh	GlasserOp4	S2	3.09184124602968	CLD-Children
sub-S008	1H_Child	Child	1H	Foot vs Rest	Deprived|NonDominant	rh	GlasserOp4	S2	2.15607863762732	CLD-Children
sub-S008	1H_Child	Child	1H	Forehead vs Rest	Deprived|NonDominant	rh	GlasserOp4	S2	0.0723908282330404	CLD-Children
sub-S008	1H_Child	Child	1H	InnerArm vs Rest	Deprived|NonDominant	rh	GlasserOp4	S2	2.52328061730006	CLD-Children
sub-S008	1H_Child	Child	1H	Thigh vs Rest	Deprived|NonDominant	rh	GlasserOp4	S2	1.75779583693925	CLD-Children
sub-S008	1H_Child	Child	1H	Torso vs Rest	Deprived|NonDominant	rh	GlasserOp4	S2	1.35812096925345	CLD-Children
sub-S010	1H_Child	Child	1H	Chin vs Rest	Deprived|NonDominant	rh	GlasserOp4	S2	0.913020575582389	CLD-Children
sub-S010	1H_Child	Child	1H	Foot vs Rest	Deprived|NonDominant	rh	GlasserOp4	S2	-0.52849661432279	CLD-Children
sub-S010	1H_Child	Child	1H	Forehead vs Rest	Deprived|NonDominant	rh	GlasserOp4	S2	-0.00610578293998011	CLD-Children
sub-S010	1H_Child	Child	1H	InnerArm vs Rest	Deprived|NonDominant	rh	GlasserOp4	S2	-0.312972250388307	CLD-Children
sub-S010	1H_Child	Child	1H	Thigh vs Rest	Deprived|NonDominant	rh	GlasserOp4	S2	-0.63221958417135	CLD-Children
sub-S010	1H_Child	Child	1H	Torso vs Rest	Deprived|NonDominant	rh	GlasserOp4	S2	-1.00197566870501	CLD-Children
sub-S011	1H_Child	Child	1H	Chin vs Rest	Deprived|NonDominant	rh	GlasserOp4	S2	0.535627456315232	CLD-Children
sub-S011	1H_Child	Child	1H	Foot vs Rest	Deprived|NonDominant	rh	GlasserOp4	S2	1.13784206174744	CLD-Children
sub-S011	1H_Child	Child	1H	Forehead vs Rest	Deprived|NonDominant	rh	GlasserOp4	S2	0.793074948134215	CLD-Children
sub-S011	1H_Child	Child	1H	InnerArm vs Rest	Deprived|NonDominant	rh	GlasserOp4	S2	-0.551936798310812	CLD-Children
sub-S011	1H_Child	Child	1H	Thigh vs Rest	Deprived|NonDominant	rh	GlasserOp4	S2	1.33565008545688	CLD-Children
sub-S011	1H_Child	Child	1H	Torso vs Rest	Deprived|NonDominant	rh	GlasserOp4	S2	1.68502512687673	CLD-Children
sub-S013	2H_Child	Child	2H	Chin vs Rest	Deprived|NonDominant	rh	GlasserOp4	S2	1.25529737028381	CTR-Children
sub-S013	2H_Child	Child	2H	Foot vs Rest	Deprived|NonDominant	rh	GlasserOp4	S2	0.472445956422287	CTR-Children
sub-S013	2H_Child	Child	2H	Forehead vs Rest	Deprived|NonDominant	rh	GlasserOp4	S2	1.46658317532698	CTR-Children
sub-S013	2H_Child	Child	2H	InnerArm vs Rest	Deprived|NonDominant	rh	GlasserOp4	S2	1.004912132168	CTR-Children
sub-S013	2H_Child	Child	2H	Thigh vs Rest	Deprived|NonDominant	rh	GlasserOp4	S2	0.988339627470144	CTR-Children
sub-S013	2H_Child	Child	2H	Torso vs Rest	Deprived|NonDominant	rh	GlasserOp4	S2	-0.21334843781892	CTR-Children
sub-S012	1H_Child	Child	1H	Chin vs Rest	Deprived|NonDominant	rh	GlasserOp4	S2	2.38478079920598	CLD-Children
sub-S012	1H_Child	Child	1H	Foot vs Rest	Deprived|NonDominant	rh	GlasserOp4	S2	1.03317434885268	CLD-Children
sub-S012	1H_Child	Child	1H	Forehead vs Rest	Deprived|NonDominant	rh	GlasserOp4	S2	2.89009164337089	CLD-Children
sub-S012	1H_Child	Child	1H	InnerArm vs Rest	Deprived|NonDominant	rh	GlasserOp4	S2	1.21058848792081	CLD-Children
sub-S012	1H_Child	Child	1H	Thigh vs Rest	Deprived|NonDominant	rh	GlasserOp4	S2	0.85442464330315	CLD-Children
sub-S012	1H_Child	Child	1H	Torso vs Rest	Deprived|NonDominant	rh	GlasserOp4	S2	1.30353972586821	CLD-Children
sub-S504	1H_Adult	Adult	1H	Chin vs Rest	Deprived|NonDominant	rh	GlasserOp4	S2	6.42875778333745	CLD-Adults
sub-S504	1H_Adult	Adult	1H	Foot vs Rest	Deprived|NonDominant	rh	GlasserOp4	S2	2.56121604701784	CLD-Adults
sub-S504	1H_Adult	Adult	1H	Forehead vs Rest	Deprived|NonDominant	rh	GlasserOp4	S2	1.45608033474594	CLD-Adults
sub-S504	1H_Adult	Adult	1H	InnerArm vs Rest	Deprived|NonDominant	rh	GlasserOp4	S2	3.92447308940108	CLD-Adults
sub-S504	1H_Adult	Adult	1H	Thigh vs Rest	Deprived|NonDominant	rh	GlasserOp4	S2	1.61197661822752	CLD-Adults
sub-S504	1H_Adult	Adult	1H	Torso vs Rest	Deprived|NonDominant	rh	GlasserOp4	S2	1.31747881092981	CLD-Adults
sub-S502	1H_Adult	Adult	1H	Chin vs Rest	Deprived|NonDominant	rh	GlasserOp4	S2	2.59959868813223	CLD-Adults
sub-S502	1H_Adult	Adult	1H	Foot vs Rest	Deprived|NonDominant	rh	GlasserOp4	S2	0.745861315006815	CLD-Adults
sub-S502	1H_Adult	Adult	1H	Forehead vs Rest	Deprived|NonDominant	rh	GlasserOp4	S2	0.699534852682721	CLD-Adults
sub-S502	1H_Adult	Adult	1H	InnerArm vs Rest	Deprived|NonDominant	rh	GlasserOp4	S2	1.51770492348632	CLD-Adults
sub-S502	1H_Adult	Adult	1H	Thigh vs Rest	Deprived|NonDominant	rh	GlasserOp4	S2	0.70934476549918	CLD-Adults
sub-S502	1H_Adult	Adult	1H	Torso vs Rest	Deprived|NonDominant	rh	GlasserOp4	S2	1.59244289182497	CLD-Adults
sub-S022	2H_Child	Child	2H	Chin vs Rest	Deprived|NonDominant	rh	GlasserOp4	S2	2.69309176936818	CTR-Children
sub-S022	2H_Child	Child	2H	Foot vs Rest	Deprived|NonDominant	rh	GlasserOp4	S2	0.270242384369022	CTR-Children
sub-S022	2H_Child	Child	2H	Forehead vs Rest	Deprived|NonDominant	rh	GlasserOp4	S2	2.68660396087951	CTR-Children
sub-S022	2H_Child	Child	2H	InnerArm vs Rest	Deprived|NonDominant	rh	GlasserOp4	S2	0.871589324532588	CTR-Children
sub-S022	2H_Child	Child	2H	Thigh vs Rest	Deprived|NonDominant	rh	GlasserOp4	S2	1.751941226122	CTR-Children
sub-S022	2H_Child	Child	2H	Torso vs Rest	Deprived|NonDominant	rh	GlasserOp4	S2	2.89350349529425	CTR-Children
sub-S023	2H_Child	Child	2H	Chin vs Rest	Deprived|NonDominant	rh	GlasserOp4	S2	1.57446310915351	CTR-Children
sub-S023	2H_Child	Child	2H	Foot vs Rest	Deprived|NonDominant	rh	GlasserOp4	S2	0.0491252754819444	CTR-Children
sub-S023	2H_Child	Child	2H	Forehead vs Rest	Deprived|NonDominant	rh	GlasserOp4	S2	1.35636945227353	CTR-Children
sub-S023	2H_Child	Child	2H	InnerArm vs Rest	Deprived|NonDominant	rh	GlasserOp4	S2	0.778047905439167	CTR-Children
sub-S023	2H_Child	Child	2H	Thigh vs Rest	Deprived|NonDominant	rh	GlasserOp4	S2	1.16589567752315	CTR-Children
sub-S023	2H_Child	Child	2H	Torso vs Rest	Deprived|NonDominant	rh	GlasserOp4	S2	1.92176446739078	CTR-Children
sub-S016	2H_Child	Child	2H	Chin vs Rest	Deprived|NonDominant	rh	GlasserOp4	S2	0.278760421848223	CTR-Children
sub-S016	2H_Child	Child	2H	Foot vs Rest	Deprived|NonDominant	rh	GlasserOp4	S2	1.02459633864775	CTR-Children
sub-S016	2H_Child	Child	2H	Forehead vs Rest	Deprived|NonDominant	rh	GlasserOp4	S2	1.17894591375885	CTR-Children
sub-S016	2H_Child	Child	2H	InnerArm vs Rest	Deprived|NonDominant	rh	GlasserOp4	S2	-0.207865797814114	CTR-Children
sub-S016	2H_Child	Child	2H	Thigh vs Rest	Deprived|NonDominant	rh	GlasserOp4	S2	-0.360269814908835	CTR-Children
sub-S016	2H_Child	Child	2H	Torso vs Rest	Deprived|NonDominant	rh	GlasserOp4	S2	-0.401051559196152	CTR-Children
sub-S017	1H_Child	Child	1H	Chin vs Rest	Deprived|NonDominant	rh	GlasserOp4	S2	0.599150848411898	CLD-Children
sub-S017	1H_Child	Child	1H	Foot vs Rest	Deprived|NonDominant	rh	GlasserOp4	S2	1.27724258723393	CLD-Children
sub-S017	1H_Child	Child	1H	Forehead vs Rest	Deprived|NonDominant	rh	GlasserOp4	S2	-0.152258599215431	CLD-Children
sub-S017	1H_Child	Child	1H	InnerArm vs Rest	Deprived|NonDominant	rh	GlasserOp4	S2	0.793612366389637	CLD-Children
sub-S017	1H_Child	Child	1H	Thigh vs Rest	Deprived|NonDominant	rh	GlasserOp4	S2	-0.0545232104478309	CLD-Children
sub-S017	1H_Child	Child	1H	Torso vs Rest	Deprived|NonDominant	rh	GlasserOp4	S2	1.8829827940191	CLD-Children
sub-S025	1H_Child	Child	1H	Chin vs Rest	Deprived|NonDominant	rh	GlasserOp4	S2	2.5373014817376	CLD-Children
sub-S025	1H_Child	Child	1H	Foot vs Rest	Deprived|NonDominant	rh	GlasserOp4	S2	2.18116134100422	CLD-Children
sub-S025	1H_Child	Child	1H	Forehead vs Rest	Deprived|NonDominant	rh	GlasserOp4	S2	3.6886833301447	CLD-Children
sub-S025	1H_Child	Child	1H	InnerArm vs Rest	Deprived|NonDominant	rh	GlasserOp4	S2	2.52713233848482	CLD-Children
sub-S025	1H_Child	Child	1H	Thigh vs Rest	Deprived|NonDominant	rh	GlasserOp4	S2	2.78079127818708	CLD-Children
sub-S025	1H_Child	Child	1H	Torso vs Rest	Deprived|NonDominant	rh	GlasserOp4	S2	1.6586015560931	CLD-Children
sub-S028	2H_Child	Child	2H	Chin vs Rest	Deprived|NonDominant	rh	GlasserOp4	S2	1.3589880431627	CTR-Children
sub-S028	2H_Child	Child	2H	Foot vs Rest	Deprived|NonDominant	rh	GlasserOp4	S2	1.45660399493888	CTR-Children
sub-S028	2H_Child	Child	2H	Forehead vs Rest	Deprived|NonDominant	rh	GlasserOp4	S2	-0.603455154198104	CTR-Children
sub-S028	2H_Child	Child	2H	InnerArm vs Rest	Deprived|NonDominant	rh	GlasserOp4	S2	1.25750002724987	CTR-Children
sub-S028	2H_Child	Child	2H	Thigh vs Rest	Deprived|NonDominant	rh	GlasserOp4	S2	2.29288441969932	CTR-Children
sub-S028	2H_Child	Child	2H	Torso vs Rest	Deprived|NonDominant	rh	GlasserOp4	S2	0.809855448885412	CTR-Children
sub-S032	2H_Child	Child	2H	Chin vs Rest	Deprived|NonDominant	rh	GlasserOp4	S2	2.4415203648703	CTR-Children
sub-S032	2H_Child	Child	2H	Foot vs Rest	Deprived|NonDominant	rh	GlasserOp4	S2	1.44190238377654	CTR-Children
sub-S032	2H_Child	Child	2H	Forehead vs Rest	Deprived|NonDominant	rh	GlasserOp4	S2	2.27904551015552	CTR-Children
sub-S032	2H_Child	Child	2H	InnerArm vs Rest	Deprived|NonDominant	rh	GlasserOp4	S2	2.6191622824069	CTR-Children
sub-S032	2H_Child	Child	2H	Thigh vs Rest	Deprived|NonDominant	rh	GlasserOp4	S2	0.526448915511352	CTR-Children
sub-S032	2H_Child	Child	2H	Torso vs Rest	Deprived|NonDominant	rh	GlasserOp4	S2	0.771454576382558	CTR-Children
sub-S031	2H_Child	Child	2H	Chin vs Rest	Deprived|NonDominant	rh	GlasserOp4	S2	3.92953343251811	CTR-Children
sub-S031	2H_Child	Child	2H	Foot vs Rest	Deprived|NonDominant	rh	GlasserOp4	S2	0.714814625186529	CTR-Children
sub-S031	2H_Child	Child	2H	Forehead vs Rest	Deprived|NonDominant	rh	GlasserOp4	S2	0.874980025321191	CTR-Children
sub-S031	2H_Child	Child	2H	InnerArm vs Rest	Deprived|NonDominant	rh	GlasserOp4	S2	0.424995821077847	CTR-Children
sub-S031	2H_Child	Child	2H	Thigh vs Rest	Deprived|NonDominant	rh	GlasserOp4	S2	-0.308465573113882	CTR-Children
sub-S031	2H_Child	Child	2H	Torso vs Rest	Deprived|NonDominant	rh	GlasserOp4	S2	-0.204425394644699	CTR-Children
sub-S506	1H_Adult	Adult	1H	Chin vs Rest	Deprived|NonDominant	rh	GlasserOp4	S2	5.90052842587098	CLD-Adults
sub-S506	1H_Adult	Adult	1H	Foot vs Rest	Deprived|NonDominant	rh	GlasserOp4	S2	-0.308575882565951	CLD-Adults
sub-S506	1H_Adult	Adult	1H	Forehead vs Rest	Deprived|NonDominant	rh	GlasserOp4	S2	2.13733488078867	CLD-Adults
sub-S506	1H_Adult	Adult	1H	InnerArm vs Rest	Deprived|NonDominant	rh	GlasserOp4	S2	0.611473256359284	CLD-Adults
sub-S506	1H_Adult	Adult	1H	Thigh vs Rest	Deprived|NonDominant	rh	GlasserOp4	S2	-0.611445751309042	CLD-Adults
sub-S506	1H_Adult	Adult	1H	Torso vs Rest	Deprived|NonDominant	rh	GlasserOp4	S2	-0.1676011261563	CLD-Adults
sub-S507	1H_Adult	Adult	1H	Chin vs Rest	Deprived|NonDominant	rh	GlasserOp4	S2	2.5910107830033	CLD-Adults
sub-S507	1H_Adult	Adult	1H	Foot vs Rest	Deprived|NonDominant	rh	GlasserOp4	S2	0.664573736764599	CLD-Adults
sub-S507	1H_Adult	Adult	1H	Forehead vs Rest	Deprived|NonDominant	rh	GlasserOp4	S2	1.89369977298034	CLD-Adults
sub-S507	1H_Adult	Adult	1H	InnerArm vs Rest	Deprived|NonDominant	rh	GlasserOp4	S2	0.538432412570596	CLD-Adults
sub-S507	1H_Adult	Adult	1H	Thigh vs Rest	Deprived|NonDominant	rh	GlasserOp4	S2	0.61136796662428	CLD-Adults
sub-S507	1H_Adult	Adult	1H	Torso vs Rest	Deprived|NonDominant	rh	GlasserOp4	S2	1.34482765628547	CLD-Adults
sub-S034	1H_Child	Child	1H	Chin vs Rest	Deprived|NonDominant	rh	GlasserOp4	S2	2.73146888135663	CLD-Children
sub-S034	1H_Child	Child	1H	Foot vs Rest	Deprived|NonDominant	rh	GlasserOp4	S2	4.78186332004922	CLD-Children
sub-S034	1H_Child	Child	1H	Forehead vs Rest	Deprived|NonDominant	rh	GlasserOp4	S2	3.12378117287513	CLD-Children
sub-S034	1H_Child	Child	1H	InnerArm vs Rest	Deprived|NonDominant	rh	GlasserOp4	S2	2.7559754845632	CLD-Children
sub-S034	1H_Child	Child	1H	Thigh vs Rest	Deprived|NonDominant	rh	GlasserOp4	S2	4.77013459421007	CLD-Children
sub-S034	1H_Child	Child	1H	Torso vs Rest	Deprived|NonDominant	rh	GlasserOp4	S2	3.37076564792101	CLD-Children
sub-S511	1H_Adult	Adult	1H	Chin vs Rest	Deprived|NonDominant	rh	GlasserOp4	S2	6.10629466648476	CLD-Adults
sub-S511	1H_Adult	Adult	1H	Foot vs Rest	Deprived|NonDominant	rh	GlasserOp4	S2	4.50460773105343	CLD-Adults
sub-S511	1H_Adult	Adult	1H	Forehead vs Rest	Deprived|NonDominant	rh	GlasserOp4	S2	7.22372043648174	CLD-Adults
sub-S511	1H_Adult	Adult	1H	InnerArm vs Rest	Deprived|NonDominant	rh	GlasserOp4	S2	6.1361966985956	CLD-Adults
sub-S511	1H_Adult	Adult	1H	Thigh vs Rest	Deprived|NonDominant	rh	GlasserOp4	S2	4.56470713342508	CLD-Adults
sub-S511	1H_Adult	Adult	1H	Torso vs Rest	Deprived|NonDominant	rh	GlasserOp4	S2	2.15804282675533	CLD-Adults
sub-S508	1H_Adult	Adult	1H	Chin vs Rest	Deprived|NonDominant	rh	GlasserOp4	S2	2.4679922269334	CLD-Adults
sub-S508	1H_Adult	Adult	1H	Foot vs Rest	Deprived|NonDominant	rh	GlasserOp4	S2	0.45225269302276	CLD-Adults
sub-S508	1H_Adult	Adult	1H	Forehead vs Rest	Deprived|NonDominant	rh	GlasserOp4	S2	1.34273390313305	CLD-Adults
sub-S508	1H_Adult	Adult	1H	InnerArm vs Rest	Deprived|NonDominant	rh	GlasserOp4	S2	0.774955071682377	CLD-Adults
sub-S508	1H_Adult	Adult	1H	Thigh vs Rest	Deprived|NonDominant	rh	GlasserOp4	S2	-0.177754331514628	CLD-Adults
sub-S508	1H_Adult	Adult	1H	Torso vs Rest	Deprived|NonDominant	rh	GlasserOp4	S2	-0.171991669054107	CLD-Adults
sub-S510	1H_Adult	Adult	1H	Chin vs Rest	Deprived|NonDominant	rh	GlasserOp4	S2	1.1275352985458	CLD-Adults
sub-S510	1H_Adult	Adult	1H	Foot vs Rest	Deprived|NonDominant	rh	GlasserOp4	S2	-0.933672904138661	CLD-Adults
sub-S510	1H_Adult	Adult	1H	Forehead vs Rest	Deprived|NonDominant	rh	GlasserOp4	S2	0.679887111010006	CLD-Adults
sub-S510	1H_Adult	Adult	1H	InnerArm vs Rest	Deprived|NonDominant	rh	GlasserOp4	S2	0.727348069698794	CLD-Adults
sub-S510	1H_Adult	Adult	1H	Thigh vs Rest	Deprived|NonDominant	rh	GlasserOp4	S2	-0.131584266427841	CLD-Adults
sub-S510	1H_Adult	Adult	1H	Torso vs Rest	Deprived|NonDominant	rh	GlasserOp4	S2	-0.328801311102122	CLD-Adults
sub-S509	1H_Adult	Adult	1H	Chin vs Rest	Deprived|NonDominant	rh	GlasserOp4	S2	1.53570670722441	CLD-Adults
sub-S509	1H_Adult	Adult	1H	Foot vs Rest	Deprived|NonDominant	rh	GlasserOp4	S2	-0.0922311951103394	CLD-Adults
sub-S509	1H_Adult	Adult	1H	Forehead vs Rest	Deprived|NonDominant	rh	GlasserOp4	S2	-0.320112025010901	CLD-Adults
sub-S509	1H_Adult	Adult	1H	InnerArm vs Rest	Deprived|NonDominant	rh	GlasserOp4	S2	-0.557869633848895	CLD-Adults
sub-S509	1H_Adult	Adult	1H	Thigh vs Rest	Deprived|NonDominant	rh	GlasserOp4	S2	-1.27434671251103	CLD-Adults
sub-S509	1H_Adult	Adult	1H	Torso vs Rest	Deprived|NonDominant	rh	GlasserOp4	S2	-0.972378013791173	CLD-Adults
sub-S513	1H_Adult	Adult	1H	Chin vs Rest	Deprived|NonDominant	rh	GlasserOp4	S2	-0.306513683158662	CLD-Adults
sub-S513	1H_Adult	Adult	1H	Foot vs Rest	Deprived|NonDominant	rh	GlasserOp4	S2	-0.597705840585229	CLD-Adults
sub-S513	1H_Adult	Adult	1H	Forehead vs Rest	Deprived|NonDominant	rh	GlasserOp4	S2	-1.03894778697761	CLD-Adults
sub-S513	1H_Adult	Adult	1H	InnerArm vs Rest	Deprived|NonDominant	rh	GlasserOp4	S2	-0.113015398745949	CLD-Adults
sub-S513	1H_Adult	Adult	1H	Thigh vs Rest	Deprived|NonDominant	rh	GlasserOp4	S2	-0.954634389317469	CLD-Adults
sub-S513	1H_Adult	Adult	1H	Torso vs Rest	Deprived|NonDominant	rh	GlasserOp4	S2	-1.52231292779753	CLD-Adults
sub-S514	1H_Adult	Adult	1H	Chin vs Rest	Deprived|NonDominant	rh	GlasserOp4	S2	-0.23586865014044	CLD-Adults
sub-S514	1H_Adult	Adult	1H	Foot vs Rest	Deprived|NonDominant	rh	GlasserOp4	S2	-0.711491934152646	CLD-Adults
sub-S514	1H_Adult	Adult	1H	Forehead vs Rest	Deprived|NonDominant	rh	GlasserOp4	S2	0.011130708044856	CLD-Adults
sub-S514	1H_Adult	Adult	1H	InnerArm vs Rest	Deprived|NonDominant	rh	GlasserOp4	S2	-2.2575318408696	CLD-Adults
sub-S514	1H_Adult	Adult	1H	Thigh vs Rest	Deprived|NonDominant	rh	GlasserOp4	S2	-1.88913752412586	CLD-Adults
sub-S514	1H_Adult	Adult	1H	Torso vs Rest	Deprived|NonDominant	rh	GlasserOp4	S2	-0.966687621963007	CLD-Adults
sub-S035	1H_Child	Child	1H	Chin vs Rest	Deprived|NonDominant	rh	GlasserOp4	S2	-0.302765663224951	CLD-Children
sub-S035	1H_Child	Child	1H	Foot vs Rest	Deprived|NonDominant	rh	GlasserOp4	S2	-0.0929444072467447	CLD-Children
sub-S035	1H_Child	Child	1H	Forehead vs Rest	Deprived|NonDominant	rh	GlasserOp4	S2	0.44634023570858	CLD-Children
sub-S035	1H_Child	Child	1H	InnerArm vs Rest	Deprived|NonDominant	rh	GlasserOp4	S2	0.569860335767215	CLD-Children
sub-S035	1H_Child	Child	1H	Thigh vs Rest	Deprived|NonDominant	rh	GlasserOp4	S2	-0.0967891879257683	CLD-Children
sub-S035	1H_Child	Child	1H	Torso vs Rest	Deprived|NonDominant	rh	GlasserOp4	S2	-0.808267060783692	CLD-Children
sub-S515	2H_Adult	Adult	2H	Chin vs Rest	Deprived|NonDominant	rh	GlasserOp4	S2	0.796151996385411	CTR-Adults
sub-S515	2H_Adult	Adult	2H	Foot vs Rest	Deprived|NonDominant	rh	GlasserOp4	S2	2.32429313084599	CTR-Adults
sub-S515	2H_Adult	Adult	2H	Forehead vs Rest	Deprived|NonDominant	rh	GlasserOp4	S2	1.57520298207604	CTR-Adults
sub-S515	2H_Adult	Adult	2H	InnerArm vs Rest	Deprived|NonDominant	rh	GlasserOp4	S2	0.494901320824707	CTR-Adults
sub-S515	2H_Adult	Adult	2H	Thigh vs Rest	Deprived|NonDominant	rh	GlasserOp4	S2	1.52324397815957	CTR-Adults
sub-S515	2H_Adult	Adult	2H	Torso vs Rest	Deprived|NonDominant	rh	GlasserOp4	S2	1.19814382043658	CTR-Adults
sub-S043	2H_Child	Child	2H	Chin vs Rest	Deprived|NonDominant	rh	GlasserOp4	S2	0.87269920547203494	CTR-Children
sub-S043	2H_Child	Child	2H	Foot vs Rest	Deprived|NonDominant	rh	GlasserOp4	S2	0.266865121250164	CTR-Children
sub-S043	2H_Child	Child	2H	Forehead vs Rest	Deprived|NonDominant	rh	GlasserOp4	S2	0.341238470428207	CTR-Children
sub-S043	2H_Child	Child	2H	InnerArm vs Rest	Deprived|NonDominant	rh	GlasserOp4	S2	0.735664470665902	CTR-Children
sub-S043	2H_Child	Child	2H	Thigh vs Rest	Deprived|NonDominant	rh	GlasserOp4	S2	1.10538647631373	CTR-Children
sub-S043	2H_Child	Child	2H	Torso vs Rest	Deprived|NonDominant	rh	GlasserOp4	S2	-0.674073570381649	CTR-Children
sub-S038	1H_Child	Child	1H	Chin vs Rest	Deprived|NonDominant	rh	GlasserOp4	S2	4.88377451923793	CLD-Children
sub-S038	1H_Child	Child	1H	Foot vs Rest	Deprived|NonDominant	rh	GlasserOp4	S2	1.29857471306781	CLD-Children
sub-S038	1H_Child	Child	1H	Forehead vs Rest	Deprived|NonDominant	rh	GlasserOp4	S2	2.66869943159366	CLD-Children
sub-S038	1H_Child	Child	1H	InnerArm vs Rest	Deprived|NonDominant	rh	GlasserOp4	S2	1.56094972931472	CLD-Children
sub-S038	1H_Child	Child	1H	Thigh vs Rest	Deprived|NonDominant	rh	GlasserOp4	S2	2.48097769964489	CLD-Children
sub-S038	1H_Child	Child	1H	Torso vs Rest	Deprived|NonDominant	rh	GlasserOp4	S2	1.88995702244348	CLD-Children
sub-S045	2H_Child	Child	2H	Chin vs Rest	Deprived|NonDominant	rh	GlasserOp4	S2	-0.103048369452895	CTR-Children
sub-S045	2H_Child	Child	2H	Foot vs Rest	Deprived|NonDominant	rh	GlasserOp4	S2	1.29872914274207	CTR-Children
sub-S045	2H_Child	Child	2H	Forehead vs Rest	Deprived|NonDominant	rh	GlasserOp4	S2	1.79498227856286	CTR-Children
sub-S045	2H_Child	Child	2H	InnerArm vs Rest	Deprived|NonDominant	rh	GlasserOp4	S2	1.93101138150482	CTR-Children
sub-S045	2H_Child	Child	2H	Thigh vs Rest	Deprived|NonDominant	rh	GlasserOp4	S2	-0.0374992932557486	CTR-Children
sub-S045	2H_Child	Child	2H	Torso vs Rest	Deprived|NonDominant	rh	GlasserOp4	S2	0.0552157885892299	CTR-Children
sub-S516	2H_Adult	Adult	2H	Chin vs Rest	Deprived|NonDominant	rh	GlasserOp4	S2	5.41729655767818	CTR-Adults
sub-S516	2H_Adult	Adult	2H	Foot vs Rest	Deprived|NonDominant	rh	GlasserOp4	S2	1.59372786569716	CTR-Adults
sub-S516	2H_Adult	Adult	2H	Forehead vs Rest	Deprived|NonDominant	rh	GlasserOp4	S2	3.01008197983492	CTR-Adults
sub-S516	2H_Adult	Adult	2H	InnerArm vs Rest	Deprived|NonDominant	rh	GlasserOp4	S2	3.68695166848094	CTR-Adults
sub-S516	2H_Adult	Adult	2H	Thigh vs Rest	Deprived|NonDominant	rh	GlasserOp4	S2	0.557195335825525	CTR-Adults
sub-S516	2H_Adult	Adult	2H	Torso vs Rest	Deprived|NonDominant	rh	GlasserOp4	S2	2.66416184323867	CTR-Adults
sub-S517	2H_Adult	Adult	2H	Chin vs Rest	Deprived|NonDominant	rh	GlasserOp4	S2	2.26608161349528	CTR-Adults
sub-S517	2H_Adult	Adult	2H	Foot vs Rest	Deprived|NonDominant	rh	GlasserOp4	S2	0.780700664207773	CTR-Adults
sub-S517	2H_Adult	Adult	2H	Forehead vs Rest	Deprived|NonDominant	rh	GlasserOp4	S2	3.01952742144592	CTR-Adults
sub-S517	2H_Adult	Adult	2H	InnerArm vs Rest	Deprived|NonDominant	rh	GlasserOp4	S2	2.33546214666019	CTR-Adults
sub-S517	2H_Adult	Adult	2H	Thigh vs Rest	Deprived|NonDominant	rh	GlasserOp4	S2	1.61118873706295	CTR-Adults
sub-S517	2H_Adult	Adult	2H	Torso vs Rest	Deprived|NonDominant	rh	GlasserOp4	S2	0.35407394211789	CTR-Adults
sub-S521	2H_Adult	Adult	2H	Chin vs Rest	Deprived|NonDominant	rh	GlasserOp4	S2	3.83957457596445	CTR-Adults
sub-S521	2H_Adult	Adult	2H	Foot vs Rest	Deprived|NonDominant	rh	GlasserOp4	S2	0.239124144972822	CTR-Adults
sub-S521	2H_Adult	Adult	2H	Forehead vs Rest	Deprived|NonDominant	rh	GlasserOp4	S2	1.07114985699057	CTR-Adults
sub-S521	2H_Adult	Adult	2H	InnerArm vs Rest	Deprived|NonDominant	rh	GlasserOp4	S2	2.00469738081012	CTR-Adults
sub-S521	2H_Adult	Adult	2H	Thigh vs Rest	Deprived|NonDominant	rh	GlasserOp4	S2	0.179693796211917	CTR-Adults
sub-S521	2H_Adult	Adult	2H	Torso vs Rest	Deprived|NonDominant	rh	GlasserOp4	S2	0.414294194595129	CTR-Adults
sub-S522	2H_Adult	Adult	2H	Chin vs Rest	Deprived|NonDominant	rh	GlasserOp4	S2	1.7347741535858	CTR-Adults
sub-S522	2H_Adult	Adult	2H	Foot vs Rest	Deprived|NonDominant	rh	GlasserOp4	S2	2.21955014246367	CTR-Adults
sub-S522	2H_Adult	Adult	2H	Forehead vs Rest	Deprived|NonDominant	rh	GlasserOp4	S2	0.556075135990327	CTR-Adults
sub-S522	2H_Adult	Adult	2H	InnerArm vs Rest	Deprived|NonDominant	rh	GlasserOp4	S2	2.32630986835863	CTR-Adults
sub-S522	2H_Adult	Adult	2H	Thigh vs Rest	Deprived|NonDominant	rh	GlasserOp4	S2	1.43801111235053	CTR-Adults
sub-S522	2H_Adult	Adult	2H	Torso vs Rest	Deprived|NonDominant	rh	GlasserOp4	S2	0.612609015896383	CTR-Adults
sub-S009	1H_Child	Child	1H	Chin vs Rest	Deprived|NonDominant	rh	GlasserOp4	S2	4.12731261332112	CLD-Children
sub-S009	1H_Child	Child	1H	Foot vs Rest	Deprived|NonDominant	rh	GlasserOp4	S2	-0.0652295723964361	CLD-Children
sub-S009	1H_Child	Child	1H	Forehead vs Rest	Deprived|NonDominant	rh	GlasserOp4	S2	0.707506419790149	CLD-Children
sub-S009	1H_Child	Child	1H	InnerArm vs Rest	Deprived|NonDominant	rh	GlasserOp4	S2	-1.34973168930319	CLD-Children
sub-S009	1H_Child	Child	1H	Thigh vs Rest	Deprived|NonDominant	rh	GlasserOp4	S2	-1.03434635874436	CLD-Children
sub-S009	1H_Child	Child	1H	Torso vs Rest	Deprived|NonDominant	rh	GlasserOp4	S2	0.14579802634709	CLD-Children
sub-S518	1H_Adult	Adult	1H	Chin vs Rest	Deprived|NonDominant	rh	GlasserOp4	S2	4.5039881668998	CLD-Adults
sub-S518	1H_Adult	Adult	1H	Foot vs Rest	Deprived|NonDominant	rh	GlasserOp4	S2	0.156192055984753	CLD-Adults
sub-S518	1H_Adult	Adult	1H	Forehead vs Rest	Deprived|NonDominant	rh	GlasserOp4	S2	3.40859648056817	CLD-Adults
sub-S518	1H_Adult	Adult	1H	InnerArm vs Rest	Deprived|NonDominant	rh	GlasserOp4	S2	1.43843627520001	CLD-Adults
sub-S518	1H_Adult	Adult	1H	Thigh vs Rest	Deprived|NonDominant	rh	GlasserOp4	S2	0.600111107180885	CLD-Adults
sub-S518	1H_Adult	Adult	1H	Torso vs Rest	Deprived|NonDominant	rh	GlasserOp4	S2	1.2725426152075	CLD-Adults
sub-S051	2H_Child	Child	2H	Chin vs Rest	Deprived|NonDominant	rh	GlasserOp4	S2	-0.0162532553421469	CTR-Children
sub-S051	2H_Child	Child	2H	Foot vs Rest	Deprived|NonDominant	rh	GlasserOp4	S2	-1.00006454925164	CTR-Children
sub-S051	2H_Child	Child	2H	Forehead vs Rest	Deprived|NonDominant	rh	GlasserOp4	S2	0.0767550579926623	CTR-Children
sub-S051	2H_Child	Child	2H	InnerArm vs Rest	Deprived|NonDominant	rh	GlasserOp4	S2	-0.414001896395065	CTR-Children
sub-S051	2H_Child	Child	2H	Thigh vs Rest	Deprived|NonDominant	rh	GlasserOp4	S2	0.545120568476104	CTR-Children
sub-S051	2H_Child	Child	2H	Torso vs Rest	Deprived|NonDominant	rh	GlasserOp4	S2	-0.804730449563561	CTR-Children
sub-S036	2H_Child	Child	2H	Chin vs Rest	Deprived|NonDominant	rh	GlasserOp4	S2	-0.263660164318246	CTR-Children
sub-S036	2H_Child	Child	2H	Foot vs Rest	Deprived|NonDominant	rh	GlasserOp4	S2	-1.01991560444625	CTR-Children
sub-S036	2H_Child	Child	2H	Forehead vs Rest	Deprived|NonDominant	rh	GlasserOp4	S2	0.407382153072372	CTR-Children
sub-S036	2H_Child	Child	2H	InnerArm vs Rest	Deprived|NonDominant	rh	GlasserOp4	S2	-0.7123236128788	CTR-Children
sub-S036	2H_Child	Child	2H	Thigh vs Rest	Deprived|NonDominant	rh	GlasserOp4	S2	-1.88758674153642	CTR-Children
sub-S036	2H_Child	Child	2H	Torso vs Rest	Deprived|NonDominant	rh	GlasserOp4	S2	-2.21758828796017	CTR-Children
sub-S520	1H_Adult	Adult	1H	Chin vs Rest	Deprived|NonDominant	rh	GlasserOp4	S2	1.36475549429176	CLD-Adults
sub-S520	1H_Adult	Adult	1H	Foot vs Rest	Deprived|NonDominant	rh	GlasserOp4	S2	1.35448995054286	CLD-Adults
sub-S520	1H_Adult	Adult	1H	Forehead vs Rest	Deprived|NonDominant	rh	GlasserOp4	S2	1.00102758752826	CLD-Adults
sub-S520	1H_Adult	Adult	1H	InnerArm vs Rest	Deprived|NonDominant	rh	GlasserOp4	S2	2.37436036420737	CLD-Adults
sub-S520	1H_Adult	Adult	1H	Thigh vs Rest	Deprived|NonDominant	rh	GlasserOp4	S2	0.0354831802576229	CLD-Adults
sub-S520	1H_Adult	Adult	1H	Torso vs Rest	Deprived|NonDominant	rh	GlasserOp4	S2	2.30905421104879	CLD-Adults
sub-S526	2H_Adult	Adult	2H	Chin vs Rest	Deprived|NonDominant	rh	GlasserOp4	S2	3.51287056844302	CTR-Adults
sub-S526	2H_Adult	Adult	2H	Foot vs Rest	Deprived|NonDominant	rh	GlasserOp4	S2	1.31772438034266	CTR-Adults
sub-S526	2H_Adult	Adult	2H	Forehead vs Rest	Deprived|NonDominant	rh	GlasserOp4	S2	0.553850516217793	CTR-Adults
sub-S526	2H_Adult	Adult	2H	InnerArm vs Rest	Deprived|NonDominant	rh	GlasserOp4	S2	1.06712142180412	CTR-Adults
sub-S526	2H_Adult	Adult	2H	Thigh vs Rest	Deprived|NonDominant	rh	GlasserOp4	S2	-0.127122231273125	CTR-Adults
sub-S526	2H_Adult	Adult	2H	Torso vs Rest	Deprived|NonDominant	rh	GlasserOp4	S2	0.982031452454305	CTR-Adults
sub-S523	1H_Adult	Adult	1H	Chin vs Rest	Deprived|NonDominant	rh	GlasserOp4	S2	5.05728353443273	CLD-Adults
sub-S523	1H_Adult	Adult	1H	Foot vs Rest	Deprived|NonDominant	rh	GlasserOp4	S2	2.64577620189854	CLD-Adults
sub-S523	1H_Adult	Adult	1H	Forehead vs Rest	Deprived|NonDominant	rh	GlasserOp4	S2	1.89392727907313	CLD-Adults
sub-S523	1H_Adult	Adult	1H	InnerArm vs Rest	Deprived|NonDominant	rh	GlasserOp4	S2	3.28378128144128	CLD-Adults
sub-S523	1H_Adult	Adult	1H	Thigh vs Rest	Deprived|NonDominant	rh	GlasserOp4	S2	0.519714696928734	CLD-Adults
sub-S523	1H_Adult	Adult	1H	Torso vs Rest	Deprived|NonDominant	rh	GlasserOp4	S2	1.04811185506145	CLD-Adults
sub-S046	1H_Child	Child	1H	Chin vs Rest	Deprived|NonDominant	rh	GlasserOp4	S2	1.60889021187876	CLD-Children
sub-S046	1H_Child	Child	1H	Foot vs Rest	Deprived|NonDominant	rh	GlasserOp4	S2	1.47791216289342	CLD-Children
sub-S046	1H_Child	Child	1H	Forehead vs Rest	Deprived|NonDominant	rh	GlasserOp4	S2	2.14947856158172	CLD-Children
sub-S046	1H_Child	Child	1H	InnerArm vs Rest	Deprived|NonDominant	rh	GlasserOp4	S2	0.446241272543331	CLD-Children
sub-S046	1H_Child	Child	1H	Thigh vs Rest	Deprived|NonDominant	rh	GlasserOp4	S2	1.29333139557925	CLD-Children
sub-S046	1H_Child	Child	1H	Torso vs Rest	Deprived|NonDominant	rh	GlasserOp4	S2	0.181406951854711	CLD-Children
sub-S047	2H_Child	Child	2H	Chin vs Rest	Deprived|NonDominant	rh	GlasserOp4	S2	1.53383417209289	CTR-Children
sub-S047	2H_Child	Child	2H	Foot vs Rest	Deprived|NonDominant	rh	GlasserOp4	S2	-0.388194543221633	CTR-Children
sub-S047	2H_Child	Child	2H	Forehead vs Rest	Deprived|NonDominant	rh	GlasserOp4	S2	4.47380684803068	CTR-Children
sub-S047	2H_Child	Child	2H	InnerArm vs Rest	Deprived|NonDominant	rh	GlasserOp4	S2	1.48406567987398	CTR-Children
sub-S047	2H_Child	Child	2H	Thigh vs Rest	Deprived|NonDominant	rh	GlasserOp4	S2	1.03198094817457	CTR-Children
sub-S047	2H_Child	Child	2H	Torso vs Rest	Deprived|NonDominant	rh	GlasserOp4	S2	-0.0934211427106542	CTR-Children
sub-S519	1H_Adult	Adult	1H	Chin vs Rest	Deprived|NonDominant	rh	GlasserOp4	S2	1.86060432899852	CLD-Adults
sub-S519	1H_Adult	Adult	1H	Foot vs Rest	Deprived|NonDominant	rh	GlasserOp4	S2	0.814169165243178	CLD-Adults
sub-S519	1H_Adult	Adult	1H	Forehead vs Rest	Deprived|NonDominant	rh	GlasserOp4	S2	1.51828262405651	CLD-Adults
sub-S519	1H_Adult	Adult	1H	InnerArm vs Rest	Deprived|NonDominant	rh	GlasserOp4	S2	2.73812422542878	CLD-Adults
sub-S519	1H_Adult	Adult	1H	Thigh vs Rest	Deprived|NonDominant	rh	GlasserOp4	S2	-0.0364630271497553	CLD-Adults
sub-S519	1H_Adult	Adult	1H	Torso vs Rest	Deprived|NonDominant	rh	GlasserOp4	S2	1.08200155881469	CLD-Adults
sub-S524	1H_Adult	Adult	1H	Chin vs Rest	Deprived|NonDominant	rh	GlasserOp4	S2	2.74600431044559	CLD-Adults
sub-S524	1H_Adult	Adult	1H	Foot vs Rest	Deprived|NonDominant	rh	GlasserOp4	S2	1.93347214758018	CLD-Adults
sub-S524	1H_Adult	Adult	1H	Forehead vs Rest	Deprived|NonDominant	rh	GlasserOp4	S2	1.81283659340805	CLD-Adults
sub-S524	1H_Adult	Adult	1H	InnerArm vs Rest	Deprived|NonDominant	rh	GlasserOp4	S2	2.93128254208646	CLD-Adults
sub-S524	1H_Adult	Adult	1H	Thigh vs Rest	Deprived|NonDominant	rh	GlasserOp4	S2	1.75187429222372	CLD-Adults
sub-S524	1H_Adult	Adult	1H	Torso vs Rest	Deprived|NonDominant	rh	GlasserOp4	S2	2.66799577827129	CLD-Adults
sub-S527	2H_Adult	Adult	2H	Chin vs Rest	Deprived|NonDominant	rh	GlasserOp4	S2	0.845005086449074	CTR-Adults
sub-S527	2H_Adult	Adult	2H	Foot vs Rest	Deprived|NonDominant	rh	GlasserOp4	S2	0.292520828135379	CTR-Adults
sub-S527	2H_Adult	Adult	2H	Forehead vs Rest	Deprived|NonDominant	rh	GlasserOp4	S2	0.907813733294425	CTR-Adults
sub-S527	2H_Adult	Adult	2H	InnerArm vs Rest	Deprived|NonDominant	rh	GlasserOp4	S2	1.36013113409936	CTR-Adults
sub-S527	2H_Adult	Adult	2H	Thigh vs Rest	Deprived|NonDominant	rh	GlasserOp4	S2	-0.554783445339903	CTR-Adults
sub-S527	2H_Adult	Adult	2H	Torso vs Rest	Deprived|NonDominant	rh	GlasserOp4	S2	0.39142139262895	CTR-Adults
sub-S528	2H_Adult	Adult	2H	Chin vs Rest	Deprived|NonDominant	rh	GlasserOp4	S2	0.328950175675292	CTR-Adults
sub-S528	2H_Adult	Adult	2H	Foot vs Rest	Deprived|NonDominant	rh	GlasserOp4	S2	0.377193059463696	CTR-Adults
sub-S528	2H_Adult	Adult	2H	Forehead vs Rest	Deprived|NonDominant	rh	GlasserOp4	S2	0.688111809251866	CTR-Adults
sub-S528	2H_Adult	Adult	2H	InnerArm vs Rest	Deprived|NonDominant	rh	GlasserOp4	S2	-0.663680120427794	CTR-Adults
sub-S528	2H_Adult	Adult	2H	Thigh vs Rest	Deprived|NonDominant	rh	GlasserOp4	S2	-0.738478850573866	CTR-Adults
sub-S528	2H_Adult	Adult	2H	Torso vs Rest	Deprived|NonDominant	rh	GlasserOp4	S2	-0.201266045188727	CTR-Adults
sub-S529	2H_Adult	Adult	2H	Chin vs Rest	Deprived|NonDominant	rh	GlasserOp4	S2	3.06678744553344	CTR-Adults
sub-S529	2H_Adult	Adult	2H	Foot vs Rest	Deprived|NonDominant	rh	GlasserOp4	S2	1.27673918462559	CTR-Adults
sub-S529	2H_Adult	Adult	2H	Forehead vs Rest	Deprived|NonDominant	rh	GlasserOp4	S2	2.48631601233388	CTR-Adults
sub-S529	2H_Adult	Adult	2H	InnerArm vs Rest	Deprived|NonDominant	rh	GlasserOp4	S2	2.31334844024997	CTR-Adults
sub-S529	2H_Adult	Adult	2H	Thigh vs Rest	Deprived|NonDominant	rh	GlasserOp4	S2	1.02761951390851	CTR-Adults
sub-S529	2H_Adult	Adult	2H	Torso vs Rest	Deprived|NonDominant	rh	GlasserOp4	S2	0.966716293841194	CTR-Adults
sub-S053	2H_Child	Child	2H	Chin vs Rest	Deprived|NonDominant	rh	GlasserOp4	S2	0.260056340377507	CTR-Children
sub-S053	2H_Child	Child	2H	Foot vs Rest	Deprived|NonDominant	rh	GlasserOp4	S2	0.978663180916891	CTR-Children
sub-S053	2H_Child	Child	2H	Forehead vs Rest	Deprived|NonDominant	rh	GlasserOp4	S2	0.673327924525314	CTR-Children
sub-S053	2H_Child	Child	2H	InnerArm vs Rest	Deprived|NonDominant	rh	GlasserOp4	S2	0.17343454693517	CTR-Children
sub-S053	2H_Child	Child	2H	Thigh vs Rest	Deprived|NonDominant	rh	GlasserOp4	S2	0.222551239432752	CTR-Children
sub-S053	2H_Child	Child	2H	Torso vs Rest	Deprived|NonDominant	rh	GlasserOp4	S2	-0.00172082625795156	CTR-Children
sub-S530	2H_Adult	Adult	2H	Chin vs Rest	Deprived|NonDominant	rh	GlasserOp4	S2	3.94962508265761	CTR-Adults
sub-S530	2H_Adult	Adult	2H	Foot vs Rest	Deprived|NonDominant	rh	GlasserOp4	S2	0.504923025995789	CTR-Adults
sub-S530	2H_Adult	Adult	2H	Forehead vs Rest	Deprived|NonDominant	rh	GlasserOp4	S2	0.572232259458917	CTR-Adults
sub-S530	2H_Adult	Adult	2H	InnerArm vs Rest	Deprived|NonDominant	rh	GlasserOp4	S2	1.59828884014125	CTR-Adults
sub-S530	2H_Adult	Adult	2H	Thigh vs Rest	Deprived|NonDominant	rh	GlasserOp4	S2	-1.42664078361065	CTR-Adults
sub-S530	2H_Adult	Adult	2H	Torso vs Rest	Deprived|NonDominant	rh	GlasserOp4	S2	-2.10033372014047	CTR-Adults
sub-S531	2H_Adult	Adult	2H	Chin vs Rest	Deprived|NonDominant	rh	GlasserOp4	S2	1.66925736228735	CTR-Adults
sub-S531	2H_Adult	Adult	2H	Foot vs Rest	Deprived|NonDominant	rh	GlasserOp4	S2	0.64260188028786	CTR-Adults
sub-S531	2H_Adult	Adult	2H	Forehead vs Rest	Deprived|NonDominant	rh	GlasserOp4	S2	0.63140284292201	CTR-Adults
sub-S531	2H_Adult	Adult	2H	InnerArm vs Rest	Deprived|NonDominant	rh	GlasserOp4	S2	1.18919919380899	CTR-Adults
sub-S531	2H_Adult	Adult	2H	Thigh vs Rest	Deprived|NonDominant	rh	GlasserOp4	S2	0.115976410393504	CTR-Adults
sub-S531	2H_Adult	Adult	2H	Torso vs Rest	Deprived|NonDominant	rh	GlasserOp4	S2	-0.124478687455389	CTR-Adults
sub-S054	2H_Child	Child	2H	Chin vs Rest	Deprived|NonDominant	rh	GlasserOp4	S2	1.16003742903806	CTR-Children
sub-S054	2H_Child	Child	2H	Foot vs Rest	Deprived|NonDominant	rh	GlasserOp4	S2	0.0482598764802673	CTR-Children
sub-S054	2H_Child	Child	2H	Forehead vs Rest	Deprived|NonDominant	rh	GlasserOp4	S2	1.5513571634588	CTR-Children
sub-S054	2H_Child	Child	2H	InnerArm vs Rest	Deprived|NonDominant	rh	GlasserOp4	S2	-1.14519215253571	CTR-Children
sub-S054	2H_Child	Child	2H	Thigh vs Rest	Deprived|NonDominant	rh	GlasserOp4	S2	-0.557621766718583	CTR-Children
sub-S054	2H_Child	Child	2H	Torso vs Rest	Deprived|NonDominant	rh	GlasserOp4	S2	-0.00908532139113588	CTR-Children
sub-S532	2H_Adult	Adult	2H	Chin vs Rest	Deprived|NonDominant	rh	GlasserOp4	S2	1.94043797055526	CTR-Adults
sub-S532	2H_Adult	Adult	2H	Foot vs Rest	Deprived|NonDominant	rh	GlasserOp4	S2	-0.207258490555653	CTR-Adults
sub-S532	2H_Adult	Adult	2H	Forehead vs Rest	Deprived|NonDominant	rh	GlasserOp4	S2	1.36283343482663	CTR-Adults
sub-S532	2H_Adult	Adult	2H	InnerArm vs Rest	Deprived|NonDominant	rh	GlasserOp4	S2	0.744268770184983	CTR-Adults
sub-S532	2H_Adult	Adult	2H	Thigh vs Rest	Deprived|NonDominant	rh	GlasserOp4	S2	0.346217045555252	CTR-Adults
sub-S532	2H_Adult	Adult	2H	Torso vs Rest	Deprived|NonDominant	rh	GlasserOp4	S2	-1.50123404503746	CTR-Adults
sub-S533	2H_Adult	Adult	2H	Chin vs Rest	Deprived|NonDominant	rh	GlasserOp4	S2	2.57425434861809	CTR-Adults
sub-S533	2H_Adult	Adult	2H	Foot vs Rest	Deprived|NonDominant	rh	GlasserOp4	S2	1.65108902188435	CTR-Adults
sub-S533	2H_Adult	Adult	2H	Forehead vs Rest	Deprived|NonDominant	rh	GlasserOp4	S2	0.509512643327539	CTR-Adults
sub-S533	2H_Adult	Adult	2H	InnerArm vs Rest	Deprived|NonDominant	rh	GlasserOp4	S2	1.05571538083667	CTR-Adults
sub-S533	2H_Adult	Adult	2H	Thigh vs Rest	Deprived|NonDominant	rh	GlasserOp4	S2	1.22434630326574	CTR-Adults
sub-S533	2H_Adult	Adult	2H	Torso vs Rest	Deprived|NonDominant	rh	GlasserOp4	S2	-0.970968213425135	CTR-Adults
sub-S535	2H_Adult	Adult	2H	Chin vs Rest	Deprived|NonDominant	rh	GlasserOp4	S2	3.68845138776803	CTR-Adults
sub-S535	2H_Adult	Adult	2H	Foot vs Rest	Deprived|NonDominant	rh	GlasserOp4	S2	2.06928885920489	CTR-Adults
sub-S535	2H_Adult	Adult	2H	Forehead vs Rest	Deprived|NonDominant	rh	GlasserOp4	S2	2.19312625263989	CTR-Adults
sub-S535	2H_Adult	Adult	2H	InnerArm vs Rest	Deprived|NonDominant	rh	GlasserOp4	S2	1.80756138911273	CTR-Adults
sub-S535	2H_Adult	Adult	2H	Thigh vs Rest	Deprived|NonDominant	rh	GlasserOp4	S2	0.862750156622355	CTR-Adults
sub-S535	2H_Adult	Adult	2H	Torso vs Rest	Deprived|NonDominant	rh	GlasserOp4	S2	2.34501291759023	CTR-Adults
sub-S065	2H_Child	Child	2H	Chin vs Rest	Deprived|NonDominant	rh	GlasserOp4	S2	0.92109465240094	CTR-Children
sub-S065	2H_Child	Child	2H	Foot vs Rest	Deprived|NonDominant	rh	GlasserOp4	S2	-0.306074110630628	CTR-Children
sub-S065	2H_Child	Child	2H	Forehead vs Rest	Deprived|NonDominant	rh	GlasserOp4	S2	1.57010790495286	CTR-Children
sub-S065	2H_Child	Child	2H	InnerArm vs Rest	Deprived|NonDominant	rh	GlasserOp4	S2	0.999108060823699	CTR-Children
sub-S065	2H_Child	Child	2H	Thigh vs Rest	Deprived|NonDominant	rh	GlasserOp4	S2	1.05590790726846	CTR-Children
sub-S065	2H_Child	Child	2H	Torso vs Rest	Deprived|NonDominant	rh	GlasserOp4	S2	0.570212366653367	CTR-Children
sub-S057	1H_Child	Child	1H	Chin vs Rest	Deprived|NonDominant	rh	GlasserOp4	S2	3.70039918373347	CLD-Children
sub-S057	1H_Child	Child	1H	Foot vs Rest	Deprived|NonDominant	rh	GlasserOp4	S2	2.92682540035599	CLD-Children
sub-S057	1H_Child	Child	1H	Forehead vs Rest	Deprived|NonDominant	rh	GlasserOp4	S2	4.77297302975672	CLD-Children
sub-S057	1H_Child	Child	1H	InnerArm vs Rest	Deprived|NonDominant	rh	GlasserOp4	S2	2.03191263359763	CLD-Children
sub-S057	1H_Child	Child	1H	Thigh vs Rest	Deprived|NonDominant	rh	GlasserOp4	S2	1.4798621207383	CLD-Children
sub-S057	1H_Child	Child	1H	Torso vs Rest	Deprived|NonDominant	rh	GlasserOp4	S2	2.07639693804266	CLD-Children
sub-S536	2H_Adult	Adult	2H	Chin vs Rest	Deprived|NonDominant	rh	GlasserOp4	S2	1.26041248802421	CTR-Adults
sub-S536	2H_Adult	Adult	2H	Foot vs Rest	Deprived|NonDominant	rh	GlasserOp4	S2	1.02538570081725	CTR-Adults
sub-S536	2H_Adult	Adult	2H	Forehead vs Rest	Deprived|NonDominant	rh	GlasserOp4	S2	2.305529125184	CTR-Adults
sub-S536	2H_Adult	Adult	2H	InnerArm vs Rest	Deprived|NonDominant	rh	GlasserOp4	S2	1.91335758236599	CTR-Adults
sub-S536	2H_Adult	Adult	2H	Thigh vs Rest	Deprived|NonDominant	rh	GlasserOp4	S2	0.102192757676075	CTR-Adults
sub-S536	2H_Adult	Adult	2H	Torso vs Rest	Deprived|NonDominant	rh	GlasserOp4	S2	0.108600062031064	CTR-Adults
sub-S061	2H_Child	Child	2H	Chin vs Rest	Deprived|NonDominant	rh	GlasserOp4	S2	3.28065559260312	CTR-Children
sub-S061	2H_Child	Child	2H	Foot vs Rest	Deprived|NonDominant	rh	GlasserOp4	S2	0.84866124126499	CTR-Children
sub-S061	2H_Child	Child	2H	Forehead vs Rest	Deprived|NonDominant	rh	GlasserOp4	S2	-0.242739912233817	CTR-Children
sub-S061	2H_Child	Child	2H	InnerArm vs Rest	Deprived|NonDominant	rh	GlasserOp4	S2	0.162628963324767	CTR-Children
sub-S061	2H_Child	Child	2H	Thigh vs Rest	Deprived|NonDominant	rh	GlasserOp4	S2	0.912017497825448	CTR-Children
sub-S061	2H_Child	Child	2H	Torso vs Rest	Deprived|NonDominant	rh	GlasserOp4	S2	-0.181993965507096	CTR-Children
sub-S063	2H_Child	Child	2H	Chin vs Rest	Deprived|NonDominant	rh	GlasserOp4	S2	-0.596811701289324	CTR-Children
sub-S063	2H_Child	Child	2H	Foot vs Rest	Deprived|NonDominant	rh	GlasserOp4	S2	-0.584494348755558	CTR-Children
sub-S063	2H_Child	Child	2H	Forehead vs Rest	Deprived|NonDominant	rh	GlasserOp4	S2	-1.11674215762228	CTR-Children
sub-S063	2H_Child	Child	2H	InnerArm vs Rest	Deprived|NonDominant	rh	GlasserOp4	S2	1.40675896246583	CTR-Children
sub-S063	2H_Child	Child	2H	Thigh vs Rest	Deprived|NonDominant	rh	GlasserOp4	S2	-1.07912568123621	CTR-Children
sub-S063	2H_Child	Child	2H	Torso vs Rest	Deprived|NonDominant	rh	GlasserOp4	S2	-0.832709212609012	CTR-Children
