# Supplementary material for: Global remapping of the sensory homunculus emerges early in childhood development
Source: Nat Commun. 2026 Feb 24;17:1591. doi: 10.1038/s41467-025-66539-5 (PMC12932738; doi:10.1038/s41467-025-66539-5)
Supplement: Supplementary file 4 — Source data [file 41467_2025_66539_MOESM4_ESM.zip › exp-boldkids_fig-S14b_data-distances_desc-separateDistances.csv]

SubjectNum	Group	Group_age	Group_hand	GroupSide	hemisphere	Labels	body_parts_1	body_parts_2	conds_1	conds_2	pattern_index_1	pattern_index_2	rdm_index	roiName	roiType	side	Distances	Group_labels
sub-S001	2H_Child	Child	2H	DN_2Hc	rh	Chin_Foot	Chin	Foot	cond_00	cond_01	0	1	0	GlasserOp4	S2	Deprived|NonDominant	0.00605171272924702	CTR-Children
sub-S001	2H_Child	Child	2H	DN_2Hc	rh	Chin_InnerArm	Chin	InnerArm	cond_00	cond_03	0	3	0	GlasserOp4	S2	Deprived|NonDominant	0.018707033569732	CTR-Children
sub-S001	2H_Child	Child	2H	DN_2Hc	rh	Chin_Thigh	Chin	Thigh	cond_00	cond_04	0	4	0	GlasserOp4	S2	Deprived|NonDominant	0.00947255073416511	CTR-Children
sub-S001	2H_Child	Child	2H	DN_2Hc	rh	Chin_Torso	Chin	Torso	cond_00	cond_06	0	6	0	GlasserOp4	S2	Deprived|NonDominant	0.00384779063328587	CTR-Children
sub-S001	2H_Child	Child	2H	DN_2Hc	rh	Foot_InnerArm	Foot	InnerArm	cond_01	cond_03	1	3	0	GlasserOp4	S2	Deprived|NonDominant	-8.7571572896013e-4	CTR-Children
sub-S001	2H_Child	Child	2H	DN_2Hc	rh	Foot_Thigh	Foot	Thigh	cond_01	cond_04	1	4	0	GlasserOp4	S2	Deprived|NonDominant	-0.00978139176168966	CTR-Children
sub-S001	2H_Child	Child	2H	DN_2Hc	rh	Foot_Torso	Foot	Torso	cond_01	cond_06	1	6	0	GlasserOp4	S2	Deprived|NonDominant	0.001091260009431	CTR-Children
sub-S001	2H_Child	Child	2H	DN_2Hc	rh	InnerArm_Thigh	InnerArm	Thigh	cond_03	cond_04	3	4	0	GlasserOp4	S2	Deprived|NonDominant	0.00999690101177183	CTR-Children
sub-S001	2H_Child	Child	2H	DN_2Hc	rh	InnerArm_Torso	InnerArm	Torso	cond_03	cond_06	3	6	0	GlasserOp4	S2	Deprived|NonDominant	0.0270204267483975	CTR-Children
sub-S001	2H_Child	Child	2H	DN_2Hc	rh	Thigh_Torso	Thigh	Torso	cond_04	cond_06	4	6	0	GlasserOp4	S2	Deprived|NonDominant	-0.0115562467195512	CTR-Children
sub-S002	2H_Child	Child	2H	DN_2Hc	rh	Chin_Foot	Chin	Foot	cond_00	cond_01	0	1	0	GlasserOp4	S2	Deprived|NonDominant	0.00870974682337241	CTR-Children
sub-S002	2H_Child	Child	2H	DN_2Hc	rh	Chin_InnerArm	Chin	InnerArm	cond_00	cond_03	0	3	0	GlasserOp4	S2	Deprived|NonDominant	0.00550021666779549	CTR-Children
sub-S002	2H_Child	Child	2H	DN_2Hc	rh	Chin_Thigh	Chin	Thigh	cond_00	cond_04	0	4	0	GlasserOp4	S2	Deprived|NonDominant	-0.00791552620144879	CTR-Children
sub-S002	2H_Child	Child	2H	DN_2Hc	rh	Chin_Torso	Chin	Torso	cond_00	cond_06	0	6	0	GlasserOp4	S2	Deprived|NonDominant	-0.00871621100066951	CTR-Children
sub-S002	2H_Child	Child	2H	DN_2Hc	rh	Foot_InnerArm	Foot	InnerArm	cond_01	cond_03	1	3	0	GlasserOp4	S2	Deprived|NonDominant	0.00424068337126574	CTR-Children
sub-S002	2H_Child	Child	2H	DN_2Hc	rh	Foot_Thigh	Foot	Thigh	cond_01	cond_04	1	4	0	GlasserOp4	S2	Deprived|NonDominant	-1.6129560261393e-4	CTR-Children
sub-S002	2H_Child	Child	2H	DN_2Hc	rh	Foot_Torso	Foot	Torso	cond_01	cond_06	1	6	0	GlasserOp4	S2	Deprived|NonDominant	0.00285811144885717	CTR-Children
sub-S002	2H_Child	Child	2H	DN_2Hc	rh	InnerArm_Thigh	InnerArm	Thigh	cond_03	cond_04	3	4	0	GlasserOp4	S2	Deprived|NonDominant	-0.0157004052941851	CTR-Children
sub-S002	2H_Child	Child	2H	DN_2Hc	rh	InnerArm_Torso	InnerArm	Torso	cond_03	cond_06	3	6	0	GlasserOp4	S2	Deprived|NonDominant	-0.0160072034229405	CTR-Children
sub-S002	2H_Child	Child	2H	DN_2Hc	rh	Thigh_Torso	Thigh	Torso	cond_04	cond_06	4	6	0	GlasserOp4	S2	Deprived|NonDominant	0.00269851541605229	CTR-Children
sub-S003	2H_Child	Child	2H	DN_2Hc	rh	Chin_Foot	Chin	Foot	cond_00	cond_01	0	1	0	GlasserOp4	S2	Deprived|NonDominant	0.0175965892514984	CTR-Children
sub-S003	2H_Child	Child	2H	DN_2Hc	rh	Chin_InnerArm	Chin	InnerArm	cond_00	cond_03	0	3	0	GlasserOp4	S2	Deprived|NonDominant	0.0404659210799659	CTR-Children
sub-S003	2H_Child	Child	2H	DN_2Hc	rh	Chin_Thigh	Chin	Thigh	cond_00	cond_04	0	4	0	GlasserOp4	S2	Deprived|NonDominant	0.023260330538035	CTR-Children
sub-S003	2H_Child	Child	2H	DN_2Hc	rh	Chin_Torso	Chin	Torso	cond_00	cond_06	0	6	0	GlasserOp4	S2	Deprived|NonDominant	0.0210181208763768	CTR-Children
sub-S003	2H_Child	Child	2H	DN_2Hc	rh	Foot_InnerArm	Foot	InnerArm	cond_01	cond_03	1	3	0	GlasserOp4	S2	Deprived|NonDominant	0.018809396778565	CTR-Children
sub-S003	2H_Child	Child	2H	DN_2Hc	rh	Foot_Thigh	Foot	Thigh	cond_01	cond_04	1	4	0	GlasserOp4	S2	Deprived|NonDominant	-0.00146211273747232	CTR-Children
sub-S003	2H_Child	Child	2H	DN_2Hc	rh	Foot_Torso	Foot	Torso	cond_01	cond_06	1	6	0	GlasserOp4	S2	Deprived|NonDominant	0.00441579623615433	CTR-Children
sub-S003	2H_Child	Child	2H	DN_2Hc	rh	InnerArm_Thigh	InnerArm	Thigh	cond_03	cond_04	3	4	0	GlasserOp4	S2	Deprived|NonDominant	0.00887234992866935	CTR-Children
sub-S003	2H_Child	Child	2H	DN_2Hc	rh	InnerArm_Torso	InnerArm	Torso	cond_03	cond_06	3	6	0	GlasserOp4	S2	Deprived|NonDominant	0.0126419803655832	CTR-Children
sub-S003	2H_Child	Child	2H	DN_2Hc	rh	Thigh_Torso	Thigh	Torso	cond_04	cond_06	4	6	0	GlasserOp4	S2	Deprived|NonDominant	0.00225300401919176	CTR-Children
sub-S004	1H_Child	Child	1H	DN_1Hc	rh	Chin_Foot	Chin	Foot	cond_00	cond_01	0	1	0	GlasserOp4	S2	Deprived|NonDominant	0.0414283105912639	CLD-Children
sub-S004	1H_Child	Child	1H	DN_1Hc	rh	Chin_InnerArm	Chin	InnerArm	cond_00	cond_03	0	3	0	GlasserOp4	S2	Deprived|NonDominant	0.0413604251131226	CLD-Children
sub-S004	1H_Child	Child	1H	DN_1Hc	rh	Chin_Thigh	Chin	Thigh	cond_00	cond_04	0	4	0	GlasserOp4	S2	Deprived|NonDominant	0.0399442080183584	CLD-Children
sub-S004	1H_Child	Child	1H	DN_1Hc	rh	Chin_Torso	Chin	Torso	cond_00	cond_06	0	6	0	GlasserOp4	S2	Deprived|NonDominant	0.0616950613134055	CLD-Children
sub-S004	1H_Child	Child	1H	DN_1Hc	rh	Foot_InnerArm	Foot	InnerArm	cond_01	cond_03	1	3	0	GlasserOp4	S2	Deprived|NonDominant	0.00458486858561443	CLD-Children
sub-S004	1H_Child	Child	1H	DN_1Hc	rh	Foot_Thigh	Foot	Thigh	cond_01	cond_04	1	4	0	GlasserOp4	S2	Deprived|NonDominant	-0.00419568433357035	CLD-Children
sub-S004	1H_Child	Child	1H	DN_1Hc	rh	Foot_Torso	Foot	Torso	cond_01	cond_06	1	6	0	GlasserOp4	S2	Deprived|NonDominant	0.00367725129544528	CLD-Children
sub-S004	1H_Child	Child	1H	DN_1Hc	rh	InnerArm_Thigh	InnerArm	Thigh	cond_03	cond_04	3	4	0	GlasserOp4	S2	Deprived|NonDominant	0.00234953756167423	CLD-Children
sub-S004	1H_Child	Child	1H	DN_1Hc	rh	InnerArm_Torso	InnerArm	Torso	cond_03	cond_06	3	6	0	GlasserOp4	S2	Deprived|NonDominant	5.4914538926615e-4	CLD-Children
sub-S004	1H_Child	Child	1H	DN_1Hc	rh	Thigh_Torso	Thigh	Torso	cond_04	cond_06	4	6	0	GlasserOp4	S2	Deprived|NonDominant	0.0109769654380748	CLD-Children
sub-S006	1H_Child	Child	1H	DN_1Hc	rh	Chin_Foot	Chin	Foot	cond_00	cond_01	0	1	0	GlasserOp4	S2	Deprived|NonDominant	0.00109035500573155	CLD-Children
sub-S006	1H_Child	Child	1H	DN_1Hc	rh	Chin_InnerArm	Chin	InnerArm	cond_00	cond_03	0	3	0	GlasserOp4	S2	Deprived|NonDominant	0.0481469051636888	CLD-Children
sub-S006	1H_Child	Child	1H	DN_1Hc	rh	Chin_Thigh	Chin	Thigh	cond_00	cond_04	0	4	0	GlasserOp4	S2	Deprived|NonDominant	0.00298532977128375	CLD-Children
sub-S006	1H_Child	Child	1H	DN_1Hc	rh	Chin_Torso	Chin	Torso	cond_00	cond_06	0	6	0	GlasserOp4	S2	Deprived|NonDominant	-0.00909123132072906	CLD-Children
sub-S006	1H_Child	Child	1H	DN_1Hc	rh	Foot_InnerArm	Foot	InnerArm	cond_01	cond_03	1	3	0	GlasserOp4	S2	Deprived|NonDominant	0.0270743526577854	CLD-Children
sub-S006	1H_Child	Child	1H	DN_1Hc	rh	Foot_Thigh	Foot	Thigh	cond_01	cond_04	1	4	0	GlasserOp4	S2	Deprived|NonDominant	-0.0012604334880042	CLD-Children
sub-S006	1H_Child	Child	1H	DN_1Hc	rh	Foot_Torso	Foot	Torso	cond_01	cond_06	1	6	0	GlasserOp4	S2	Deprived|NonDominant	7.6871524441916e-4	CLD-Children
sub-S006	1H_Child	Child	1H	DN_1Hc	rh	InnerArm_Thigh	InnerArm	Thigh	cond_03	cond_04	3	4	0	GlasserOp4	S2	Deprived|NonDominant	0.0236928447353855	CLD-Children
sub-S006	1H_Child	Child	1H	DN_1Hc	rh	InnerArm_Torso	InnerArm	Torso	cond_03	cond_06	3	6	0	GlasserOp4	S2	Deprived|NonDominant	0.035994941504754	CLD-Children
sub-S006	1H_Child	Child	1H	DN_1Hc	rh	Thigh_Torso	Thigh	Torso	cond_04	cond_06	4	6	0	GlasserOp4	S2	Deprived|NonDominant	0.00230262568453333	CLD-Children
sub-S007	1H_Child	Child	1H	DN_1Hc	rh	Chin_Foot	Chin	Foot	cond_00	cond_01	0	1	0	GlasserOp4	S2	Deprived|NonDominant	0.00834243732350287	CLD-Children
sub-S007	1H_Child	Child	1H	DN_1Hc	rh	Chin_InnerArm	Chin	InnerArm	cond_00	cond_03	0	3	0	GlasserOp4	S2	Deprived|NonDominant	0.0365220371736329	CLD-Children
sub-S007	1H_Child	Child	1H	DN_1Hc	rh	Chin_Thigh	Chin	Thigh	cond_00	cond_04	0	4	0	GlasserOp4	S2	Deprived|NonDominant	0.00678810907831539	CLD-Children
sub-S007	1H_Child	Child	1H	DN_1Hc	rh	Chin_Torso	Chin	Torso	cond_00	cond_06	0	6	0	GlasserOp4	S2	Deprived|NonDominant	0.0226581836158449	CLD-Children
sub-S007	1H_Child	Child	1H	DN_1Hc	rh	Foot_InnerArm	Foot	InnerArm	cond_01	cond_03	1	3	0	GlasserOp4	S2	Deprived|NonDominant	0.0282022229500091	CLD-Children
sub-S007	1H_Child	Child	1H	DN_1Hc	rh	Foot_Thigh	Foot	Thigh	cond_01	cond_04	1	4	0	GlasserOp4	S2	Deprived|NonDominant	-0.011066477084649	CLD-Children
sub-S007	1H_Child	Child	1H	DN_1Hc	rh	Foot_Torso	Foot	Torso	cond_01	cond_06	1	6	0	GlasserOp4	S2	Deprived|NonDominant	0.00259470597512813	CLD-Children
sub-S007	1H_Child	Child	1H	DN_1Hc	rh	InnerArm_Thigh	InnerArm	Thigh	cond_03	cond_04	3	4	0	GlasserOp4	S2	Deprived|NonDominant	0.0223624914719163	CLD-Children
sub-S007	1H_Child	Child	1H	DN_1Hc	rh	InnerArm_Torso	InnerArm	Torso	cond_03	cond_06	3	6	0	GlasserOp4	S2	Deprived|NonDominant	0.0321147905942024	CLD-Children
sub-S007	1H_Child	Child	1H	DN_1Hc	rh	Thigh_Torso	Thigh	Torso	cond_04	cond_06	4	6	0	GlasserOp4	S2	Deprived|NonDominant	0.010744736275266	CLD-Children
sub-S008	1H_Child	Child	1H	DN_1Hc	rh	Chin_Foot	Chin	Foot	cond_00	cond_01	0	1	0	GlasserOp4	S2	Deprived|NonDominant	0.0554527277292463	CLD-Children
sub-S008	1H_Child	Child	1H	DN_1Hc	rh	Chin_InnerArm	Chin	InnerArm	cond_00	cond_03	0	3	0	GlasserOp4	S2	Deprived|NonDominant	0.01202144790518	CLD-Children
sub-S008	1H_Child	Child	1H	DN_1Hc	rh	Chin_Thigh	Chin	Thigh	cond_00	cond_04	0	4	0	GlasserOp4	S2	Deprived|NonDominant	0.0207127653898328	CLD-Children
sub-S008	1H_Child	Child	1H	DN_1Hc	rh	Chin_Torso	Chin	Torso	cond_00	cond_06	0	6	0	GlasserOp4	S2	Deprived|NonDominant	0.0384186247044267	CLD-Children
sub-S008	1H_Child	Child	1H	DN_1Hc	rh	Foot_InnerArm	Foot	InnerArm	cond_01	cond_03	1	3	0	GlasserOp4	S2	Deprived|NonDominant	0.0369830467544791	CLD-Children
sub-S008	1H_Child	Child	1H	DN_1Hc	rh	Foot_Thigh	Foot	Thigh	cond_01	cond_04	1	4	0	GlasserOp4	S2	Deprived|NonDominant	0.00678600028612938	CLD-Children
sub-S008	1H_Child	Child	1H	DN_1Hc	rh	Foot_Torso	Foot	Torso	cond_01	cond_06	1	6	0	GlasserOp4	S2	Deprived|NonDominant	0.0133398300039266	CLD-Children
sub-S008	1H_Child	Child	1H	DN_1Hc	rh	InnerArm_Thigh	InnerArm	Thigh	cond_03	cond_04	3	4	0	GlasserOp4	S2	Deprived|NonDominant	0.0167734916932189	CLD-Children
sub-S008	1H_Child	Child	1H	DN_1Hc	rh	InnerArm_Torso	InnerArm	Torso	cond_03	cond_06	3	6	0	GlasserOp4	S2	Deprived|NonDominant	0.0189004275485542	CLD-Children
sub-S008	1H_Child	Child	1H	DN_1Hc	rh	Thigh_Torso	Thigh	Torso	cond_04	cond_06	4	6	0	GlasserOp4	S2	Deprived|NonDominant	0.00502471124919353	CLD-Children
sub-S009	1H_Child	Child	1H	DN_1Hc	rh	Chin_Foot	Chin	Foot	cond_00	cond_01	0	1	0	GlasserOp4	S2	Deprived|NonDominant	0.0331377690311777	CLD-Children
sub-S009	1H_Child	Child	1H	DN_1Hc	rh	Chin_InnerArm	Chin	InnerArm	cond_00	cond_03	0	3	0	GlasserOp4	S2	Deprived|NonDominant	0.0403460766173055	CLD-Children
sub-S009	1H_Child	Child	1H	DN_1Hc	rh	Chin_Thigh	Chin	Thigh	cond_00	cond_04	0	4	0	GlasserOp4	S2	Deprived|NonDominant	0.0355188797000815	CLD-Children
sub-S009	1H_Child	Child	1H	DN_1Hc	rh	Chin_Torso	Chin	Torso	cond_00	cond_06	0	6	0	GlasserOp4	S2	Deprived|NonDominant	0.0308765453773034	CLD-Children
sub-S009	1H_Child	Child	1H	DN_1Hc	rh	Foot_InnerArm	Foot	InnerArm	cond_01	cond_03	1	3	0	GlasserOp4	S2	Deprived|NonDominant	0.0236564437492268	CLD-Children
sub-S009	1H_Child	Child	1H	DN_1Hc	rh	Foot_Thigh	Foot	Thigh	cond_01	cond_04	1	4	0	GlasserOp4	S2	Deprived|NonDominant	0.00548392390125707	CLD-Children
sub-S009	1H_Child	Child	1H	DN_1Hc	rh	Foot_Torso	Foot	Torso	cond_01	cond_06	1	6	0	GlasserOp4	S2	Deprived|NonDominant	8.7238316255924e-4	CLD-Children
sub-S009	1H_Child	Child	1H	DN_1Hc	rh	InnerArm_Thigh	InnerArm	Thigh	cond_03	cond_04	3	4	0	GlasserOp4	S2	Deprived|NonDominant	0.0115643372486357	CLD-Children
sub-S009	1H_Child	Child	1H	DN_1Hc	rh	InnerArm_Torso	InnerArm	Torso	cond_03	cond_06	3	6	0	GlasserOp4	S2	Deprived|NonDominant	0.0257614312600342	CLD-Children
sub-S009	1H_Child	Child	1H	DN_1Hc	rh	Thigh_Torso	Thigh	Torso	cond_04	cond_06	4	6	0	GlasserOp4	S2	Deprived|NonDominant	0.0137365236320606	CLD-Children
sub-S010	1H_Child	Child	1H	DN_1Hc	rh	Chin_Foot	Chin	Foot	cond_00	cond_01	0	1	0	GlasserOp4	S2	Deprived|NonDominant	0.0118992638633954	CLD-Children
sub-S010	1H_Child	Child	1H	DN_1Hc	rh	Chin_InnerArm	Chin	InnerArm	cond_00	cond_03	0	3	0	GlasserOp4	S2	Deprived|NonDominant	0.0189022602273927	CLD-Children
sub-S010	1H_Child	Child	1H	DN_1Hc	rh	Chin_Thigh	Chin	Thigh	cond_00	cond_04	0	4	0	GlasserOp4	S2	Deprived|NonDominant	0.0266216455489708	CLD-Children
sub-S010	1H_Child	Child	1H	DN_1Hc	rh	Chin_Torso	Chin	Torso	cond_00	cond_06	0	6	0	GlasserOp4	S2	Deprived|NonDominant	0.0343515177729765	CLD-Children
sub-S010	1H_Child	Child	1H	DN_1Hc	rh	Foot_InnerArm	Foot	InnerArm	cond_01	cond_03	1	3	0	GlasserOp4	S2	Deprived|NonDominant	-6.9597260829207e-4	CLD-Children
sub-S010	1H_Child	Child	1H	DN_1Hc	rh	Foot_Thigh	Foot	Thigh	cond_01	cond_04	1	4	0	GlasserOp4	S2	Deprived|NonDominant	0.00844535964498162	CLD-Children
sub-S010	1H_Child	Child	1H	DN_1Hc	rh	Foot_Torso	Foot	Torso	cond_01	cond_06	1	6	0	GlasserOp4	S2	Deprived|NonDominant	0.00142414498150666	CLD-Children
sub-S010	1H_Child	Child	1H	DN_1Hc	rh	InnerArm_Thigh	InnerArm	Thigh	cond_03	cond_04	3	4	0	GlasserOp4	S2	Deprived|NonDominant	0.0041352317281992	CLD-Children
sub-S010	1H_Child	Child	1H	DN_1Hc	rh	InnerArm_Torso	InnerArm	Torso	cond_03	cond_06	3	6	0	GlasserOp4	S2	Deprived|NonDominant	0.0128208336360313	CLD-Children
sub-S010	1H_Child	Child	1H	DN_1Hc	rh	Thigh_Torso	Thigh	Torso	cond_04	cond_06	4	6	0	GlasserOp4	S2	Deprived|NonDominant	0.00246678607815109	CLD-Children
sub-S011	1H_Child	Child	1H	DN_1Hc	rh	Chin_Foot	Chin	Foot	cond_00	cond_01	0	1	0	GlasserOp4	S2	Deprived|NonDominant	-0.0299170126516941	CLD-Children
sub-S011	1H_Child	Child	1H	DN_1Hc	rh	Chin_InnerArm	Chin	InnerArm	cond_00	cond_03	0	3	0	GlasserOp4	S2	Deprived|NonDominant	-0.0677497620825634	CLD-Children
sub-S011	1H_Child	Child	1H	DN_1Hc	rh	Chin_Thigh	Chin	Thigh	cond_00	cond_04	0	4	0	GlasserOp4	S2	Deprived|NonDominant	-0.0362867728632619	CLD-Children
sub-S011	1H_Child	Child	1H	DN_1Hc	rh	Chin_Torso	Chin	Torso	cond_00	cond_06	0	6	0	GlasserOp4	S2	Deprived|NonDominant	0.00231770887956697	CLD-Children
sub-S011	1H_Child	Child	1H	DN_1Hc	rh	Foot_InnerArm	Foot	InnerArm	cond_01	cond_03	1	3	0	GlasserOp4	S2	Deprived|NonDominant	-0.0946346828634267	CLD-Children
sub-S011	1H_Child	Child	1H	DN_1Hc	rh	Foot_Thigh	Foot	Thigh	cond_01	cond_04	1	4	0	GlasserOp4	S2	Deprived|NonDominant	-0.0298200944993053	CLD-Children
sub-S011	1H_Child	Child	1H	DN_1Hc	rh	Foot_Torso	Foot	Torso	cond_01	cond_06	1	6	0	GlasserOp4	S2	Deprived|NonDominant	-0.0275670129442901	CLD-Children
sub-S011	1H_Child	Child	1H	DN_1Hc	rh	InnerArm_Thigh	InnerArm	Thigh	cond_03	cond_04	3	4	0	GlasserOp4	S2	Deprived|NonDominant	0.0102002832548444	CLD-Children
sub-S011	1H_Child	Child	1H	DN_1Hc	rh	InnerArm_Torso	InnerArm	Torso	cond_03	cond_06	3	6	0	GlasserOp4	S2	Deprived|NonDominant	-0.026884776419623502	CLD-Children
sub-S011	1H_Child	Child	1H	DN_1Hc	rh	Thigh_Torso	Thigh	Torso	cond_04	cond_06	4	6	0	GlasserOp4	S2	Deprived|NonDominant	-0.011543902647249	CLD-Children
sub-S012	1H_Child	Child	1H	DN_1Hc	rh	Chin_Foot	Chin	Foot	cond_00	cond_01	0	1	0	GlasserOp4	S2	Deprived|NonDominant	0.0179298480136807	CLD-Children
sub-S012	1H_Child	Child	1H	DN_1Hc	rh	Chin_InnerArm	Chin	InnerArm	cond_00	cond_03	0	3	0	GlasserOp4	S2	Deprived|NonDominant	0.0407995844624837	CLD-Children
sub-S012	1H_Child	Child	1H	DN_1Hc	rh	Chin_Thigh	Chin	Thigh	cond_00	cond_04	0	4	0	GlasserOp4	S2	Deprived|NonDominant	0.0352250139317284	CLD-Children
sub-S012	1H_Child	Child	1H	DN_1Hc	rh	Chin_Torso	Chin	Torso	cond_00	cond_06	0	6	0	GlasserOp4	S2	Deprived|NonDominant	0.0503829311072762	CLD-Children
sub-S012	1H_Child	Child	1H	DN_1Hc	rh	Foot_InnerArm	Foot	InnerArm	cond_01	cond_03	1	3	0	GlasserOp4	S2	Deprived|NonDominant	0.0235482891715056	CLD-Children
sub-S012	1H_Child	Child	1H	DN_1Hc	rh	Foot_Thigh	Foot	Thigh	cond_01	cond_04	1	4	0	GlasserOp4	S2	Deprived|NonDominant	-0.00988413371451799	CLD-Children
sub-S012	1H_Child	Child	1H	DN_1Hc	rh	Foot_Torso	Foot	Torso	cond_01	cond_06	1	6	0	GlasserOp4	S2	Deprived|NonDominant	-0.0198640468449828	CLD-Children
sub-S012	1H_Child	Child	1H	DN_1Hc	rh	InnerArm_Thigh	InnerArm	Thigh	cond_03	cond_04	3	4	0	GlasserOp4	S2	Deprived|NonDominant	0.0279611368030044	CLD-Children
sub-S012	1H_Child	Child	1H	DN_1Hc	rh	InnerArm_Torso	InnerArm	Torso	cond_03	cond_06	3	6	0	GlasserOp4	S2	Deprived|NonDominant	0.0273426890144535	CLD-Children
sub-S012	1H_Child	Child	1H	DN_1Hc	rh	Thigh_Torso	Thigh	Torso	cond_04	cond_06	4	6	0	GlasserOp4	S2	Deprived|NonDominant	-0.00157733027708275	CLD-Children
sub-S013	2H_Child	Child	2H	DN_2Hc	rh	Chin_Foot	Chin	Foot	cond_00	cond_01	0	1	0	GlasserOp4	S2	Deprived|NonDominant	0.00766830595801631	CTR-Children
sub-S013	2H_Child	Child	2H	DN_2Hc	rh	Chin_InnerArm	Chin	InnerArm	cond_00	cond_03	0	3	0	GlasserOp4	S2	Deprived|NonDominant	-0.00903841209358239	CTR-Children
sub-S013	2H_Child	Child	2H	DN_2Hc	rh	Chin_Thigh	Chin	Thigh	cond_00	cond_04	0	4	0	GlasserOp4	S2	Deprived|NonDominant	0.00204091493550555	CTR-Children
sub-S013	2H_Child	Child	2H	DN_2Hc	rh	Chin_Torso	Chin	Torso	cond_00	cond_06	0	6	0	GlasserOp4	S2	Deprived|NonDominant	-7.5190666397738e-4	CTR-Children
sub-S013	2H_Child	Child	2H	DN_2Hc	rh	Foot_InnerArm	Foot	InnerArm	cond_01	cond_03	1	3	0	GlasserOp4	S2	Deprived|NonDominant	0.0291052617914888	CTR-Children
sub-S013	2H_Child	Child	2H	DN_2Hc	rh	Foot_Thigh	Foot	Thigh	cond_01	cond_04	1	4	0	GlasserOp4	S2	Deprived|NonDominant	-0.00182813333523968	CTR-Children
sub-S013	2H_Child	Child	2H	DN_2Hc	rh	Foot_Torso	Foot	Torso	cond_01	cond_06	1	6	0	GlasserOp4	S2	Deprived|NonDominant	0.011953139099291899	CTR-Children
sub-S013	2H_Child	Child	2H	DN_2Hc	rh	InnerArm_Thigh	InnerArm	Thigh	cond_03	cond_04	3	4	0	GlasserOp4	S2	Deprived|NonDominant	0.00900976298800674	CTR-Children
sub-S013	2H_Child	Child	2H	DN_2Hc	rh	InnerArm_Torso	InnerArm	Torso	cond_03	cond_06	3	6	0	GlasserOp4	S2	Deprived|NonDominant	0.016024241919441	CTR-Children
sub-S013	2H_Child	Child	2H	DN_2Hc	rh	Thigh_Torso	Thigh	Torso	cond_04	cond_06	4	6	0	GlasserOp4	S2	Deprived|NonDominant	0.0176087176835723	CTR-Children
sub-S016	2H_Child	Child	2H	DN_2Hc	rh	Chin_Foot	Chin	Foot	cond_00	cond_01	0	1	0	GlasserOp4	S2	Deprived|NonDominant	0.00578443201335014	CTR-Children
sub-S016	2H_Child	Child	2H	DN_2Hc	rh	Chin_InnerArm	Chin	InnerArm	cond_00	cond_03	0	3	0	GlasserOp4	S2	Deprived|NonDominant	0.0104731948659692	CTR-Children
sub-S016	2H_Child	Child	2H	DN_2Hc	rh	Chin_Thigh	Chin	Thigh	cond_00	cond_04	0	4	0	GlasserOp4	S2	Deprived|NonDominant	0.0146849979233982	CTR-Children
sub-S016	2H_Child	Child	2H	DN_2Hc	rh	Chin_Torso	Chin	Torso	cond_00	cond_06	0	6	0	GlasserOp4	S2	Deprived|NonDominant	-0.0132365087452795	CTR-Children
sub-S016	2H_Child	Child	2H	DN_2Hc	rh	Foot_InnerArm	Foot	InnerArm	cond_01	cond_03	1	3	0	GlasserOp4	S2	Deprived|NonDominant	0.0127724863534104	CTR-Children
sub-S016	2H_Child	Child	2H	DN_2Hc	rh	Foot_Thigh	Foot	Thigh	cond_01	cond_04	1	4	0	GlasserOp4	S2	Deprived|NonDominant	0.0273295881220801	CTR-Children
sub-S016	2H_Child	Child	2H	DN_2Hc	rh	Foot_Torso	Foot	Torso	cond_01	cond_06	1	6	0	GlasserOp4	S2	Deprived|NonDominant	0.0084969892245962	CTR-Children
sub-S016	2H_Child	Child	2H	DN_2Hc	rh	InnerArm_Thigh	InnerArm	Thigh	cond_03	cond_04	3	4	0	GlasserOp4	S2	Deprived|NonDominant	0.00299003147103684	CTR-Children
sub-S016	2H_Child	Child	2H	DN_2Hc	rh	InnerArm_Torso	InnerArm	Torso	cond_03	cond_06	3	6	0	GlasserOp4	S2	Deprived|NonDominant	-0.00667509173474016	CTR-Children
sub-S016	2H_Child	Child	2H	DN_2Hc	rh	Thigh_Torso	Thigh	Torso	cond_04	cond_06	4	6	0	GlasserOp4	S2	Deprived|NonDominant	-0.00592763945757857	CTR-Children
sub-S017	1H_Child	Child	1H	DN_1Hc	rh	Chin_Foot	Chin	Foot	cond_00	cond_01	0	1	0	GlasserOp4	S2	Deprived|NonDominant	0.00405160314318649	CLD-Children
sub-S017	1H_Child	Child	1H	DN_1Hc	rh	Chin_InnerArm	Chin	InnerArm	cond_00	cond_03	0	3	0	GlasserOp4	S2	Deprived|NonDominant	0.00394469788426685	CLD-Children
sub-S017	1H_Child	Child	1H	DN_1Hc	rh	Chin_Thigh	Chin	Thigh	cond_00	cond_04	0	4	0	GlasserOp4	S2	Deprived|NonDominant	-0.0355895306156438	CLD-Children
sub-S017	1H_Child	Child	1H	DN_1Hc	rh	Chin_Torso	Chin	Torso	cond_00	cond_06	0	6	0	GlasserOp4	S2	Deprived|NonDominant	-0.0220159698423958	CLD-Children
sub-S017	1H_Child	Child	1H	DN_1Hc	rh	Foot_InnerArm	Foot	InnerArm	cond_01	cond_03	1	3	0	GlasserOp4	S2	Deprived|NonDominant	0.0160790565861624	CLD-Children
sub-S017	1H_Child	Child	1H	DN_1Hc	rh	Foot_Thigh	Foot	Thigh	cond_01	cond_04	1	4	0	GlasserOp4	S2	Deprived|NonDominant	-0.00508032888664175	CLD-Children
sub-S017	1H_Child	Child	1H	DN_1Hc	rh	Foot_Torso	Foot	Torso	cond_01	cond_06	1	6	0	GlasserOp4	S2	Deprived|NonDominant	0.00824305941024627	CLD-Children
sub-S017	1H_Child	Child	1H	DN_1Hc	rh	InnerArm_Thigh	InnerArm	Thigh	cond_03	cond_04	3	4	0	GlasserOp4	S2	Deprived|NonDominant	0.00677394806853436	CLD-Children
sub-S017	1H_Child	Child	1H	DN_1Hc	rh	InnerArm_Torso	InnerArm	Torso	cond_03	cond_06	3	6	0	GlasserOp4	S2	Deprived|NonDominant	0.0161957725277022	CLD-Children
sub-S017	1H_Child	Child	1H	DN_1Hc	rh	Thigh_Torso	Thigh	Torso	cond_04	cond_06	4	6	0	GlasserOp4	S2	Deprived|NonDominant	-0.0240931099817713	CLD-Children
sub-S022	2H_Child	Child	2H	DN_2Hc	rh	Chin_Foot	Chin	Foot	cond_00	cond_01	0	1	0	GlasserOp4	S2	Deprived|NonDominant	0.0246771741378688	CTR-Children
sub-S022	2H_Child	Child	2H	DN_2Hc	rh	Chin_InnerArm	Chin	InnerArm	cond_00	cond_03	0	3	0	GlasserOp4	S2	Deprived|NonDominant	-0.0038752442145006	CTR-Children
sub-S022	2H_Child	Child	2H	DN_2Hc	rh	Chin_Thigh	Chin	Thigh	cond_00	cond_04	0	4	0	GlasserOp4	S2	Deprived|NonDominant	0.0136034499405395	CTR-Children
sub-S022	2H_Child	Child	2H	DN_2Hc	rh	Chin_Torso	Chin	Torso	cond_00	cond_06	0	6	0	GlasserOp4	S2	Deprived|NonDominant	0.028370458636463	CTR-Children
sub-S022	2H_Child	Child	2H	DN_2Hc	rh	Foot_InnerArm	Foot	InnerArm	cond_01	cond_03	1	3	0	GlasserOp4	S2	Deprived|NonDominant	-0.0154737055197223	CTR-Children
sub-S022	2H_Child	Child	2H	DN_2Hc	rh	Foot_Thigh	Foot	Thigh	cond_01	cond_04	1	4	0	GlasserOp4	S2	Deprived|NonDominant	0.00342065793719755	CTR-Children
sub-S022	2H_Child	Child	2H	DN_2Hc	rh	Foot_Torso	Foot	Torso	cond_01	cond_06	1	6	0	GlasserOp4	S2	Deprived|NonDominant	0.0134925864949731	CTR-Children
sub-S022	2H_Child	Child	2H	DN_2Hc	rh	InnerArm_Thigh	InnerArm	Thigh	cond_03	cond_04	3	4	0	GlasserOp4	S2	Deprived|NonDominant	-0.00555033089354054	CTR-Children
sub-S022	2H_Child	Child	2H	DN_2Hc	rh	InnerArm_Torso	InnerArm	Torso	cond_03	cond_06	3	6	0	GlasserOp4	S2	Deprived|NonDominant	-0.00298331684728501	CTR-Children
sub-S022	2H_Child	Child	2H	DN_2Hc	rh	Thigh_Torso	Thigh	Torso	cond_04	cond_06	4	6	0	GlasserOp4	S2	Deprived|NonDominant	0.00902116556517048	CTR-Children
sub-S023	2H_Child	Child	2H	DN_2Hc	rh	Chin_Foot	Chin	Foot	cond_00	cond_01	0	1	0	GlasserOp4	S2	Deprived|NonDominant	0.00670573840677107	CTR-Children
sub-S023	2H_Child	Child	2H	DN_2Hc	rh	Chin_InnerArm	Chin	InnerArm	cond_00	cond_03	0	3	0	GlasserOp4	S2	Deprived|NonDominant	-0.0137501780965668	CTR-Children
sub-S023	2H_Child	Child	2H	DN_2Hc	rh	Chin_Thigh	Chin	Thigh	cond_00	cond_04	0	4	0	GlasserOp4	S2	Deprived|NonDominant	-0.007590226159156	CTR-Children
sub-S023	2H_Child	Child	2H	DN_2Hc	rh	Chin_Torso	Chin	Torso	cond_00	cond_06	0	6	0	GlasserOp4	S2	Deprived|NonDominant	0.0111195284052021	CTR-Children
sub-S023	2H_Child	Child	2H	DN_2Hc	rh	Foot_InnerArm	Foot	InnerArm	cond_01	cond_03	1	3	0	GlasserOp4	S2	Deprived|NonDominant	0.00311672602159925	CTR-Children
sub-S023	2H_Child	Child	2H	DN_2Hc	rh	Foot_Thigh	Foot	Thigh	cond_01	cond_04	1	4	0	GlasserOp4	S2	Deprived|NonDominant	-0.00788960124560014	CTR-Children
sub-S023	2H_Child	Child	2H	DN_2Hc	rh	Foot_Torso	Foot	Torso	cond_01	cond_06	1	6	0	GlasserOp4	S2	Deprived|NonDominant	0.00862493862665466	CTR-Children
sub-S023	2H_Child	Child	2H	DN_2Hc	rh	InnerArm_Thigh	InnerArm	Thigh	cond_03	cond_04	3	4	0	GlasserOp4	S2	Deprived|NonDominant	-0.00214949077919555	CTR-Children
sub-S023	2H_Child	Child	2H	DN_2Hc	rh	InnerArm_Torso	InnerArm	Torso	cond_03	cond_06	3	6	0	GlasserOp4	S2	Deprived|NonDominant	0.0150625733203766	CTR-Children
sub-S023	2H_Child	Child	2H	DN_2Hc	rh	Thigh_Torso	Thigh	Torso	cond_04	cond_06	4	6	0	GlasserOp4	S2	Deprived|NonDominant	-3.8437371576161e-4	CTR-Children
sub-S025	1H_Child	Child	1H	DN_1Hc	rh	Chin_Foot	Chin	Foot	cond_00	cond_01	0	1	0	GlasserOp4	S2	Deprived|NonDominant	-6.0505234923653e-4	CLD-Children
sub-S025	1H_Child	Child	1H	DN_1Hc	rh	Chin_InnerArm	Chin	InnerArm	cond_00	cond_03	0	3	0	GlasserOp4	S2	Deprived|NonDominant	0.00260034435024996	CLD-Children
sub-S025	1H_Child	Child	1H	DN_1Hc	rh	Chin_Thigh	Chin	Thigh	cond_00	cond_04	0	4	0	GlasserOp4	S2	Deprived|NonDominant	0.00655849727837858	CLD-Children
sub-S025	1H_Child	Child	1H	DN_1Hc	rh	Chin_Torso	Chin	Torso	cond_00	cond_06	0	6	0	GlasserOp4	S2	Deprived|NonDominant	-0.00498779444892492	CLD-Children
sub-S025	1H_Child	Child	1H	DN_1Hc	rh	Foot_InnerArm	Foot	InnerArm	cond_01	cond_03	1	3	0	GlasserOp4	S2	Deprived|NonDominant	0.0224464711530801	CLD-Children
sub-S025	1H_Child	Child	1H	DN_1Hc	rh	Foot_Thigh	Foot	Thigh	cond_01	cond_04	1	4	0	GlasserOp4	S2	Deprived|NonDominant	0.00461936520001629	CLD-Children
sub-S025	1H_Child	Child	1H	DN_1Hc	rh	Foot_Torso	Foot	Torso	cond_01	cond_06	1	6	0	GlasserOp4	S2	Deprived|NonDominant	-0.00521329650971203	CLD-Children
sub-S025	1H_Child	Child	1H	DN_1Hc	rh	InnerArm_Thigh	InnerArm	Thigh	cond_03	cond_04	3	4	0	GlasserOp4	S2	Deprived|NonDominant	0.00165156699121491	CLD-Children
sub-S025	1H_Child	Child	1H	DN_1Hc	rh	InnerArm_Torso	InnerArm	Torso	cond_03	cond_06	3	6	0	GlasserOp4	S2	Deprived|NonDominant	0.00592872574020491	CLD-Children
sub-S025	1H_Child	Child	1H	DN_1Hc	rh	Thigh_Torso	Thigh	Torso	cond_04	cond_06	4	6	0	GlasserOp4	S2	Deprived|NonDominant	-0.00381612077025182	CLD-Children
sub-S028	2H_Child	Child	2H	DN_2Hc	rh	Chin_Foot	Chin	Foot	cond_00	cond_01	0	1	0	GlasserOp4	S2	Deprived|NonDominant	-0.00692024811675808	CTR-Children
sub-S028	2H_Child	Child	2H	DN_2Hc	rh	Chin_InnerArm	Chin	InnerArm	cond_00	cond_03	0	3	0	GlasserOp4	S2	Deprived|NonDominant	0.00469448359352316	CTR-Children
sub-S028	2H_Child	Child	2H	DN_2Hc	rh	Chin_Thigh	Chin	Thigh	cond_00	cond_04	0	4	0	GlasserOp4	S2	Deprived|NonDominant	-3.0862869036003e-4	CTR-Children
sub-S028	2H_Child	Child	2H	DN_2Hc	rh	Chin_Torso	Chin	Torso	cond_00	cond_06	0	6	0	GlasserOp4	S2	Deprived|NonDominant	0.0125006774907874	CTR-Children
sub-S028	2H_Child	Child	2H	DN_2Hc	rh	Foot_InnerArm	Foot	InnerArm	cond_01	cond_03	1	3	0	GlasserOp4	S2	Deprived|NonDominant	0.0223293306471579	CTR-Children
sub-S028	2H_Child	Child	2H	DN_2Hc	rh	Foot_Thigh	Foot	Thigh	cond_01	cond_04	1	4	0	GlasserOp4	S2	Deprived|NonDominant	-0.00266290346270203	CTR-Children
sub-S028	2H_Child	Child	2H	DN_2Hc	rh	Foot_Torso	Foot	Torso	cond_01	cond_06	1	6	0	GlasserOp4	S2	Deprived|NonDominant	-0.00391993900963077	CTR-Children
sub-S028	2H_Child	Child	2H	DN_2Hc	rh	InnerArm_Thigh	InnerArm	Thigh	cond_03	cond_04	3	4	0	GlasserOp4	S2	Deprived|NonDominant	0.00337529565473862	CTR-Children
sub-S028	2H_Child	Child	2H	DN_2Hc	rh	InnerArm_Torso	InnerArm	Torso	cond_03	cond_06	3	6	0	GlasserOp4	S2	Deprived|NonDominant	0.0186536471952944	CTR-Children
sub-S028	2H_Child	Child	2H	DN_2Hc	rh	Thigh_Torso	Thigh	Torso	cond_04	cond_06	4	6	0	GlasserOp4	S2	Deprived|NonDominant	0.0251888961194873	CTR-Children
sub-S031	2H_Child	Child	2H	DN_2Hc	rh	Chin_Foot	Chin	Foot	cond_00	cond_01	0	1	0	GlasserOp4	S2	Deprived|NonDominant	0.0452259720628669	CTR-Children
sub-S031	2H_Child	Child	2H	DN_2Hc	rh	Chin_InnerArm	Chin	InnerArm	cond_00	cond_03	0	3	0	GlasserOp4	S2	Deprived|NonDominant	0.0815225583320777	CTR-Children
sub-S031	2H_Child	Child	2H	DN_2Hc	rh	Chin_Thigh	Chin	Thigh	cond_00	cond_04	0	4	0	GlasserOp4	S2	Deprived|NonDominant	0.0740959494997036	CTR-Children
sub-S031	2H_Child	Child	2H	DN_2Hc	rh	Chin_Torso	Chin	Torso	cond_00	cond_06	0	6	0	GlasserOp4	S2	Deprived|NonDominant	0.0703632306733666	CTR-Children
sub-S031	2H_Child	Child	2H	DN_2Hc	rh	Foot_InnerArm	Foot	InnerArm	cond_01	cond_03	1	3	0	GlasserOp4	S2	Deprived|NonDominant	0.0203049221015694	CTR-Children
sub-S031	2H_Child	Child	2H	DN_2Hc	rh	Foot_Thigh	Foot	Thigh	cond_01	cond_04	1	4	0	GlasserOp4	S2	Deprived|NonDominant	-0.00149182170352554	CTR-Children
sub-S031	2H_Child	Child	2H	DN_2Hc	rh	Foot_Torso	Foot	Torso	cond_01	cond_06	1	6	0	GlasserOp4	S2	Deprived|NonDominant	-0.00153712624832981	CTR-Children
sub-S031	2H_Child	Child	2H	DN_2Hc	rh	InnerArm_Thigh	InnerArm	Thigh	cond_03	cond_04	3	4	0	GlasserOp4	S2	Deprived|NonDominant	0.0199616687964436	CTR-Children
sub-S031	2H_Child	Child	2H	DN_2Hc	rh	InnerArm_Torso	InnerArm	Torso	cond_03	cond_06	3	6	0	GlasserOp4	S2	Deprived|NonDominant	0.0290481347156294	CTR-Children
sub-S031	2H_Child	Child	2H	DN_2Hc	rh	Thigh_Torso	Thigh	Torso	cond_04	cond_06	4	6	0	GlasserOp4	S2	Deprived|NonDominant	-0.0109675216054289	CTR-Children
sub-S032	2H_Child	Child	2H	DN_2Hc	rh	Chin_Foot	Chin	Foot	cond_00	cond_01	0	1	0	GlasserOp4	S2	Deprived|NonDominant	-0.0058892253097464	CTR-Children
sub-S032	2H_Child	Child	2H	DN_2Hc	rh	Chin_InnerArm	Chin	InnerArm	cond_00	cond_03	0	3	0	GlasserOp4	S2	Deprived|NonDominant	0.00483976765443297	CTR-Children
sub-S032	2H_Child	Child	2H	DN_2Hc	rh	Chin_Thigh	Chin	Thigh	cond_00	cond_04	0	4	0	GlasserOp4	S2	Deprived|NonDominant	0.00200510266481338	CTR-Children
sub-S032	2H_Child	Child	2H	DN_2Hc	rh	Chin_Torso	Chin	Torso	cond_00	cond_06	0	6	0	GlasserOp4	S2	Deprived|NonDominant	0.00660573906356676	CTR-Children
sub-S032	2H_Child	Child	2H	DN_2Hc	rh	Foot_InnerArm	Foot	InnerArm	cond_01	cond_03	1	3	0	GlasserOp4	S2	Deprived|NonDominant	9.9168066379251e-4	CTR-Children
sub-S032	2H_Child	Child	2H	DN_2Hc	rh	Foot_Thigh	Foot	Thigh	cond_01	cond_04	1	4	0	GlasserOp4	S2	Deprived|NonDominant	-0.00709409703029554	CTR-Children
sub-S032	2H_Child	Child	2H	DN_2Hc	rh	Foot_Torso	Foot	Torso	cond_01	cond_06	1	6	0	GlasserOp4	S2	Deprived|NonDominant	0.00945409239397495	CTR-Children
sub-S032	2H_Child	Child	2H	DN_2Hc	rh	InnerArm_Thigh	InnerArm	Thigh	cond_03	cond_04	3	4	0	GlasserOp4	S2	Deprived|NonDominant	0.0056749411030596	CTR-Children
sub-S032	2H_Child	Child	2H	DN_2Hc	rh	InnerArm_Torso	InnerArm	Torso	cond_03	cond_06	3	6	0	GlasserOp4	S2	Deprived|NonDominant	0.00217244348174238	CTR-Children
sub-S032	2H_Child	Child	2H	DN_2Hc	rh	Thigh_Torso	Thigh	Torso	cond_04	cond_06	4	6	0	GlasserOp4	S2	Deprived|NonDominant	0.00517856415375337	CTR-Children
sub-S034	1H_Child	Child	1H	DN_1Hc	rh	Chin_Foot	Chin	Foot	cond_00	cond_01	0	1	0	GlasserOp4	S2	Deprived|NonDominant	0.0717523542686333	CLD-Children
sub-S034	1H_Child	Child	1H	DN_1Hc	rh	Chin_InnerArm	Chin	InnerArm	cond_00	cond_03	0	3	0	GlasserOp4	S2	Deprived|NonDominant	0.031702284539084	CLD-Children
sub-S034	1H_Child	Child	1H	DN_1Hc	rh	Chin_Thigh	Chin	Thigh	cond_00	cond_04	0	4	0	GlasserOp4	S2	Deprived|NonDominant	0.0356811370563246	CLD-Children
sub-S034	1H_Child	Child	1H	DN_1Hc	rh	Chin_Torso	Chin	Torso	cond_00	cond_06	0	6	0	GlasserOp4	S2	Deprived|NonDominant	0.0555722489876192	CLD-Children
sub-S034	1H_Child	Child	1H	DN_1Hc	rh	Foot_InnerArm	Foot	InnerArm	cond_01	cond_03	1	3	0	GlasserOp4	S2	Deprived|NonDominant	-0.00437287520617204	CLD-Children
sub-S034	1H_Child	Child	1H	DN_1Hc	rh	Foot_Thigh	Foot	Thigh	cond_01	cond_04	1	4	0	GlasserOp4	S2	Deprived|NonDominant	1.3467690212257e-4	CLD-Children
sub-S034	1H_Child	Child	1H	DN_1Hc	rh	Foot_Torso	Foot	Torso	cond_01	cond_06	1	6	0	GlasserOp4	S2	Deprived|NonDominant	0.00534400780861479	CLD-Children
sub-S034	1H_Child	Child	1H	DN_1Hc	rh	InnerArm_Thigh	InnerArm	Thigh	cond_03	cond_04	3	4	0	GlasserOp4	S2	Deprived|NonDominant	0.00441930369178522	CLD-Children
sub-S034	1H_Child	Child	1H	DN_1Hc	rh	InnerArm_Torso	InnerArm	Torso	cond_03	cond_06	3	6	0	GlasserOp4	S2	Deprived|NonDominant	0.00965419398842323	CLD-Children
sub-S034	1H_Child	Child	1H	DN_1Hc	rh	Thigh_Torso	Thigh	Torso	cond_04	cond_06	4	6	0	GlasserOp4	S2	Deprived|NonDominant	0.0291611624138557	CLD-Children
sub-S035	1H_Child	Child	1H	DN_1Hc	rh	Chin_Foot	Chin	Foot	cond_00	cond_01	0	1	0	GlasserOp4	S2	Deprived|NonDominant	0.019818768688574	CLD-Children
sub-S035	1H_Child	Child	1H	DN_1Hc	rh	Chin_InnerArm	Chin	InnerArm	cond_00	cond_03	0	3	0	GlasserOp4	S2	Deprived|NonDominant	0.00749339748078363	CLD-Children
sub-S035	1H_Child	Child	1H	DN_1Hc	rh	Chin_Thigh	Chin	Thigh	cond_00	cond_04	0	4	0	GlasserOp4	S2	Deprived|NonDominant	0.0126422914627991	CLD-Children
sub-S035	1H_Child	Child	1H	DN_1Hc	rh	Chin_Torso	Chin	Torso	cond_00	cond_06	0	6	0	GlasserOp4	S2	Deprived|NonDominant	0.0148031387888534	CLD-Children
sub-S035	1H_Child	Child	1H	DN_1Hc	rh	Foot_InnerArm	Foot	InnerArm	cond_01	cond_03	1	3	0	GlasserOp4	S2	Deprived|NonDominant	0.0180394157723477	CLD-Children
sub-S035	1H_Child	Child	1H	DN_1Hc	rh	Foot_Thigh	Foot	Thigh	cond_01	cond_04	1	4	0	GlasserOp4	S2	Deprived|NonDominant	0.0228105030100586	CLD-Children
sub-S035	1H_Child	Child	1H	DN_1Hc	rh	Foot_Torso	Foot	Torso	cond_01	cond_06	1	6	0	GlasserOp4	S2	Deprived|NonDominant	0.0204281861978615	CLD-Children
sub-S035	1H_Child	Child	1H	DN_1Hc	rh	InnerArm_Thigh	InnerArm	Thigh	cond_03	cond_04	3	4	0	GlasserOp4	S2	Deprived|NonDominant	-0.0086361494146317	CLD-Children
sub-S035	1H_Child	Child	1H	DN_1Hc	rh	InnerArm_Torso	InnerArm	Torso	cond_03	cond_06	3	6	0	GlasserOp4	S2	Deprived|NonDominant	-0.00586403682921126	CLD-Children
sub-S035	1H_Child	Child	1H	DN_1Hc	rh	Thigh_Torso	Thigh	Torso	cond_04	cond_06	4	6	0	GlasserOp4	S2	Deprived|NonDominant	0.00369788145861342	CLD-Children
sub-S036	2H_Child	Child	2H	DN_2Hc	rh	Chin_Foot	Chin	Foot	cond_00	cond_01	0	1	0	GlasserOp4	S2	Deprived|NonDominant	0.0149145131174412	CTR-Children
sub-S036	2H_Child	Child	2H	DN_2Hc	rh	Chin_InnerArm	Chin	InnerArm	cond_00	cond_03	0	3	0	GlasserOp4	S2	Deprived|NonDominant	0.0187878602079505	CTR-Children
sub-S036	2H_Child	Child	2H	DN_2Hc	rh	Chin_Thigh	Chin	Thigh	cond_00	cond_04	0	4	0	GlasserOp4	S2	Deprived|NonDominant	0.0014164749095836799	CTR-Children
sub-S036	2H_Child	Child	2H	DN_2Hc	rh	Chin_Torso	Chin	Torso	cond_00	cond_06	0	6	0	GlasserOp4	S2	Deprived|NonDominant	0.0151389251286312	CTR-Children
sub-S036	2H_Child	Child	2H	DN_2Hc	rh	Foot_InnerArm	Foot	InnerArm	cond_01	cond_03	1	3	0	GlasserOp4	S2	Deprived|NonDominant	0.00504077536543273	CTR-Children
sub-S036	2H_Child	Child	2H	DN_2Hc	rh	Foot_Thigh	Foot	Thigh	cond_01	cond_04	1	4	0	GlasserOp4	S2	Deprived|NonDominant	0.0102449271451347	CTR-Children
sub-S036	2H_Child	Child	2H	DN_2Hc	rh	Foot_Torso	Foot	Torso	cond_01	cond_06	1	6	0	GlasserOp4	S2	Deprived|NonDominant	0.0246675920205249	CTR-Children
sub-S036	2H_Child	Child	2H	DN_2Hc	rh	InnerArm_Thigh	InnerArm	Thigh	cond_03	cond_04	3	4	0	GlasserOp4	S2	Deprived|NonDominant	0.0013505415783849	CTR-Children
sub-S036	2H_Child	Child	2H	DN_2Hc	rh	InnerArm_Torso	InnerArm	Torso	cond_03	cond_06	3	6	0	GlasserOp4	S2	Deprived|NonDominant	0.0056279053667612	CTR-Children
sub-S036	2H_Child	Child	2H	DN_2Hc	rh	Thigh_Torso	Thigh	Torso	cond_04	cond_06	4	6	0	GlasserOp4	S2	Deprived|NonDominant	-0.00107890899234866	CTR-Children
sub-S038	1H_Child	Child	1H	DN_1Hc	rh	Chin_Foot	Chin	Foot	cond_00	cond_01	0	1	0	GlasserOp4	S2	Deprived|NonDominant	0.0845798646202964	CLD-Children
sub-S038	1H_Child	Child	1H	DN_1Hc	rh	Chin_InnerArm	Chin	InnerArm	cond_00	cond_03	0	3	0	GlasserOp4	S2	Deprived|NonDominant	0.0602549948230894	CLD-Children
sub-S038	1H_Child	Child	1H	DN_1Hc	rh	Chin_Thigh	Chin	Thigh	cond_00	cond_04	0	4	0	GlasserOp4	S2	Deprived|NonDominant	0.0746607880963979	CLD-Children
sub-S038	1H_Child	Child	1H	DN_1Hc	rh	Chin_Torso	Chin	Torso	cond_00	cond_06	0	6	0	GlasserOp4	S2	Deprived|NonDominant	0.0802691552798049	CLD-Children
sub-S038	1H_Child	Child	1H	DN_1Hc	rh	Foot_InnerArm	Foot	InnerArm	cond_01	cond_03	1	3	0	GlasserOp4	S2	Deprived|NonDominant	0.00292495151570241	CLD-Children
sub-S038	1H_Child	Child	1H	DN_1Hc	rh	Foot_Thigh	Foot	Thigh	cond_01	cond_04	1	4	0	GlasserOp4	S2	Deprived|NonDominant	0.00852841948657868	CLD-Children
sub-S038	1H_Child	Child	1H	DN_1Hc	rh	Foot_Torso	Foot	Torso	cond_01	cond_06	1	6	0	GlasserOp4	S2	Deprived|NonDominant	0.0114357089355185	CLD-Children
sub-S038	1H_Child	Child	1H	DN_1Hc	rh	InnerArm_Thigh	InnerArm	Thigh	cond_03	cond_04	3	4	0	GlasserOp4	S2	Deprived|NonDominant	0.0312249928288881	CLD-Children
sub-S038	1H_Child	Child	1H	DN_1Hc	rh	InnerArm_Torso	InnerArm	Torso	cond_03	cond_06	3	6	0	GlasserOp4	S2	Deprived|NonDominant	0.0079371545606704	CLD-Children
sub-S038	1H_Child	Child	1H	DN_1Hc	rh	Thigh_Torso	Thigh	Torso	cond_04	cond_06	4	6	0	GlasserOp4	S2	Deprived|NonDominant	0.034858294635301	CLD-Children
sub-S043	2H_Child	Child	2H	DN_2Hc	rh	Chin_Foot	Chin	Foot	cond_00	cond_01	0	1	0	GlasserOp4	S2	Deprived|NonDominant	0.00934079487404123	CTR-Children
sub-S043	2H_Child	Child	2H	DN_2Hc	rh	Chin_InnerArm	Chin	InnerArm	cond_00	cond_03	0	3	0	GlasserOp4	S2	Deprived|NonDominant	0.0308453494096421	CTR-Children
sub-S043	2H_Child	Child	2H	DN_2Hc	rh	Chin_Thigh	Chin	Thigh	cond_00	cond_04	0	4	0	GlasserOp4	S2	Deprived|NonDominant	0.0282742513683323	CTR-Children
sub-S043	2H_Child	Child	2H	DN_2Hc	rh	Chin_Torso	Chin	Torso	cond_00	cond_06	0	6	0	GlasserOp4	S2	Deprived|NonDominant	0.00485467869626209	CTR-Children
sub-S043	2H_Child	Child	2H	DN_2Hc	rh	Foot_InnerArm	Foot	InnerArm	cond_01	cond_03	1	3	0	GlasserOp4	S2	Deprived|NonDominant	0.00100527320812829	CTR-Children
sub-S043	2H_Child	Child	2H	DN_2Hc	rh	Foot_Thigh	Foot	Thigh	cond_01	cond_04	1	4	0	GlasserOp4	S2	Deprived|NonDominant	0.00163939068060656	CTR-Children
sub-S043	2H_Child	Child	2H	DN_2Hc	rh	Foot_Torso	Foot	Torso	cond_01	cond_06	1	6	0	GlasserOp4	S2	Deprived|NonDominant	-0.00922251934358027	CTR-Children
sub-S043	2H_Child	Child	2H	DN_2Hc	rh	InnerArm_Thigh	InnerArm	Thigh	cond_03	cond_04	3	4	0	GlasserOp4	S2	Deprived|NonDominant	-0.00237991518011076	CTR-Children
sub-S043	2H_Child	Child	2H	DN_2Hc	rh	InnerArm_Torso	InnerArm	Torso	cond_03	cond_06	3	6	0	GlasserOp4	S2	Deprived|NonDominant	-7.243400232115e-4	CTR-Children
sub-S043	2H_Child	Child	2H	DN_2Hc	rh	Thigh_Torso	Thigh	Torso	cond_04	cond_06	4	6	0	GlasserOp4	S2	Deprived|NonDominant	0.00148024485885784	CTR-Children
sub-S045	2H_Child	Child	2H	DN_2Hc	rh	Chin_Foot	Chin	Foot	cond_00	cond_01	0	1	0	GlasserOp4	S2	Deprived|NonDominant	-0.00189232411893433	CTR-Children
sub-S045	2H_Child	Child	2H	DN_2Hc	rh	Chin_InnerArm	Chin	InnerArm	cond_00	cond_03	0	3	0	GlasserOp4	S2	Deprived|NonDominant	0.0328604589912875	CTR-Children
sub-S045	2H_Child	Child	2H	DN_2Hc	rh	Chin_Thigh	Chin	Thigh	cond_00	cond_04	0	4	0	GlasserOp4	S2	Deprived|NonDominant	0.010210849302814	CTR-Children
sub-S045	2H_Child	Child	2H	DN_2Hc	rh	Chin_Torso	Chin	Torso	cond_00	cond_06	0	6	0	GlasserOp4	S2	Deprived|NonDominant	-7.11475791836865e-5	CTR-Children
sub-S045	2H_Child	Child	2H	DN_2Hc	rh	Foot_InnerArm	Foot	InnerArm	cond_01	cond_03	1	3	0	GlasserOp4	S2	Deprived|NonDominant	0.0165680472382558	CTR-Children
sub-S045	2H_Child	Child	2H	DN_2Hc	rh	Foot_Thigh	Foot	Thigh	cond_01	cond_04	1	4	0	GlasserOp4	S2	Deprived|NonDominant	0.00230000429582114	CTR-Children
sub-S045	2H_Child	Child	2H	DN_2Hc	rh	Foot_Torso	Foot	Torso	cond_01	cond_06	1	6	0	GlasserOp4	S2	Deprived|NonDominant	-0.00455651123113057	CTR-Children
sub-S045	2H_Child	Child	2H	DN_2Hc	rh	InnerArm_Thigh	InnerArm	Thigh	cond_03	cond_04	3	4	0	GlasserOp4	S2	Deprived|NonDominant	-0.00459998229997586	CTR-Children
sub-S045	2H_Child	Child	2H	DN_2Hc	rh	InnerArm_Torso	InnerArm	Torso	cond_03	cond_06	3	6	0	GlasserOp4	S2	Deprived|NonDominant	0.0312820113854217	CTR-Children
sub-S045	2H_Child	Child	2H	DN_2Hc	rh	Thigh_Torso	Thigh	Torso	cond_04	cond_06	4	6	0	GlasserOp4	S2	Deprived|NonDominant	-0.00167465876190179	CTR-Children
sub-S046	1H_Child	Child	1H	DN_1Hc	rh	Chin_Foot	Chin	Foot	cond_00	cond_01	0	1	0	GlasserOp4	S2	Deprived|NonDominant	0.0107275860482296	CLD-Children
sub-S046	1H_Child	Child	1H	DN_1Hc	rh	Chin_InnerArm	Chin	InnerArm	cond_00	cond_03	0	3	0	GlasserOp4	S2	Deprived|NonDominant	0.0259513852861965	CLD-Children
sub-S046	1H_Child	Child	1H	DN_1Hc	rh	Chin_Thigh	Chin	Thigh	cond_00	cond_04	0	4	0	GlasserOp4	S2	Deprived|NonDominant	0.0155937721411432	CLD-Children
sub-S046	1H_Child	Child	1H	DN_1Hc	rh	Chin_Torso	Chin	Torso	cond_00	cond_06	0	6	0	GlasserOp4	S2	Deprived|NonDominant	0.0103244719202843	CLD-Children
sub-S046	1H_Child	Child	1H	DN_1Hc	rh	Foot_InnerArm	Foot	InnerArm	cond_01	cond_03	1	3	0	GlasserOp4	S2	Deprived|NonDominant	-0.00935646664445461	CLD-Children
sub-S046	1H_Child	Child	1H	DN_1Hc	rh	Foot_Thigh	Foot	Thigh	cond_01	cond_04	1	4	0	GlasserOp4	S2	Deprived|NonDominant	0.0020879544776928	CLD-Children
sub-S046	1H_Child	Child	1H	DN_1Hc	rh	Foot_Torso	Foot	Torso	cond_01	cond_06	1	6	0	GlasserOp4	S2	Deprived|NonDominant	-0.0117392009392662	CLD-Children
sub-S046	1H_Child	Child	1H	DN_1Hc	rh	InnerArm_Thigh	InnerArm	Thigh	cond_03	cond_04	3	4	0	GlasserOp4	S2	Deprived|NonDominant	0.00336773596856264	CLD-Children
sub-S046	1H_Child	Child	1H	DN_1Hc	rh	InnerArm_Torso	InnerArm	Torso	cond_03	cond_06	3	6	0	GlasserOp4	S2	Deprived|NonDominant	0.0138160489334977	CLD-Children
sub-S046	1H_Child	Child	1H	DN_1Hc	rh	Thigh_Torso	Thigh	Torso	cond_04	cond_06	4	6	0	GlasserOp4	S2	Deprived|NonDominant	0.0225837974319303	CLD-Children
sub-S047	2H_Child	Child	2H	DN_2Hc	rh	Chin_Foot	Chin	Foot	cond_00	cond_01	0	1	0	GlasserOp4	S2	Deprived|NonDominant	0.0319117834001238	CTR-Children
sub-S047	2H_Child	Child	2H	DN_2Hc	rh	Chin_InnerArm	Chin	InnerArm	cond_00	cond_03	0	3	0	GlasserOp4	S2	Deprived|NonDominant	0.0202833595666022	CTR-Children
sub-S047	2H_Child	Child	2H	DN_2Hc	rh	Chin_Thigh	Chin	Thigh	cond_00	cond_04	0	4	0	GlasserOp4	S2	Deprived|NonDominant	0.037927221817457	CTR-Children
sub-S047	2H_Child	Child	2H	DN_2Hc	rh	Chin_Torso	Chin	Torso	cond_00	cond_06	0	6	0	GlasserOp4	S2	Deprived|NonDominant	0.0439870759963975	CTR-Children
sub-S047	2H_Child	Child	2H	DN_2Hc	rh	Foot_InnerArm	Foot	InnerArm	cond_01	cond_03	1	3	0	GlasserOp4	S2	Deprived|NonDominant	0.0198874956786909	CTR-Children
sub-S047	2H_Child	Child	2H	DN_2Hc	rh	Foot_Thigh	Foot	Thigh	cond_01	cond_04	1	4	0	GlasserOp4	S2	Deprived|NonDominant	0.0155581376203509	CTR-Children
sub-S047	2H_Child	Child	2H	DN_2Hc	rh	Foot_Torso	Foot	Torso	cond_01	cond_06	1	6	0	GlasserOp4	S2	Deprived|NonDominant	0.0205485832516435	CTR-Children
sub-S047	2H_Child	Child	2H	DN_2Hc	rh	InnerArm_Thigh	InnerArm	Thigh	cond_03	cond_04	3	4	0	GlasserOp4	S2	Deprived|NonDominant	0.00850838564325323	CTR-Children
sub-S047	2H_Child	Child	2H	DN_2Hc	rh	InnerArm_Torso	InnerArm	Torso	cond_03	cond_06	3	6	0	GlasserOp4	S2	Deprived|NonDominant	0.00694831261650813	CTR-Children
sub-S047	2H_Child	Child	2H	DN_2Hc	rh	Thigh_Torso	Thigh	Torso	cond_04	cond_06	4	6	0	GlasserOp4	S2	Deprived|NonDominant	4.3510015181754e-4	CTR-Children
sub-S051	2H_Child	Child	2H	DN_2Hc	rh	Chin_Foot	Chin	Foot	cond_00	cond_01	0	1	0	GlasserOp4	S2	Deprived|NonDominant	-0.0206554075033037	CTR-Children
sub-S051	2H_Child	Child	2H	DN_2Hc	rh	Chin_InnerArm	Chin	InnerArm	cond_00	cond_03	0	3	0	GlasserOp4	S2	Deprived|NonDominant	-0.013383636714262	CTR-Children
sub-S051	2H_Child	Child	2H	DN_2Hc	rh	Chin_Thigh	Chin	Thigh	cond_00	cond_04	0	4	0	GlasserOp4	S2	Deprived|NonDominant	-0.047143536384064	CTR-Children
sub-S051	2H_Child	Child	2H	DN_2Hc	rh	Chin_Torso	Chin	Torso	cond_00	cond_06	0	6	0	GlasserOp4	S2	Deprived|NonDominant	0.0104454589297982	CTR-Children
sub-S051	2H_Child	Child	2H	DN_2Hc	rh	Foot_InnerArm	Foot	InnerArm	cond_01	cond_03	1	3	0	GlasserOp4	S2	Deprived|NonDominant	0.0137815556666689	CTR-Children
sub-S051	2H_Child	Child	2H	DN_2Hc	rh	Foot_Thigh	Foot	Thigh	cond_01	cond_04	1	4	0	GlasserOp4	S2	Deprived|NonDominant	0.00280450093450492	CTR-Children
sub-S051	2H_Child	Child	2H	DN_2Hc	rh	Foot_Torso	Foot	Torso	cond_01	cond_06	1	6	0	GlasserOp4	S2	Deprived|NonDominant	0.0121548451110273	CTR-Children
sub-S051	2H_Child	Child	2H	DN_2Hc	rh	InnerArm_Thigh	InnerArm	Thigh	cond_03	cond_04	3	4	0	GlasserOp4	S2	Deprived|NonDominant	-0.0322792020593467	CTR-Children
sub-S051	2H_Child	Child	2H	DN_2Hc	rh	InnerArm_Torso	InnerArm	Torso	cond_03	cond_06	3	6	0	GlasserOp4	S2	Deprived|NonDominant	0.00420548358145364	CTR-Children
sub-S051	2H_Child	Child	2H	DN_2Hc	rh	Thigh_Torso	Thigh	Torso	cond_04	cond_06	4	6	0	GlasserOp4	S2	Deprived|NonDominant	0.00193409750122795	CTR-Children
sub-S053	2H_Child	Child	2H	DN_2Hc	rh	Chin_Foot	Chin	Foot	cond_00	cond_01	0	1	0	GlasserOp4	S2	Deprived|NonDominant	-0.00161880426740796	CTR-Children
sub-S053	2H_Child	Child	2H	DN_2Hc	rh	Chin_InnerArm	Chin	InnerArm	cond_00	cond_03	0	3	0	GlasserOp4	S2	Deprived|NonDominant	0.00959329308940534	CTR-Children
sub-S053	2H_Child	Child	2H	DN_2Hc	rh	Chin_Thigh	Chin	Thigh	cond_00	cond_04	0	4	0	GlasserOp4	S2	Deprived|NonDominant	-0.00286516714534827	CTR-Children
sub-S053	2H_Child	Child	2H	DN_2Hc	rh	Chin_Torso	Chin	Torso	cond_00	cond_06	0	6	0	GlasserOp4	S2	Deprived|NonDominant	0.0111139416119918	CTR-Children
sub-S053	2H_Child	Child	2H	DN_2Hc	rh	Foot_InnerArm	Foot	InnerArm	cond_01	cond_03	1	3	0	GlasserOp4	S2	Deprived|NonDominant	-3.266698952116e-4	CTR-Children
sub-S053	2H_Child	Child	2H	DN_2Hc	rh	Foot_Thigh	Foot	Thigh	cond_01	cond_04	1	4	0	GlasserOp4	S2	Deprived|NonDominant	-0.00548562778877736	CTR-Children
sub-S053	2H_Child	Child	2H	DN_2Hc	rh	Foot_Torso	Foot	Torso	cond_01	cond_06	1	6	0	GlasserOp4	S2	Deprived|NonDominant	-0.00783403270708588	CTR-Children
sub-S053	2H_Child	Child	2H	DN_2Hc	rh	InnerArm_Thigh	InnerArm	Thigh	cond_03	cond_04	3	4	0	GlasserOp4	S2	Deprived|NonDominant	-0.00344563760408354	CTR-Children
sub-S053	2H_Child	Child	2H	DN_2Hc	rh	InnerArm_Torso	InnerArm	Torso	cond_03	cond_06	3	6	0	GlasserOp4	S2	Deprived|NonDominant	0.00887563161386121	CTR-Children
sub-S053	2H_Child	Child	2H	DN_2Hc	rh	Thigh_Torso	Thigh	Torso	cond_04	cond_06	4	6	0	GlasserOp4	S2	Deprived|NonDominant	-0.00673830033741816	CTR-Children
sub-S054	2H_Child	Child	2H	DN_2Hc	rh	Chin_Foot	Chin	Foot	cond_00	cond_01	0	1	0	GlasserOp4	S2	Deprived|NonDominant	0.0145638411411041	CTR-Children
sub-S054	2H_Child	Child	2H	DN_2Hc	rh	Chin_InnerArm	Chin	InnerArm	cond_00	cond_03	0	3	0	GlasserOp4	S2	Deprived|NonDominant	0.0149124670081474	CTR-Children
sub-S054	2H_Child	Child	2H	DN_2Hc	rh	Chin_Thigh	Chin	Thigh	cond_00	cond_04	0	4	0	GlasserOp4	S2	Deprived|NonDominant	0.00898501234899079	CTR-Children
sub-S054	2H_Child	Child	2H	DN_2Hc	rh	Chin_Torso	Chin	Torso	cond_00	cond_06	0	6	0	GlasserOp4	S2	Deprived|NonDominant	0.00261532766794492	CTR-Children
sub-S054	2H_Child	Child	2H	DN_2Hc	rh	Foot_InnerArm	Foot	InnerArm	cond_01	cond_03	1	3	0	GlasserOp4	S2	Deprived|NonDominant	-0.00234413187378295	CTR-Children
sub-S054	2H_Child	Child	2H	DN_2Hc	rh	Foot_Thigh	Foot	Thigh	cond_01	cond_04	1	4	0	GlasserOp4	S2	Deprived|NonDominant	-0.00147496555733217	CTR-Children
sub-S054	2H_Child	Child	2H	DN_2Hc	rh	Foot_Torso	Foot	Torso	cond_01	cond_06	1	6	0	GlasserOp4	S2	Deprived|NonDominant	-0.00852229587124146	CTR-Children
sub-S054	2H_Child	Child	2H	DN_2Hc	rh	InnerArm_Thigh	InnerArm	Thigh	cond_03	cond_04	3	4	0	GlasserOp4	S2	Deprived|NonDominant	-0.00736907396181906	CTR-Children
sub-S054	2H_Child	Child	2H	DN_2Hc	rh	InnerArm_Torso	InnerArm	Torso	cond_03	cond_06	3	6	0	GlasserOp4	S2	Deprived|NonDominant	0.00146100122223878	CTR-Children
sub-S054	2H_Child	Child	2H	DN_2Hc	rh	Thigh_Torso	Thigh	Torso	cond_04	cond_06	4	6	0	GlasserOp4	S2	Deprived|NonDominant	-0.0132867516719069	CTR-Children
sub-S057	1H_Child	Child	1H	DN_1Hc	rh	Chin_Foot	Chin	Foot	cond_00	cond_01	0	1	0	GlasserOp4	S2	Deprived|NonDominant	0.0234221356904427	CLD-Children
sub-S057	1H_Child	Child	1H	DN_1Hc	rh	Chin_InnerArm	Chin	InnerArm	cond_00	cond_03	0	3	0	GlasserOp4	S2	Deprived|NonDominant	0.0256025902501631	CLD-Children
sub-S057	1H_Child	Child	1H	DN_1Hc	rh	Chin_Thigh	Chin	Thigh	cond_00	cond_04	0	4	0	GlasserOp4	S2	Deprived|NonDominant	0.0263780410794861	CLD-Children
sub-S057	1H_Child	Child	1H	DN_1Hc	rh	Chin_Torso	Chin	Torso	cond_00	cond_06	0	6	0	GlasserOp4	S2	Deprived|NonDominant	0.038967528823893	CLD-Children
sub-S057	1H_Child	Child	1H	DN_1Hc	rh	Foot_InnerArm	Foot	InnerArm	cond_01	cond_03	1	3	0	GlasserOp4	S2	Deprived|NonDominant	0.00253952758290105	CLD-Children
sub-S057	1H_Child	Child	1H	DN_1Hc	rh	Foot_Thigh	Foot	Thigh	cond_01	cond_04	1	4	0	GlasserOp4	S2	Deprived|NonDominant	-0.00978097904917176	CLD-Children
sub-S057	1H_Child	Child	1H	DN_1Hc	rh	Foot_Torso	Foot	Torso	cond_01	cond_06	1	6	0	GlasserOp4	S2	Deprived|NonDominant	-0.00211098473297739	CLD-Children
sub-S057	1H_Child	Child	1H	DN_1Hc	rh	InnerArm_Thigh	InnerArm	Thigh	cond_03	cond_04	3	4	0	GlasserOp4	S2	Deprived|NonDominant	-0.00208793001002752	CLD-Children
sub-S057	1H_Child	Child	1H	DN_1Hc	rh	InnerArm_Torso	InnerArm	Torso	cond_03	cond_06	3	6	0	GlasserOp4	S2	Deprived|NonDominant	-0.00303929906708207	CLD-Children
sub-S057	1H_Child	Child	1H	DN_1Hc	rh	Thigh_Torso	Thigh	Torso	cond_04	cond_06	4	6	0	GlasserOp4	S2	Deprived|NonDominant	-0.00832803991664119	CLD-Children
sub-S061	2H_Child	Child	2H	DN_2Hc	rh	Chin_Foot	Chin	Foot	cond_00	cond_01	0	1	0	GlasserOp4	S2	Deprived|NonDominant	0.0143851548287562	CTR-Children
sub-S061	2H_Child	Child	2H	DN_2Hc	rh	Chin_InnerArm	Chin	InnerArm	cond_00	cond_03	0	3	0	GlasserOp4	S2	Deprived|NonDominant	0.0182314471984639	CTR-Children
sub-S061	2H_Child	Child	2H	DN_2Hc	rh	Chin_Thigh	Chin	Thigh	cond_00	cond_04	0	4	0	GlasserOp4	S2	Deprived|NonDominant	0.00499377049325151	CTR-Children
sub-S061	2H_Child	Child	2H	DN_2Hc	rh	Chin_Torso	Chin	Torso	cond_00	cond_06	0	6	0	GlasserOp4	S2	Deprived|NonDominant	0.00609586924987912	CTR-Children
sub-S061	2H_Child	Child	2H	DN_2Hc	rh	Foot_InnerArm	Foot	InnerArm	cond_01	cond_03	1	3	0	GlasserOp4	S2	Deprived|NonDominant	-9.735019870415e-4	CTR-Children
sub-S061	2H_Child	Child	2H	DN_2Hc	rh	Foot_Thigh	Foot	Thigh	cond_01	cond_04	1	4	0	GlasserOp4	S2	Deprived|NonDominant	6.5932925980029e-4	CTR-Children
sub-S061	2H_Child	Child	2H	DN_2Hc	rh	Foot_Torso	Foot	Torso	cond_01	cond_06	1	6	0	GlasserOp4	S2	Deprived|NonDominant	-0.00696287278663476	CTR-Children
sub-S061	2H_Child	Child	2H	DN_2Hc	rh	InnerArm_Thigh	InnerArm	Thigh	cond_03	cond_04	3	4	0	GlasserOp4	S2	Deprived|NonDominant	-0.00624537019949836	CTR-Children
sub-S061	2H_Child	Child	2H	DN_2Hc	rh	InnerArm_Torso	InnerArm	Torso	cond_03	cond_06	3	6	0	GlasserOp4	S2	Deprived|NonDominant	-0.00592223230315371	CTR-Children
sub-S061	2H_Child	Child	2H	DN_2Hc	rh	Thigh_Torso	Thigh	Torso	cond_04	cond_06	4	6	0	GlasserOp4	S2	Deprived|NonDominant	-0.0103159821649071	CTR-Children
sub-S063	2H_Child	Child	2H	DN_2Hc	rh	Chin_Foot	Chin	Foot	cond_00	cond_01	0	1	0	GlasserOp4	S2	Deprived|NonDominant	0.0222705003141677	CTR-Children
sub-S063	2H_Child	Child	2H	DN_2Hc	rh	Chin_InnerArm	Chin	InnerArm	cond_00	cond_03	0	3	0	GlasserOp4	S2	Deprived|NonDominant	0.00926674413105986	CTR-Children
sub-S063	2H_Child	Child	2H	DN_2Hc	rh	Chin_Thigh	Chin	Thigh	cond_00	cond_04	0	4	0	GlasserOp4	S2	Deprived|NonDominant	0.00299255523377406	CTR-Children
sub-S063	2H_Child	Child	2H	DN_2Hc	rh	Chin_Torso	Chin	Torso	cond_00	cond_06	0	6	0	GlasserOp4	S2	Deprived|NonDominant	-0.00612070609496671	CTR-Children
sub-S063	2H_Child	Child	2H	DN_2Hc	rh	Foot_InnerArm	Foot	InnerArm	cond_01	cond_03	1	3	0	GlasserOp4	S2	Deprived|NonDominant	0.0196064044998205	CTR-Children
sub-S063	2H_Child	Child	2H	DN_2Hc	rh	Foot_Thigh	Foot	Thigh	cond_01	cond_04	1	4	0	GlasserOp4	S2	Deprived|NonDominant	6.079373034985e-4	CTR-Children
sub-S063	2H_Child	Child	2H	DN_2Hc	rh	Foot_Torso	Foot	Torso	cond_01	cond_06	1	6	0	GlasserOp4	S2	Deprived|NonDominant	-0.0031382995709749	CTR-Children
sub-S063	2H_Child	Child	2H	DN_2Hc	rh	InnerArm_Thigh	InnerArm	Thigh	cond_03	cond_04	3	4	0	GlasserOp4	S2	Deprived|NonDominant	0.0346284274544284	CTR-Children
sub-S063	2H_Child	Child	2H	DN_2Hc	rh	InnerArm_Torso	InnerArm	Torso	cond_03	cond_06	3	6	0	GlasserOp4	S2	Deprived|NonDominant	0.0401150227546368	CTR-Children
sub-S063	2H_Child	Child	2H	DN_2Hc	rh	Thigh_Torso	Thigh	Torso	cond_04	cond_06	4	6	0	GlasserOp4	S2	Deprived|NonDominant	-0.00841814335833606	CTR-Children
sub-S065	2H_Child	Child	2H	DN_2Hc	rh	Chin_Foot	Chin	Foot	cond_00	cond_01	0	1	0	GlasserOp4	S2	Deprived|NonDominant	0.0277169221727863	CTR-Children
sub-S065	2H_Child	Child	2H	DN_2Hc	rh	Chin_InnerArm	Chin	InnerArm	cond_00	cond_03	0	3	0	GlasserOp4	S2	Deprived|NonDominant	0.00802566948989538	CTR-Children
sub-S065	2H_Child	Child	2H	DN_2Hc	rh	Chin_Thigh	Chin	Thigh	cond_00	cond_04	0	4	0	GlasserOp4	S2	Deprived|NonDominant	0.0192949865282113	CTR-Children
sub-S065	2H_Child	Child	2H	DN_2Hc	rh	Chin_Torso	Chin	Torso	cond_00	cond_06	0	6	0	GlasserOp4	S2	Deprived|NonDominant	0.0222818013198204	CTR-Children
sub-S065	2H_Child	Child	2H	DN_2Hc	rh	Foot_InnerArm	Foot	InnerArm	cond_01	cond_03	1	3	0	GlasserOp4	S2	Deprived|NonDominant	0.0231195699089491	CTR-Children
sub-S065	2H_Child	Child	2H	DN_2Hc	rh	Foot_Thigh	Foot	Thigh	cond_01	cond_04	1	4	0	GlasserOp4	S2	Deprived|NonDominant	0.00714801893457832	CTR-Children
sub-S065	2H_Child	Child	2H	DN_2Hc	rh	Foot_Torso	Foot	Torso	cond_01	cond_06	1	6	0	GlasserOp4	S2	Deprived|NonDominant	0.0267439638544169	CTR-Children
sub-S065	2H_Child	Child	2H	DN_2Hc	rh	InnerArm_Thigh	InnerArm	Thigh	cond_03	cond_04	3	4	0	GlasserOp4	S2	Deprived|NonDominant	-0.0149834468733272	CTR-Children
sub-S065	2H_Child	Child	2H	DN_2Hc	rh	InnerArm_Torso	InnerArm	Torso	cond_03	cond_06	3	6	0	GlasserOp4	S2	Deprived|NonDominant	0.0101210412244045	CTR-Children
sub-S065	2H_Child	Child	2H	DN_2Hc	rh	Thigh_Torso	Thigh	Torso	cond_04	cond_06	4	6	0	GlasserOp4	S2	Deprived|NonDominant	0.00959466853655048	CTR-Children
sub-S501	1H_Adult	Adult	1H	DN_1Ha	rh	Chin_Foot	Chin	Foot	cond_00	cond_01	0	1	0	GlasserOp4	S2	Deprived|NonDominant	0.0212319277962823	CLD-Adults
sub-S501	1H_Adult	Adult	1H	DN_1Ha	rh	Chin_InnerArm	Chin	InnerArm	cond_00	cond_03	0	3	0	GlasserOp4	S2	Deprived|NonDominant	0.0739282429102288	CLD-Adults
sub-S501	1H_Adult	Adult	1H	DN_1Ha	rh	Chin_Thigh	Chin	Thigh	cond_00	cond_04	0	4	0	GlasserOp4	S2	Deprived|NonDominant	0.0141077524893152	CLD-Adults
sub-S501	1H_Adult	Adult	1H	DN_1Ha	rh	Chin_Torso	Chin	Torso	cond_00	cond_06	0	6	0	GlasserOp4	S2	Deprived|NonDominant	0.0189947147391487	CLD-Adults
sub-S501	1H_Adult	Adult	1H	DN_1Ha	rh	Foot_InnerArm	Foot	InnerArm	cond_01	cond_03	1	3	0	GlasserOp4	S2	Deprived|NonDominant	0.0576776395961582	CLD-Adults
sub-S501	1H_Adult	Adult	1H	DN_1Ha	rh	Foot_Thigh	Foot	Thigh	cond_01	cond_04	1	4	0	GlasserOp4	S2	Deprived|NonDominant	0.00633711187363099	CLD-Adults
sub-S501	1H_Adult	Adult	1H	DN_1Ha	rh	Foot_Torso	Foot	Torso	cond_01	cond_06	1	6	0	GlasserOp4	S2	Deprived|NonDominant	0.0148937931191255	CLD-Adults
sub-S501	1H_Adult	Adult	1H	DN_1Ha	rh	InnerArm_Thigh	InnerArm	Thigh	cond_03	cond_04	3	4	0	GlasserOp4	S2	Deprived|NonDominant	0.0616452643185257	CLD-Adults
sub-S501	1H_Adult	Adult	1H	DN_1Ha	rh	InnerArm_Torso	InnerArm	Torso	cond_03	cond_06	3	6	0	GlasserOp4	S2	Deprived|NonDominant	0.0422968035551878	CLD-Adults
sub-S501	1H_Adult	Adult	1H	DN_1Ha	rh	Thigh_Torso	Thigh	Torso	cond_04	cond_06	4	6	0	GlasserOp4	S2	Deprived|NonDominant	0.0036656826182629	CLD-Adults
sub-S502	1H_Adult	Adult	1H	DN_1Ha	rh	Chin_Foot	Chin	Foot	cond_00	cond_01	0	1	0	GlasserOp4	S2	Deprived|NonDominant	0.00664393594251394	CLD-Adults
sub-S502	1H_Adult	Adult	1H	DN_1Ha	rh	Chin_InnerArm	Chin	InnerArm	cond_00	cond_03	0	3	0	GlasserOp4	S2	Deprived|NonDominant	-0.00601420042339493	CLD-Adults
sub-S502	1H_Adult	Adult	1H	DN_1Ha	rh	Chin_Thigh	Chin	Thigh	cond_00	cond_04	0	4	0	GlasserOp4	S2	Deprived|NonDominant	0.00583062904488904	CLD-Adults
sub-S502	1H_Adult	Adult	1H	DN_1Ha	rh	Chin_Torso	Chin	Torso	cond_00	cond_06	0	6	0	GlasserOp4	S2	Deprived|NonDominant	9.1284246727052e-4	CLD-Adults
sub-S502	1H_Adult	Adult	1H	DN_1Ha	rh	Foot_InnerArm	Foot	InnerArm	cond_01	cond_03	1	3	0	GlasserOp4	S2	Deprived|NonDominant	0.00239427573221631	CLD-Adults
sub-S502	1H_Adult	Adult	1H	DN_1Ha	rh	Foot_Thigh	Foot	Thigh	cond_01	cond_04	1	4	0	GlasserOp4	S2	Deprived|NonDominant	-0.00132457629572551	CLD-Adults
sub-S502	1H_Adult	Adult	1H	DN_1Ha	rh	Foot_Torso	Foot	Torso	cond_01	cond_06	1	6	0	GlasserOp4	S2	Deprived|NonDominant	0.00480057399700793	CLD-Adults
sub-S502	1H_Adult	Adult	1H	DN_1Ha	rh	InnerArm_Thigh	InnerArm	Thigh	cond_03	cond_04	3	4	0	GlasserOp4	S2	Deprived|NonDominant	0.00859832611175155	CLD-Adults
sub-S502	1H_Adult	Adult	1H	DN_1Ha	rh	InnerArm_Torso	InnerArm	Torso	cond_03	cond_06	3	6	0	GlasserOp4	S2	Deprived|NonDominant	0.00981093690317441	CLD-Adults
sub-S502	1H_Adult	Adult	1H	DN_1Ha	rh	Thigh_Torso	Thigh	Torso	cond_04	cond_06	4	6	0	GlasserOp4	S2	Deprived|NonDominant	-0.00520314228786645	CLD-Adults
sub-S504	1H_Adult	Adult	1H	DN_1Ha	rh	Chin_Foot	Chin	Foot	cond_00	cond_01	0	1	0	GlasserOp4	S2	Deprived|NonDominant	0.0596642049722652	CLD-Adults
sub-S504	1H_Adult	Adult	1H	DN_1Ha	rh	Chin_InnerArm	Chin	InnerArm	cond_00	cond_03	0	3	0	GlasserOp4	S2	Deprived|NonDominant	0.0449254202088125	CLD-Adults
sub-S504	1H_Adult	Adult	1H	DN_1Ha	rh	Chin_Thigh	Chin	Thigh	cond_00	cond_04	0	4	0	GlasserOp4	S2	Deprived|NonDominant	0.0625602049245552	CLD-Adults
sub-S504	1H_Adult	Adult	1H	DN_1Ha	rh	Chin_Torso	Chin	Torso	cond_00	cond_06	0	6	0	GlasserOp4	S2	Deprived|NonDominant	0.0631714499914367	CLD-Adults
sub-S504	1H_Adult	Adult	1H	DN_1Ha	rh	Foot_InnerArm	Foot	InnerArm	cond_01	cond_03	1	3	0	GlasserOp4	S2	Deprived|NonDominant	0.0203702282342013	CLD-Adults
sub-S504	1H_Adult	Adult	1H	DN_1Ha	rh	Foot_Thigh	Foot	Thigh	cond_01	cond_04	1	4	0	GlasserOp4	S2	Deprived|NonDominant	-5.6577690446722e-4	CLD-Adults
sub-S504	1H_Adult	Adult	1H	DN_1Ha	rh	Foot_Torso	Foot	Torso	cond_01	cond_06	1	6	0	GlasserOp4	S2	Deprived|NonDominant	0.011089201045499	CLD-Adults
sub-S504	1H_Adult	Adult	1H	DN_1Ha	rh	InnerArm_Thigh	InnerArm	Thigh	cond_03	cond_04	3	4	0	GlasserOp4	S2	Deprived|NonDominant	0.0192749794900694	CLD-Adults
sub-S504	1H_Adult	Adult	1H	DN_1Ha	rh	InnerArm_Torso	InnerArm	Torso	cond_03	cond_06	3	6	0	GlasserOp4	S2	Deprived|NonDominant	0.0296581673175513	CLD-Adults
sub-S504	1H_Adult	Adult	1H	DN_1Ha	rh	Thigh_Torso	Thigh	Torso	cond_04	cond_06	4	6	0	GlasserOp4	S2	Deprived|NonDominant	-0.00526018752994285	CLD-Adults
sub-S506	1H_Adult	Adult	1H	DN_1Ha	rh	Chin_Foot	Chin	Foot	cond_00	cond_01	0	1	0	GlasserOp4	S2	Deprived|NonDominant	0.0924729680803152	CLD-Adults
sub-S506	1H_Adult	Adult	1H	DN_1Ha	rh	Chin_InnerArm	Chin	InnerArm	cond_00	cond_03	0	3	0	GlasserOp4	S2	Deprived|NonDominant	0.074622362886214	CLD-Adults
sub-S506	1H_Adult	Adult	1H	DN_1Ha	rh	Chin_Thigh	Chin	Thigh	cond_00	cond_04	0	4	0	GlasserOp4	S2	Deprived|NonDominant	0.0968563216727485	CLD-Adults
sub-S506	1H_Adult	Adult	1H	DN_1Ha	rh	Chin_Torso	Chin	Torso	cond_00	cond_06	0	6	0	GlasserOp4	S2	Deprived|NonDominant	0.0955278006723753	CLD-Adults
sub-S506	1H_Adult	Adult	1H	DN_1Ha	rh	Foot_InnerArm	Foot	InnerArm	cond_01	cond_03	1	3	0	GlasserOp4	S2	Deprived|NonDominant	0.00208516022979884	CLD-Adults
sub-S506	1H_Adult	Adult	1H	DN_1Ha	rh	Foot_Thigh	Foot	Thigh	cond_01	cond_04	1	4	0	GlasserOp4	S2	Deprived|NonDominant	0.00603377038557164	CLD-Adults
sub-S506	1H_Adult	Adult	1H	DN_1Ha	rh	Foot_Torso	Foot	Torso	cond_01	cond_06	1	6	0	GlasserOp4	S2	Deprived|NonDominant	-0.0033826951210687	CLD-Adults
sub-S506	1H_Adult	Adult	1H	DN_1Ha	rh	InnerArm_Thigh	InnerArm	Thigh	cond_03	cond_04	3	4	0	GlasserOp4	S2	Deprived|NonDominant	-0.00690647328089686	CLD-Adults
sub-S506	1H_Adult	Adult	1H	DN_1Ha	rh	InnerArm_Torso	InnerArm	Torso	cond_03	cond_06	3	6	0	GlasserOp4	S2	Deprived|NonDominant	1.4902729636393e-4	CLD-Adults
sub-S506	1H_Adult	Adult	1H	DN_1Ha	rh	Thigh_Torso	Thigh	Torso	cond_04	cond_06	4	6	0	GlasserOp4	S2	Deprived|NonDominant	0.00248356203088294	CLD-Adults
sub-S507	1H_Adult	Adult	1H	DN_1Ha	rh	Chin_Foot	Chin	Foot	cond_00	cond_01	0	1	0	GlasserOp4	S2	Deprived|NonDominant	0.0257387600907107	CLD-Adults
sub-S507	1H_Adult	Adult	1H	DN_1Ha	rh	Chin_InnerArm	Chin	InnerArm	cond_00	cond_03	0	3	0	GlasserOp4	S2	Deprived|NonDominant	0.0460383664403788	CLD-Adults
sub-S507	1H_Adult	Adult	1H	DN_1Ha	rh	Chin_Thigh	Chin	Thigh	cond_00	cond_04	0	4	0	GlasserOp4	S2	Deprived|NonDominant	0.0257765237819596	CLD-Adults
sub-S507	1H_Adult	Adult	1H	DN_1Ha	rh	Chin_Torso	Chin	Torso	cond_00	cond_06	0	6	0	GlasserOp4	S2	Deprived|NonDominant	0.0246358664793367	CLD-Adults
sub-S507	1H_Adult	Adult	1H	DN_1Ha	rh	Foot_InnerArm	Foot	InnerArm	cond_01	cond_03	1	3	0	GlasserOp4	S2	Deprived|NonDominant	0.0117513086309161	CLD-Adults
sub-S507	1H_Adult	Adult	1H	DN_1Ha	rh	Foot_Thigh	Foot	Thigh	cond_01	cond_04	1	4	0	GlasserOp4	S2	Deprived|NonDominant	0.00602548316515229	CLD-Adults
sub-S507	1H_Adult	Adult	1H	DN_1Ha	rh	Foot_Torso	Foot	Torso	cond_01	cond_06	1	6	0	GlasserOp4	S2	Deprived|NonDominant	0.0146404109191552	CLD-Adults
sub-S507	1H_Adult	Adult	1H	DN_1Ha	rh	InnerArm_Thigh	InnerArm	Thigh	cond_03	cond_04	3	4	0	GlasserOp4	S2	Deprived|NonDominant	0.00445915271236319	CLD-Adults
sub-S507	1H_Adult	Adult	1H	DN_1Ha	rh	InnerArm_Torso	InnerArm	Torso	cond_03	cond_06	3	6	0	GlasserOp4	S2	Deprived|NonDominant	0.0131869492002592	CLD-Adults
sub-S507	1H_Adult	Adult	1H	DN_1Ha	rh	Thigh_Torso	Thigh	Torso	cond_04	cond_06	4	6	0	GlasserOp4	S2	Deprived|NonDominant	7.8867652312079e-4	CLD-Adults
sub-S508	1H_Adult	Adult	1H	DN_1Ha	rh	Chin_Foot	Chin	Foot	cond_00	cond_01	0	1	0	GlasserOp4	S2	Deprived|NonDominant	0.023666209570034	CLD-Adults
sub-S508	1H_Adult	Adult	1H	DN_1Ha	rh	Chin_InnerArm	Chin	InnerArm	cond_00	cond_03	0	3	0	GlasserOp4	S2	Deprived|NonDominant	0.0194432124963205	CLD-Adults
sub-S508	1H_Adult	Adult	1H	DN_1Ha	rh	Chin_Thigh	Chin	Thigh	cond_00	cond_04	0	4	0	GlasserOp4	S2	Deprived|NonDominant	0.0368883311031623	CLD-Adults
sub-S508	1H_Adult	Adult	1H	DN_1Ha	rh	Chin_Torso	Chin	Torso	cond_00	cond_06	0	6	0	GlasserOp4	S2	Deprived|NonDominant	0.0279411448048823	CLD-Adults
sub-S508	1H_Adult	Adult	1H	DN_1Ha	rh	Foot_InnerArm	Foot	InnerArm	cond_01	cond_03	1	3	0	GlasserOp4	S2	Deprived|NonDominant	0.0113446568966177	CLD-Adults
sub-S508	1H_Adult	Adult	1H	DN_1Ha	rh	Foot_Thigh	Foot	Thigh	cond_01	cond_04	1	4	0	GlasserOp4	S2	Deprived|NonDominant	0.0094964997162149	CLD-Adults
sub-S508	1H_Adult	Adult	1H	DN_1Ha	rh	Foot_Torso	Foot	Torso	cond_01	cond_06	1	6	0	GlasserOp4	S2	Deprived|NonDominant	-0.00128427420512085	CLD-Adults
sub-S508	1H_Adult	Adult	1H	DN_1Ha	rh	InnerArm_Thigh	InnerArm	Thigh	cond_03	cond_04	3	4	0	GlasserOp4	S2	Deprived|NonDominant	0.00703471968547262	CLD-Adults
sub-S508	1H_Adult	Adult	1H	DN_1Ha	rh	InnerArm_Torso	InnerArm	Torso	cond_03	cond_06	3	6	0	GlasserOp4	S2	Deprived|NonDominant	0.0188726345661846	CLD-Adults
sub-S508	1H_Adult	Adult	1H	DN_1Ha	rh	Thigh_Torso	Thigh	Torso	cond_04	cond_06	4	6	0	GlasserOp4	S2	Deprived|NonDominant	0.00836604952778255	CLD-Adults
sub-S509	1H_Adult	Adult	1H	DN_1Ha	rh	Chin_Foot	Chin	Foot	cond_00	cond_01	0	1	0	GlasserOp4	S2	Deprived|NonDominant	0.0399838765102953	CLD-Adults
sub-S509	1H_Adult	Adult	1H	DN_1Ha	rh	Chin_InnerArm	Chin	InnerArm	cond_00	cond_03	0	3	0	GlasserOp4	S2	Deprived|NonDominant	0.0157904631106808	CLD-Adults
sub-S509	1H_Adult	Adult	1H	DN_1Ha	rh	Chin_Thigh	Chin	Thigh	cond_00	cond_04	0	4	0	GlasserOp4	S2	Deprived|NonDominant	0.0250383326047972	CLD-Adults
sub-S509	1H_Adult	Adult	1H	DN_1Ha	rh	Chin_Torso	Chin	Torso	cond_00	cond_06	0	6	0	GlasserOp4	S2	Deprived|NonDominant	0.0107001469071102	CLD-Adults
sub-S509	1H_Adult	Adult	1H	DN_1Ha	rh	Foot_InnerArm	Foot	InnerArm	cond_01	cond_03	1	3	0	GlasserOp4	S2	Deprived|NonDominant	0.0164440061527778	CLD-Adults
sub-S509	1H_Adult	Adult	1H	DN_1Ha	rh	Foot_Thigh	Foot	Thigh	cond_01	cond_04	1	4	0	GlasserOp4	S2	Deprived|NonDominant	0.00127819539670398	CLD-Adults
sub-S509	1H_Adult	Adult	1H	DN_1Ha	rh	Foot_Torso	Foot	Torso	cond_01	cond_06	1	6	0	GlasserOp4	S2	Deprived|NonDominant	0.0119043859445341	CLD-Adults
sub-S509	1H_Adult	Adult	1H	DN_1Ha	rh	InnerArm_Thigh	InnerArm	Thigh	cond_03	cond_04	3	4	0	GlasserOp4	S2	Deprived|NonDominant	-0.0041101867263297	CLD-Adults
sub-S509	1H_Adult	Adult	1H	DN_1Ha	rh	InnerArm_Torso	InnerArm	Torso	cond_03	cond_06	3	6	0	GlasserOp4	S2	Deprived|NonDominant	0.00409494965413803	CLD-Adults
sub-S509	1H_Adult	Adult	1H	DN_1Ha	rh	Thigh_Torso	Thigh	Torso	cond_04	cond_06	4	6	0	GlasserOp4	S2	Deprived|NonDominant	0.00474504388264187	CLD-Adults
sub-S510	1H_Adult	Adult	1H	DN_1Ha	rh	Chin_Foot	Chin	Foot	cond_00	cond_01	0	1	0	GlasserOp4	S2	Deprived|NonDominant	0.0152257620753364	CLD-Adults
sub-S510	1H_Adult	Adult	1H	DN_1Ha	rh	Chin_InnerArm	Chin	InnerArm	cond_00	cond_03	0	3	0	GlasserOp4	S2	Deprived|NonDominant	0.00954386627737505	CLD-Adults
sub-S510	1H_Adult	Adult	1H	DN_1Ha	rh	Chin_Thigh	Chin	Thigh	cond_00	cond_04	0	4	0	GlasserOp4	S2	Deprived|NonDominant	-0.00657455582224323	CLD-Adults
sub-S510	1H_Adult	Adult	1H	DN_1Ha	rh	Chin_Torso	Chin	Torso	cond_00	cond_06	0	6	0	GlasserOp4	S2	Deprived|NonDominant	0.00763045877658953	CLD-Adults
sub-S510	1H_Adult	Adult	1H	DN_1Ha	rh	Foot_InnerArm	Foot	InnerArm	cond_01	cond_03	1	3	0	GlasserOp4	S2	Deprived|NonDominant	0.0156800498332006	CLD-Adults
sub-S510	1H_Adult	Adult	1H	DN_1Ha	rh	Foot_Thigh	Foot	Thigh	cond_01	cond_04	1	4	0	GlasserOp4	S2	Deprived|NonDominant	0.017868340005113	CLD-Adults
sub-S510	1H_Adult	Adult	1H	DN_1Ha	rh	Foot_Torso	Foot	Torso	cond_01	cond_06	1	6	0	GlasserOp4	S2	Deprived|NonDominant	0.0151477563818571	CLD-Adults
sub-S510	1H_Adult	Adult	1H	DN_1Ha	rh	InnerArm_Thigh	InnerArm	Thigh	cond_03	cond_04	3	4	0	GlasserOp4	S2	Deprived|NonDominant	-0.00485966757436677	CLD-Adults
sub-S510	1H_Adult	Adult	1H	DN_1Ha	rh	InnerArm_Torso	InnerArm	Torso	cond_03	cond_06	3	6	0	GlasserOp4	S2	Deprived|NonDominant	0.0118768267683731	CLD-Adults
sub-S510	1H_Adult	Adult	1H	DN_1Ha	rh	Thigh_Torso	Thigh	Torso	cond_04	cond_06	4	6	0	GlasserOp4	S2	Deprived|NonDominant	4.721379756729e-4	CLD-Adults
sub-S511	1H_Adult	Adult	1H	DN_1Ha	rh	Chin_Foot	Chin	Foot	cond_00	cond_01	0	1	0	GlasserOp4	S2	Deprived|NonDominant	0.0355145035362784	CLD-Adults
sub-S511	1H_Adult	Adult	1H	DN_1Ha	rh	Chin_InnerArm	Chin	InnerArm	cond_00	cond_03	0	3	0	GlasserOp4	S2	Deprived|NonDominant	0.0366777733654657	CLD-Adults
sub-S511	1H_Adult	Adult	1H	DN_1Ha	rh	Chin_Thigh	Chin	Thigh	cond_00	cond_04	0	4	0	GlasserOp4	S2	Deprived|NonDominant	0.0553170212847993	CLD-Adults
sub-S511	1H_Adult	Adult	1H	DN_1Ha	rh	Chin_Torso	Chin	Torso	cond_00	cond_06	0	6	0	GlasserOp4	S2	Deprived|NonDominant	0.0590579233773983	CLD-Adults
sub-S511	1H_Adult	Adult	1H	DN_1Ha	rh	Foot_InnerArm	Foot	InnerArm	cond_01	cond_03	1	3	0	GlasserOp4	S2	Deprived|NonDominant	0.00439416074377715	CLD-Adults
sub-S511	1H_Adult	Adult	1H	DN_1Ha	rh	Foot_Thigh	Foot	Thigh	cond_01	cond_04	1	4	0	GlasserOp4	S2	Deprived|NonDominant	-4.3170315356673e-4	CLD-Adults
sub-S511	1H_Adult	Adult	1H	DN_1Ha	rh	Foot_Torso	Foot	Torso	cond_01	cond_06	1	6	0	GlasserOp4	S2	Deprived|NonDominant	0.0160855906822451	CLD-Adults
sub-S511	1H_Adult	Adult	1H	DN_1Ha	rh	InnerArm_Thigh	InnerArm	Thigh	cond_03	cond_04	3	4	0	GlasserOp4	S2	Deprived|NonDominant	0.00708269846502743	CLD-Adults
sub-S511	1H_Adult	Adult	1H	DN_1Ha	rh	InnerArm_Torso	InnerArm	Torso	cond_03	cond_06	3	6	0	GlasserOp4	S2	Deprived|NonDominant	0.023017357948561	CLD-Adults
sub-S511	1H_Adult	Adult	1H	DN_1Ha	rh	Thigh_Torso	Thigh	Torso	cond_04	cond_06	4	6	0	GlasserOp4	S2	Deprived|NonDominant	0.00613125247086419	CLD-Adults
sub-S513	1H_Adult	Adult	1H	DN_1Ha	rh	Chin_Foot	Chin	Foot	cond_00	cond_01	0	1	0	GlasserOp4	S2	Deprived|NonDominant	0.0062200187481036	CLD-Adults
sub-S513	1H_Adult	Adult	1H	DN_1Ha	rh	Chin_InnerArm	Chin	InnerArm	cond_00	cond_03	0	3	0	GlasserOp4	S2	Deprived|NonDominant	0.0228876276470094	CLD-Adults
sub-S513	1H_Adult	Adult	1H	DN_1Ha	rh	Chin_Thigh	Chin	Thigh	cond_00	cond_04	0	4	0	GlasserOp4	S2	Deprived|NonDominant	0.00990700931497954	CLD-Adults
sub-S513	1H_Adult	Adult	1H	DN_1Ha	rh	Chin_Torso	Chin	Torso	cond_00	cond_06	0	6	0	GlasserOp4	S2	Deprived|NonDominant	-0.00297821618626638	CLD-Adults
sub-S513	1H_Adult	Adult	1H	DN_1Ha	rh	Foot_InnerArm	Foot	InnerArm	cond_01	cond_03	1	3	0	GlasserOp4	S2	Deprived|NonDominant	0.0029337915876616	CLD-Adults
sub-S513	1H_Adult	Adult	1H	DN_1Ha	rh	Foot_Thigh	Foot	Thigh	cond_01	cond_04	1	4	0	GlasserOp4	S2	Deprived|NonDominant	-0.0103226570592638	CLD-Adults
sub-S513	1H_Adult	Adult	1H	DN_1Ha	rh	Foot_Torso	Foot	Torso	cond_01	cond_06	1	6	0	GlasserOp4	S2	Deprived|NonDominant	-0.00380672993516543	CLD-Adults
sub-S513	1H_Adult	Adult	1H	DN_1Ha	rh	InnerArm_Thigh	InnerArm	Thigh	cond_03	cond_04	3	4	0	GlasserOp4	S2	Deprived|NonDominant	-8.7645826922388e-4	CLD-Adults
sub-S513	1H_Adult	Adult	1H	DN_1Ha	rh	InnerArm_Torso	InnerArm	Torso	cond_03	cond_06	3	6	0	GlasserOp4	S2	Deprived|NonDominant	0.0042719441095433	CLD-Adults
sub-S513	1H_Adult	Adult	1H	DN_1Ha	rh	Thigh_Torso	Thigh	Torso	cond_04	cond_06	4	6	0	GlasserOp4	S2	Deprived|NonDominant	-0.00884544027824451	CLD-Adults
sub-S514	1H_Adult	Adult	1H	DN_1Ha	rh	Chin_Foot	Chin	Foot	cond_00	cond_01	0	1	0	GlasserOp4	S2	Deprived|NonDominant	0.00602076089550029	CLD-Adults
sub-S514	1H_Adult	Adult	1H	DN_1Ha	rh	Chin_InnerArm	Chin	InnerArm	cond_00	cond_03	0	3	0	GlasserOp4	S2	Deprived|NonDominant	6.2582461454728e-4	CLD-Adults
sub-S514	1H_Adult	Adult	1H	DN_1Ha	rh	Chin_Thigh	Chin	Thigh	cond_00	cond_04	0	4	0	GlasserOp4	S2	Deprived|NonDominant	0.0153960209032529	CLD-Adults
sub-S514	1H_Adult	Adult	1H	DN_1Ha	rh	Chin_Torso	Chin	Torso	cond_00	cond_06	0	6	0	GlasserOp4	S2	Deprived|NonDominant	0.00385584917098851	CLD-Adults
sub-S514	1H_Adult	Adult	1H	DN_1Ha	rh	Foot_InnerArm	Foot	InnerArm	cond_01	cond_03	1	3	0	GlasserOp4	S2	Deprived|NonDominant	-0.00130040545037259	CLD-Adults
sub-S514	1H_Adult	Adult	1H	DN_1Ha	rh	Foot_Thigh	Foot	Thigh	cond_01	cond_04	1	4	0	GlasserOp4	S2	Deprived|NonDominant	0.00281443643538016	CLD-Adults
sub-S514	1H_Adult	Adult	1H	DN_1Ha	rh	Foot_Torso	Foot	Torso	cond_01	cond_06	1	6	0	GlasserOp4	S2	Deprived|NonDominant	-0.00126966743699164	CLD-Adults
sub-S514	1H_Adult	Adult	1H	DN_1Ha	rh	InnerArm_Thigh	InnerArm	Thigh	cond_03	cond_04	3	4	0	GlasserOp4	S2	Deprived|NonDominant	-0.00145378036771891	CLD-Adults
sub-S514	1H_Adult	Adult	1H	DN_1Ha	rh	InnerArm_Torso	InnerArm	Torso	cond_03	cond_06	3	6	0	GlasserOp4	S2	Deprived|NonDominant	-0.0086123838277777209	CLD-Adults
sub-S514	1H_Adult	Adult	1H	DN_1Ha	rh	Thigh_Torso	Thigh	Torso	cond_04	cond_06	4	6	0	GlasserOp4	S2	Deprived|NonDominant	0.00790978757852437	CLD-Adults
sub-S515	2H_Adult	Adult	2H	DN_2Ha	rh	Chin_Foot	Chin	Foot	cond_00	cond_01	0	1	0	GlasserOp4	S2	Deprived|NonDominant	0.00420165188158052	CTR-Adults
sub-S515	2H_Adult	Adult	2H	DN_2Ha	rh	Chin_InnerArm	Chin	InnerArm	cond_00	cond_03	0	3	0	GlasserOp4	S2	Deprived|NonDominant	0.00837044215003896	CTR-Adults
sub-S515	2H_Adult	Adult	2H	DN_2Ha	rh	Chin_Thigh	Chin	Thigh	cond_00	cond_04	0	4	0	GlasserOp4	S2	Deprived|NonDominant	0.0166101690139482	CTR-Adults
sub-S515	2H_Adult	Adult	2H	DN_2Ha	rh	Chin_Torso	Chin	Torso	cond_00	cond_06	0	6	0	GlasserOp4	S2	Deprived|NonDominant	0.0110248749099252	CTR-Adults
sub-S515	2H_Adult	Adult	2H	DN_2Ha	rh	Foot_InnerArm	Foot	InnerArm	cond_01	cond_03	1	3	0	GlasserOp4	S2	Deprived|NonDominant	-0.00148494213288326	CTR-Adults
sub-S515	2H_Adult	Adult	2H	DN_2Ha	rh	Foot_Thigh	Foot	Thigh	cond_01	cond_04	1	4	0	GlasserOp4	S2	Deprived|NonDominant	-0.00893788626896238	CTR-Adults
sub-S515	2H_Adult	Adult	2H	DN_2Ha	rh	Foot_Torso	Foot	Torso	cond_01	cond_06	1	6	0	GlasserOp4	S2	Deprived|NonDominant	-4.5637702755866e-4	CTR-Adults
sub-S515	2H_Adult	Adult	2H	DN_2Ha	rh	InnerArm_Thigh	InnerArm	Thigh	cond_03	cond_04	3	4	0	GlasserOp4	S2	Deprived|NonDominant	0.00298888828936386	CTR-Adults
sub-S515	2H_Adult	Adult	2H	DN_2Ha	rh	InnerArm_Torso	InnerArm	Torso	cond_03	cond_06	3	6	0	GlasserOp4	S2	Deprived|NonDominant	0.0128819209401051	CTR-Adults
sub-S515	2H_Adult	Adult	2H	DN_2Ha	rh	Thigh_Torso	Thigh	Torso	cond_04	cond_06	4	6	0	GlasserOp4	S2	Deprived|NonDominant	-0.00988727621411461	CTR-Adults
sub-S516	2H_Adult	Adult	2H	DN_2Ha	rh	Chin_Foot	Chin	Foot	cond_00	cond_01	0	1	0	GlasserOp4	S2	Deprived|NonDominant	0.0525731872057638	CTR-Adults
sub-S516	2H_Adult	Adult	2H	DN_2Ha	rh	Chin_InnerArm	Chin	InnerArm	cond_00	cond_03	0	3	0	GlasserOp4	S2	Deprived|NonDominant	0.0248757079254135	CTR-Adults
sub-S516	2H_Adult	Adult	2H	DN_2Ha	rh	Chin_Thigh	Chin	Thigh	cond_00	cond_04	0	4	0	GlasserOp4	S2	Deprived|NonDominant	0.0520298211562087	CTR-Adults
sub-S516	2H_Adult	Adult	2H	DN_2Ha	rh	Chin_Torso	Chin	Torso	cond_00	cond_06	0	6	0	GlasserOp4	S2	Deprived|NonDominant	0.0311888359678373	CTR-Adults
sub-S516	2H_Adult	Adult	2H	DN_2Ha	rh	Foot_InnerArm	Foot	InnerArm	cond_01	cond_03	1	3	0	GlasserOp4	S2	Deprived|NonDominant	0.00574608274667544	CTR-Adults
sub-S516	2H_Adult	Adult	2H	DN_2Ha	rh	Foot_Thigh	Foot	Thigh	cond_01	cond_04	1	4	0	GlasserOp4	S2	Deprived|NonDominant	0.00664809774353244	CTR-Adults
sub-S516	2H_Adult	Adult	2H	DN_2Ha	rh	Foot_Torso	Foot	Torso	cond_01	cond_06	1	6	0	GlasserOp4	S2	Deprived|NonDominant	0.0115539054409649	CTR-Adults
sub-S516	2H_Adult	Adult	2H	DN_2Ha	rh	InnerArm_Thigh	InnerArm	Thigh	cond_03	cond_04	3	4	0	GlasserOp4	S2	Deprived|NonDominant	0.00579828997147569	CTR-Adults
sub-S516	2H_Adult	Adult	2H	DN_2Ha	rh	InnerArm_Torso	InnerArm	Torso	cond_03	cond_06	3	6	0	GlasserOp4	S2	Deprived|NonDominant	0.00630884278885144	CTR-Adults
sub-S516	2H_Adult	Adult	2H	DN_2Ha	rh	Thigh_Torso	Thigh	Torso	cond_04	cond_06	4	6	0	GlasserOp4	S2	Deprived|NonDominant	-0.00475173585475485	CTR-Adults
sub-S517	2H_Adult	Adult	2H	DN_2Ha	rh	Chin_Foot	Chin	Foot	cond_00	cond_01	0	1	0	GlasserOp4	S2	Deprived|NonDominant	0.00649474261226795	CTR-Adults
sub-S517	2H_Adult	Adult	2H	DN_2Ha	rh	Chin_InnerArm	Chin	InnerArm	cond_00	cond_03	0	3	0	GlasserOp4	S2	Deprived|NonDominant	0.0341450403704045	CTR-Adults
sub-S517	2H_Adult	Adult	2H	DN_2Ha	rh	Chin_Thigh	Chin	Thigh	cond_00	cond_04	0	4	0	GlasserOp4	S2	Deprived|NonDominant	0.00968500110353993	CTR-Adults
sub-S517	2H_Adult	Adult	2H	DN_2Ha	rh	Chin_Torso	Chin	Torso	cond_00	cond_06	0	6	0	GlasserOp4	S2	Deprived|NonDominant	0.0215124901165894	CTR-Adults
sub-S517	2H_Adult	Adult	2H	DN_2Ha	rh	Foot_InnerArm	Foot	InnerArm	cond_01	cond_03	1	3	0	GlasserOp4	S2	Deprived|NonDominant	-0.00267597690601077	CTR-Adults
sub-S517	2H_Adult	Adult	2H	DN_2Ha	rh	Foot_Thigh	Foot	Thigh	cond_01	cond_04	1	4	0	GlasserOp4	S2	Deprived|NonDominant	0.0130216933497771	CTR-Adults
sub-S517	2H_Adult	Adult	2H	DN_2Ha	rh	Foot_Torso	Foot	Torso	cond_01	cond_06	1	6	0	GlasserOp4	S2	Deprived|NonDominant	0.00646361811661302	CTR-Adults
sub-S517	2H_Adult	Adult	2H	DN_2Ha	rh	InnerArm_Thigh	InnerArm	Thigh	cond_03	cond_04	3	4	0	GlasserOp4	S2	Deprived|NonDominant	0.0174039380435148	CTR-Adults
sub-S517	2H_Adult	Adult	2H	DN_2Ha	rh	InnerArm_Torso	InnerArm	Torso	cond_03	cond_06	3	6	0	GlasserOp4	S2	Deprived|NonDominant	-0.00116474952562653	CTR-Adults
sub-S517	2H_Adult	Adult	2H	DN_2Ha	rh	Thigh_Torso	Thigh	Torso	cond_04	cond_06	4	6	0	GlasserOp4	S2	Deprived|NonDominant	0.00696990651446174	CTR-Adults
sub-S518	1H_Adult	Adult	1H	DN_1Ha	rh	Chin_Foot	Chin	Foot	cond_00	cond_01	0	1	0	GlasserOp4	S2	Deprived|NonDominant	0.0389502170330046	CLD-Adults
sub-S518	1H_Adult	Adult	1H	DN_1Ha	rh	Chin_InnerArm	Chin	InnerArm	cond_00	cond_03	0	3	0	GlasserOp4	S2	Deprived|NonDominant	0.0810543620885811	CLD-Adults
sub-S518	1H_Adult	Adult	1H	DN_1Ha	rh	Chin_Thigh	Chin	Thigh	cond_00	cond_04	0	4	0	GlasserOp4	S2	Deprived|NonDominant	0.0436516837251472	CLD-Adults
sub-S518	1H_Adult	Adult	1H	DN_1Ha	rh	Chin_Torso	Chin	Torso	cond_00	cond_06	0	6	0	GlasserOp4	S2	Deprived|NonDominant	0.0298024553886343	CLD-Adults
sub-S518	1H_Adult	Adult	1H	DN_1Ha	rh	Foot_InnerArm	Foot	InnerArm	cond_01	cond_03	1	3	0	GlasserOp4	S2	Deprived|NonDominant	0.0264980511995212	CLD-Adults
sub-S518	1H_Adult	Adult	1H	DN_1Ha	rh	Foot_Thigh	Foot	Thigh	cond_01	cond_04	1	4	0	GlasserOp4	S2	Deprived|NonDominant	0.00590848460903123	CLD-Adults
sub-S518	1H_Adult	Adult	1H	DN_1Ha	rh	Foot_Torso	Foot	Torso	cond_01	cond_06	1	6	0	GlasserOp4	S2	Deprived|NonDominant	-0.00146573709577838	CLD-Adults
sub-S518	1H_Adult	Adult	1H	DN_1Ha	rh	InnerArm_Thigh	InnerArm	Thigh	cond_03	cond_04	3	4	0	GlasserOp4	S2	Deprived|NonDominant	0.059662866665566	CLD-Adults
sub-S518	1H_Adult	Adult	1H	DN_1Ha	rh	InnerArm_Torso	InnerArm	Torso	cond_03	cond_06	3	6	0	GlasserOp4	S2	Deprived|NonDominant	0.0557280843930527	CLD-Adults
sub-S518	1H_Adult	Adult	1H	DN_1Ha	rh	Thigh_Torso	Thigh	Torso	cond_04	cond_06	4	6	0	GlasserOp4	S2	Deprived|NonDominant	9.8513534378098e-4	CLD-Adults
sub-S519	1H_Adult	Adult	1H	DN_1Ha	rh	Chin_Foot	Chin	Foot	cond_00	cond_01	0	1	0	GlasserOp4	S2	Deprived|NonDominant	0.0244157589494862	CLD-Adults
sub-S519	1H_Adult	Adult	1H	DN_1Ha	rh	Chin_InnerArm	Chin	InnerArm	cond_00	cond_03	0	3	0	GlasserOp4	S2	Deprived|NonDominant	0.033641253039074	CLD-Adults
sub-S519	1H_Adult	Adult	1H	DN_1Ha	rh	Chin_Thigh	Chin	Thigh	cond_00	cond_04	0	4	0	GlasserOp4	S2	Deprived|NonDominant	0.00811351024757094	CLD-Adults
sub-S519	1H_Adult	Adult	1H	DN_1Ha	rh	Chin_Torso	Chin	Torso	cond_00	cond_06	0	6	0	GlasserOp4	S2	Deprived|NonDominant	0.021488862719581	CLD-Adults
sub-S519	1H_Adult	Adult	1H	DN_1Ha	rh	Foot_InnerArm	Foot	InnerArm	cond_01	cond_03	1	3	0	GlasserOp4	S2	Deprived|NonDominant	0.0331554186519034	CLD-Adults
sub-S519	1H_Adult	Adult	1H	DN_1Ha	rh	Foot_Thigh	Foot	Thigh	cond_01	cond_04	1	4	0	GlasserOp4	S2	Deprived|NonDominant	0.0247352391504716	CLD-Adults
sub-S519	1H_Adult	Adult	1H	DN_1Ha	rh	Foot_Torso	Foot	Torso	cond_01	cond_06	1	6	0	GlasserOp4	S2	Deprived|NonDominant	0.0105918595381691	CLD-Adults
sub-S519	1H_Adult	Adult	1H	DN_1Ha	rh	InnerArm_Thigh	InnerArm	Thigh	cond_03	cond_04	3	4	0	GlasserOp4	S2	Deprived|NonDominant	0.022144031110247	CLD-Adults
sub-S519	1H_Adult	Adult	1H	DN_1Ha	rh	InnerArm_Torso	InnerArm	Torso	cond_03	cond_06	3	6	0	GlasserOp4	S2	Deprived|NonDominant	0.0343273810059815	CLD-Adults
sub-S519	1H_Adult	Adult	1H	DN_1Ha	rh	Thigh_Torso	Thigh	Torso	cond_04	cond_06	4	6	0	GlasserOp4	S2	Deprived|NonDominant	0.0101299954170713	CLD-Adults
sub-S520	1H_Adult	Adult	1H	DN_1Ha	rh	Chin_Foot	Chin	Foot	cond_00	cond_01	0	1	0	GlasserOp4	S2	Deprived|NonDominant	0.0113748991560812	CLD-Adults
sub-S520	1H_Adult	Adult	1H	DN_1Ha	rh	Chin_InnerArm	Chin	InnerArm	cond_00	cond_03	0	3	0	GlasserOp4	S2	Deprived|NonDominant	0.00472057677584344	CLD-Adults
sub-S520	1H_Adult	Adult	1H	DN_1Ha	rh	Chin_Thigh	Chin	Thigh	cond_00	cond_04	0	4	0	GlasserOp4	S2	Deprived|NonDominant	0.0122503489215536	CLD-Adults
sub-S520	1H_Adult	Adult	1H	DN_1Ha	rh	Chin_Torso	Chin	Torso	cond_00	cond_06	0	6	0	GlasserOp4	S2	Deprived|NonDominant	0.0194063827542826	CLD-Adults
sub-S520	1H_Adult	Adult	1H	DN_1Ha	rh	Foot_InnerArm	Foot	InnerArm	cond_01	cond_03	1	3	0	GlasserOp4	S2	Deprived|NonDominant	7.9142554977794e-4	CLD-Adults
sub-S520	1H_Adult	Adult	1H	DN_1Ha	rh	Foot_Thigh	Foot	Thigh	cond_01	cond_04	1	4	0	GlasserOp4	S2	Deprived|NonDominant	0.0092576104149975	CLD-Adults
sub-S520	1H_Adult	Adult	1H	DN_1Ha	rh	Foot_Torso	Foot	Torso	cond_01	cond_06	1	6	0	GlasserOp4	S2	Deprived|NonDominant	0.00632806861574192	CLD-Adults
sub-S520	1H_Adult	Adult	1H	DN_1Ha	rh	InnerArm_Thigh	InnerArm	Thigh	cond_03	cond_04	3	4	0	GlasserOp4	S2	Deprived|NonDominant	0.0126189090400712	CLD-Adults
sub-S520	1H_Adult	Adult	1H	DN_1Ha	rh	InnerArm_Torso	InnerArm	Torso	cond_03	cond_06	3	6	0	GlasserOp4	S2	Deprived|NonDominant	0.00976851908383255	CLD-Adults
sub-S520	1H_Adult	Adult	1H	DN_1Ha	rh	Thigh_Torso	Thigh	Torso	cond_04	cond_06	4	6	0	GlasserOp4	S2	Deprived|NonDominant	0.011916873921299	CLD-Adults
sub-S521	2H_Adult	Adult	2H	DN_2Ha	rh	Chin_Foot	Chin	Foot	cond_00	cond_01	0	1	0	GlasserOp4	S2	Deprived|NonDominant	0.108298063731099	CTR-Adults
sub-S521	2H_Adult	Adult	2H	DN_2Ha	rh	Chin_InnerArm	Chin	InnerArm	cond_00	cond_03	0	3	0	GlasserOp4	S2	Deprived|NonDominant	0.0623987161263228	CTR-Adults
sub-S521	2H_Adult	Adult	2H	DN_2Ha	rh	Chin_Thigh	Chin	Thigh	cond_00	cond_04	0	4	0	GlasserOp4	S2	Deprived|NonDominant	0.083354844243202	CTR-Adults
sub-S521	2H_Adult	Adult	2H	DN_2Ha	rh	Chin_Torso	Chin	Torso	cond_00	cond_06	0	6	0	GlasserOp4	S2	Deprived|NonDominant	0.0824211507436391	CTR-Adults
sub-S521	2H_Adult	Adult	2H	DN_2Ha	rh	Foot_InnerArm	Foot	InnerArm	cond_01	cond_03	1	3	0	GlasserOp4	S2	Deprived|NonDominant	0.0216863312865923	CTR-Adults
sub-S521	2H_Adult	Adult	2H	DN_2Ha	rh	Foot_Thigh	Foot	Thigh	cond_01	cond_04	1	4	0	GlasserOp4	S2	Deprived|NonDominant	8.29793540744345e-5	CTR-Adults
sub-S521	2H_Adult	Adult	2H	DN_2Ha	rh	Foot_Torso	Foot	Torso	cond_01	cond_06	1	6	0	GlasserOp4	S2	Deprived|NonDominant	0.00671329012455647	CTR-Adults
sub-S521	2H_Adult	Adult	2H	DN_2Ha	rh	InnerArm_Thigh	InnerArm	Thigh	cond_03	cond_04	3	4	0	GlasserOp4	S2	Deprived|NonDominant	0.0150427128534823	CTR-Adults
sub-S521	2H_Adult	Adult	2H	DN_2Ha	rh	InnerArm_Torso	InnerArm	Torso	cond_03	cond_06	3	6	0	GlasserOp4	S2	Deprived|NonDominant	0.0158797328410618	CTR-Adults
sub-S521	2H_Adult	Adult	2H	DN_2Ha	rh	Thigh_Torso	Thigh	Torso	cond_04	cond_06	4	6	0	GlasserOp4	S2	Deprived|NonDominant	-0.00358247514251338	CTR-Adults
sub-S522	2H_Adult	Adult	2H	DN_2Ha	rh	Chin_Foot	Chin	Foot	cond_00	cond_01	0	1	0	GlasserOp4	S2	Deprived|NonDominant	0.0139384630819659	CTR-Adults
sub-S522	2H_Adult	Adult	2H	DN_2Ha	rh	Chin_InnerArm	Chin	InnerArm	cond_00	cond_03	0	3	0	GlasserOp4	S2	Deprived|NonDominant	0.00843923746572972	CTR-Adults
sub-S522	2H_Adult	Adult	2H	DN_2Ha	rh	Chin_Thigh	Chin	Thigh	cond_00	cond_04	0	4	0	GlasserOp4	S2	Deprived|NonDominant	0.00147069024433358	CTR-Adults
sub-S522	2H_Adult	Adult	2H	DN_2Ha	rh	Chin_Torso	Chin	Torso	cond_00	cond_06	0	6	0	GlasserOp4	S2	Deprived|NonDominant	0.0083399738154547	CTR-Adults
sub-S522	2H_Adult	Adult	2H	DN_2Ha	rh	Foot_InnerArm	Foot	InnerArm	cond_01	cond_03	1	3	0	GlasserOp4	S2	Deprived|NonDominant	0.0179107714504317	CTR-Adults
sub-S522	2H_Adult	Adult	2H	DN_2Ha	rh	Foot_Thigh	Foot	Thigh	cond_01	cond_04	1	4	0	GlasserOp4	S2	Deprived|NonDominant	0.0132226981502993	CTR-Adults
sub-S522	2H_Adult	Adult	2H	DN_2Ha	rh	Foot_Torso	Foot	Torso	cond_01	cond_06	1	6	0	GlasserOp4	S2	Deprived|NonDominant	0.0118329435072397	CTR-Adults
sub-S522	2H_Adult	Adult	2H	DN_2Ha	rh	InnerArm_Thigh	InnerArm	Thigh	cond_03	cond_04	3	4	0	GlasserOp4	S2	Deprived|NonDominant	6.6988835685076e-4	CTR-Adults
sub-S522	2H_Adult	Adult	2H	DN_2Ha	rh	InnerArm_Torso	InnerArm	Torso	cond_03	cond_06	3	6	0	GlasserOp4	S2	Deprived|NonDominant	0.00890294390703656	CTR-Adults
sub-S522	2H_Adult	Adult	2H	DN_2Ha	rh	Thigh_Torso	Thigh	Torso	cond_04	cond_06	4	6	0	GlasserOp4	S2	Deprived|NonDominant	-0.00399365308203122	CTR-Adults
sub-S523	1H_Adult	Adult	1H	DN_1Ha	rh	Chin_Foot	Chin	Foot	cond_00	cond_01	0	1	0	GlasserOp4	S2	Deprived|NonDominant	0.0818728606673634	CLD-Adults
sub-S523	1H_Adult	Adult	1H	DN_1Ha	rh	Chin_InnerArm	Chin	InnerArm	cond_00	cond_03	0	3	0	GlasserOp4	S2	Deprived|NonDominant	0.0377449941486514	CLD-Adults
sub-S523	1H_Adult	Adult	1H	DN_1Ha	rh	Chin_Thigh	Chin	Thigh	cond_00	cond_04	0	4	0	GlasserOp4	S2	Deprived|NonDominant	0.080557166658289	CLD-Adults
sub-S523	1H_Adult	Adult	1H	DN_1Ha	rh	Chin_Torso	Chin	Torso	cond_00	cond_06	0	6	0	GlasserOp4	S2	Deprived|NonDominant	0.0616597930977031	CLD-Adults
sub-S523	1H_Adult	Adult	1H	DN_1Ha	rh	Foot_InnerArm	Foot	InnerArm	cond_01	cond_03	1	3	0	GlasserOp4	S2	Deprived|NonDominant	0.0170839581066462	CLD-Adults
sub-S523	1H_Adult	Adult	1H	DN_1Ha	rh	Foot_Thigh	Foot	Thigh	cond_01	cond_04	1	4	0	GlasserOp4	S2	Deprived|NonDominant	0.0123196565267146	CLD-Adults
sub-S523	1H_Adult	Adult	1H	DN_1Ha	rh	Foot_Torso	Foot	Torso	cond_01	cond_06	1	6	0	GlasserOp4	S2	Deprived|NonDominant	0.010996779924127	CLD-Adults
sub-S523	1H_Adult	Adult	1H	DN_1Ha	rh	InnerArm_Thigh	InnerArm	Thigh	cond_03	cond_04	3	4	0	GlasserOp4	S2	Deprived|NonDominant	0.0226543577130696	CLD-Adults
sub-S523	1H_Adult	Adult	1H	DN_1Ha	rh	InnerArm_Torso	InnerArm	Torso	cond_03	cond_06	3	6	0	GlasserOp4	S2	Deprived|NonDominant	0.0160282771720762	CLD-Adults
sub-S523	1H_Adult	Adult	1H	DN_1Ha	rh	Thigh_Torso	Thigh	Torso	cond_04	cond_06	4	6	0	GlasserOp4	S2	Deprived|NonDominant	0.00557155158702797	CLD-Adults
sub-S524	1H_Adult	Adult	1H	DN_1Ha	rh	Chin_Foot	Chin	Foot	cond_00	cond_01	0	1	0	GlasserOp4	S2	Deprived|NonDominant	0.00654015219384195	CLD-Adults
sub-S524	1H_Adult	Adult	1H	DN_1Ha	rh	Chin_InnerArm	Chin	InnerArm	cond_00	cond_03	0	3	0	GlasserOp4	S2	Deprived|NonDominant	0.0100046110886657	CLD-Adults
sub-S524	1H_Adult	Adult	1H	DN_1Ha	rh	Chin_Thigh	Chin	Thigh	cond_00	cond_04	0	4	0	GlasserOp4	S2	Deprived|NonDominant	0.00234087553408895	CLD-Adults
sub-S524	1H_Adult	Adult	1H	DN_1Ha	rh	Chin_Torso	Chin	Torso	cond_00	cond_06	0	6	0	GlasserOp4	S2	Deprived|NonDominant	0.0107776107781109	CLD-Adults
sub-S524	1H_Adult	Adult	1H	DN_1Ha	rh	Foot_InnerArm	Foot	InnerArm	cond_01	cond_03	1	3	0	GlasserOp4	S2	Deprived|NonDominant	-0.0053885385936557	CLD-Adults
sub-S524	1H_Adult	Adult	1H	DN_1Ha	rh	Foot_Thigh	Foot	Thigh	cond_01	cond_04	1	4	0	GlasserOp4	S2	Deprived|NonDominant	-0.00112097814098101	CLD-Adults
sub-S524	1H_Adult	Adult	1H	DN_1Ha	rh	Foot_Torso	Foot	Torso	cond_01	cond_06	1	6	0	GlasserOp4	S2	Deprived|NonDominant	0.00860452155377569	CLD-Adults
sub-S524	1H_Adult	Adult	1H	DN_1Ha	rh	InnerArm_Thigh	InnerArm	Thigh	cond_03	cond_04	3	4	0	GlasserOp4	S2	Deprived|NonDominant	-6.1853017716994e-4	CLD-Adults
sub-S524	1H_Adult	Adult	1H	DN_1Ha	rh	InnerArm_Torso	InnerArm	Torso	cond_03	cond_06	3	6	0	GlasserOp4	S2	Deprived|NonDominant	-0.00745557332787095	CLD-Adults
sub-S524	1H_Adult	Adult	1H	DN_1Ha	rh	Thigh_Torso	Thigh	Torso	cond_04	cond_06	4	6	0	GlasserOp4	S2	Deprived|NonDominant	0.0017458249671742	CLD-Adults
sub-S526	2H_Adult	Adult	2H	DN_2Ha	rh	Chin_Foot	Chin	Foot	cond_00	cond_01	0	1	0	GlasserOp4	S2	Deprived|NonDominant	0.0174383310411887	CTR-Adults
sub-S526	2H_Adult	Adult	2H	DN_2Ha	rh	Chin_InnerArm	Chin	InnerArm	cond_00	cond_03	0	3	0	GlasserOp4	S2	Deprived|NonDominant	0.0401856550477672	CTR-Adults
sub-S526	2H_Adult	Adult	2H	DN_2Ha	rh	Chin_Thigh	Chin	Thigh	cond_00	cond_04	0	4	0	GlasserOp4	S2	Deprived|NonDominant	0.015296524657128	CTR-Adults
sub-S526	2H_Adult	Adult	2H	DN_2Ha	rh	Chin_Torso	Chin	Torso	cond_00	cond_06	0	6	0	GlasserOp4	S2	Deprived|NonDominant	0.00963900486860089	CTR-Adults
sub-S526	2H_Adult	Adult	2H	DN_2Ha	rh	Foot_InnerArm	Foot	InnerArm	cond_01	cond_03	1	3	0	GlasserOp4	S2	Deprived|NonDominant	0.0167197269677335	CTR-Adults
sub-S526	2H_Adult	Adult	2H	DN_2Ha	rh	Foot_Thigh	Foot	Thigh	cond_01	cond_04	1	4	0	GlasserOp4	S2	Deprived|NonDominant	-0.0124319026781571	CTR-Adults
sub-S526	2H_Adult	Adult	2H	DN_2Ha	rh	Foot_Torso	Foot	Torso	cond_01	cond_06	1	6	0	GlasserOp4	S2	Deprived|NonDominant	-0.00582543687106028	CTR-Adults
sub-S526	2H_Adult	Adult	2H	DN_2Ha	rh	InnerArm_Thigh	InnerArm	Thigh	cond_03	cond_04	3	4	0	GlasserOp4	S2	Deprived|NonDominant	0.0165106918488069	CTR-Adults
sub-S526	2H_Adult	Adult	2H	DN_2Ha	rh	InnerArm_Torso	InnerArm	Torso	cond_03	cond_06	3	6	0	GlasserOp4	S2	Deprived|NonDominant	-3.1357708304874e-4	CTR-Adults
sub-S526	2H_Adult	Adult	2H	DN_2Ha	rh	Thigh_Torso	Thigh	Torso	cond_04	cond_06	4	6	0	GlasserOp4	S2	Deprived|NonDominant	-0.010349909981631	CTR-Adults
sub-S527	2H_Adult	Adult	2H	DN_2Ha	rh	Chin_Foot	Chin	Foot	cond_00	cond_01	0	1	0	GlasserOp4	S2	Deprived|NonDominant	0.0279781750192641	CTR-Adults
sub-S527	2H_Adult	Adult	2H	DN_2Ha	rh	Chin_InnerArm	Chin	InnerArm	cond_00	cond_03	0	3	0	GlasserOp4	S2	Deprived|NonDominant	0.0469246645673714	CTR-Adults
sub-S527	2H_Adult	Adult	2H	DN_2Ha	rh	Chin_Thigh	Chin	Thigh	cond_00	cond_04	0	4	0	GlasserOp4	S2	Deprived|NonDominant	0.0413982677281729	CTR-Adults
sub-S527	2H_Adult	Adult	2H	DN_2Ha	rh	Chin_Torso	Chin	Torso	cond_00	cond_06	0	6	0	GlasserOp4	S2	Deprived|NonDominant	0.021466973311121	CTR-Adults
sub-S527	2H_Adult	Adult	2H	DN_2Ha	rh	Foot_InnerArm	Foot	InnerArm	cond_01	cond_03	1	3	0	GlasserOp4	S2	Deprived|NonDominant	0.0186384878466888	CTR-Adults
sub-S527	2H_Adult	Adult	2H	DN_2Ha	rh	Foot_Thigh	Foot	Thigh	cond_01	cond_04	1	4	0	GlasserOp4	S2	Deprived|NonDominant	-0.00475751433915515	CTR-Adults
sub-S527	2H_Adult	Adult	2H	DN_2Ha	rh	Foot_Torso	Foot	Torso	cond_01	cond_06	1	6	0	GlasserOp4	S2	Deprived|NonDominant	0.00144262842310983	CTR-Adults
sub-S527	2H_Adult	Adult	2H	DN_2Ha	rh	InnerArm_Thigh	InnerArm	Thigh	cond_03	cond_04	3	4	0	GlasserOp4	S2	Deprived|NonDominant	0.0297102291148597	CTR-Adults
sub-S527	2H_Adult	Adult	2H	DN_2Ha	rh	InnerArm_Torso	InnerArm	Torso	cond_03	cond_06	3	6	0	GlasserOp4	S2	Deprived|NonDominant	0.0126955858191062	CTR-Adults
sub-S527	2H_Adult	Adult	2H	DN_2Ha	rh	Thigh_Torso	Thigh	Torso	cond_04	cond_06	4	6	0	GlasserOp4	S2	Deprived|NonDominant	-0.00625129973139998	CTR-Adults
sub-S528	2H_Adult	Adult	2H	DN_2Ha	rh	Chin_Foot	Chin	Foot	cond_00	cond_01	0	1	0	GlasserOp4	S2	Deprived|NonDominant	0.0119711348029548	CTR-Adults
sub-S528	2H_Adult	Adult	2H	DN_2Ha	rh	Chin_InnerArm	Chin	InnerArm	cond_00	cond_03	0	3	0	GlasserOp4	S2	Deprived|NonDominant	0.0046262458899873	CTR-Adults
sub-S528	2H_Adult	Adult	2H	DN_2Ha	rh	Chin_Thigh	Chin	Thigh	cond_00	cond_04	0	4	0	GlasserOp4	S2	Deprived|NonDominant	-0.00404088773268549	CTR-Adults
sub-S528	2H_Adult	Adult	2H	DN_2Ha	rh	Chin_Torso	Chin	Torso	cond_00	cond_06	0	6	0	GlasserOp4	S2	Deprived|NonDominant	0.00338281759153121	CTR-Adults
sub-S528	2H_Adult	Adult	2H	DN_2Ha	rh	Foot_InnerArm	Foot	InnerArm	cond_01	cond_03	1	3	0	GlasserOp4	S2	Deprived|NonDominant	0.0188401162088505	CTR-Adults
sub-S528	2H_Adult	Adult	2H	DN_2Ha	rh	Foot_Thigh	Foot	Thigh	cond_01	cond_04	1	4	0	GlasserOp4	S2	Deprived|NonDominant	-0.0122025345725714	CTR-Adults
sub-S528	2H_Adult	Adult	2H	DN_2Ha	rh	Foot_Torso	Foot	Torso	cond_01	cond_06	1	6	0	GlasserOp4	S2	Deprived|NonDominant	5.3743332611171e-4	CTR-Adults
sub-S528	2H_Adult	Adult	2H	DN_2Ha	rh	InnerArm_Thigh	InnerArm	Thigh	cond_03	cond_04	3	4	0	GlasserOp4	S2	Deprived|NonDominant	0.00374396495061671	CTR-Adults
sub-S528	2H_Adult	Adult	2H	DN_2Ha	rh	InnerArm_Torso	InnerArm	Torso	cond_03	cond_06	3	6	0	GlasserOp4	S2	Deprived|NonDominant	0.0119725344060487	CTR-Adults
sub-S528	2H_Adult	Adult	2H	DN_2Ha	rh	Thigh_Torso	Thigh	Torso	cond_04	cond_06	4	6	0	GlasserOp4	S2	Deprived|NonDominant	0.00211971253082889	CTR-Adults
sub-S529	2H_Adult	Adult	2H	DN_2Ha	rh	Chin_Foot	Chin	Foot	cond_00	cond_01	0	1	0	GlasserOp4	S2	Deprived|NonDominant	0.0684066647794774	CTR-Adults
sub-S529	2H_Adult	Adult	2H	DN_2Ha	rh	Chin_InnerArm	Chin	InnerArm	cond_00	cond_03	0	3	0	GlasserOp4	S2	Deprived|NonDominant	0.0650059334303696	CTR-Adults
sub-S529	2H_Adult	Adult	2H	DN_2Ha	rh	Chin_Thigh	Chin	Thigh	cond_00	cond_04	0	4	0	GlasserOp4	S2	Deprived|NonDominant	0.0356998129502507	CTR-Adults
sub-S529	2H_Adult	Adult	2H	DN_2Ha	rh	Chin_Torso	Chin	Torso	cond_00	cond_06	0	6	0	GlasserOp4	S2	Deprived|NonDominant	0.0356626829149652	CTR-Adults
sub-S529	2H_Adult	Adult	2H	DN_2Ha	rh	Foot_InnerArm	Foot	InnerArm	cond_01	cond_03	1	3	0	GlasserOp4	S2	Deprived|NonDominant	0.0100846773434858	CTR-Adults
sub-S529	2H_Adult	Adult	2H	DN_2Ha	rh	Foot_Thigh	Foot	Thigh	cond_01	cond_04	1	4	0	GlasserOp4	S2	Deprived|NonDominant	0.0184399148188416	CTR-Adults
sub-S529	2H_Adult	Adult	2H	DN_2Ha	rh	Foot_Torso	Foot	Torso	cond_01	cond_06	1	6	0	GlasserOp4	S2	Deprived|NonDominant	0.0142389997514406	CTR-Adults
sub-S529	2H_Adult	Adult	2H	DN_2Ha	rh	InnerArm_Thigh	InnerArm	Thigh	cond_03	cond_04	3	4	0	GlasserOp4	S2	Deprived|NonDominant	0.0424026259693415	CTR-Adults
sub-S529	2H_Adult	Adult	2H	DN_2Ha	rh	InnerArm_Torso	InnerArm	Torso	cond_03	cond_06	3	6	0	GlasserOp4	S2	Deprived|NonDominant	0.0302426292348086	CTR-Adults
sub-S529	2H_Adult	Adult	2H	DN_2Ha	rh	Thigh_Torso	Thigh	Torso	cond_04	cond_06	4	6	0	GlasserOp4	S2	Deprived|NonDominant	7.208706467796e-4	CTR-Adults
sub-S530	2H_Adult	Adult	2H	DN_2Ha	rh	Chin_Foot	Chin	Foot	cond_00	cond_01	0	1	0	GlasserOp4	S2	Deprived|NonDominant	0.0154198989531424	CTR-Adults
sub-S530	2H_Adult	Adult	2H	DN_2Ha	rh	Chin_InnerArm	Chin	InnerArm	cond_00	cond_03	0	3	0	GlasserOp4	S2	Deprived|NonDominant	0.00104498720750073	CTR-Adults
sub-S530	2H_Adult	Adult	2H	DN_2Ha	rh	Chin_Thigh	Chin	Thigh	cond_00	cond_04	0	4	0	GlasserOp4	S2	Deprived|NonDominant	0.0170600227618444	CTR-Adults
sub-S530	2H_Adult	Adult	2H	DN_2Ha	rh	Chin_Torso	Chin	Torso	cond_00	cond_06	0	6	0	GlasserOp4	S2	Deprived|NonDominant	0.0121709294980654	CTR-Adults
sub-S530	2H_Adult	Adult	2H	DN_2Ha	rh	Foot_InnerArm	Foot	InnerArm	cond_01	cond_03	1	3	0	GlasserOp4	S2	Deprived|NonDominant	0.0110576209110546	CTR-Adults
sub-S530	2H_Adult	Adult	2H	DN_2Ha	rh	Foot_Thigh	Foot	Thigh	cond_01	cond_04	1	4	0	GlasserOp4	S2	Deprived|NonDominant	0.00938352483898324	CTR-Adults
sub-S530	2H_Adult	Adult	2H	DN_2Ha	rh	Foot_Torso	Foot	Torso	cond_01	cond_06	1	6	0	GlasserOp4	S2	Deprived|NonDominant	0.00763233027379046	CTR-Adults
sub-S530	2H_Adult	Adult	2H	DN_2Ha	rh	InnerArm_Thigh	InnerArm	Thigh	cond_03	cond_04	3	4	0	GlasserOp4	S2	Deprived|NonDominant	0.0192733600529266	CTR-Adults
sub-S530	2H_Adult	Adult	2H	DN_2Ha	rh	InnerArm_Torso	InnerArm	Torso	cond_03	cond_06	3	6	0	GlasserOp4	S2	Deprived|NonDominant	0.01075019392037	CTR-Adults
sub-S530	2H_Adult	Adult	2H	DN_2Ha	rh	Thigh_Torso	Thigh	Torso	cond_04	cond_06	4	6	0	GlasserOp4	S2	Deprived|NonDominant	0.00443878854608769	CTR-Adults
sub-S531	2H_Adult	Adult	2H	DN_2Ha	rh	Chin_Foot	Chin	Foot	cond_00	cond_01	0	1	0	GlasserOp4	S2	Deprived|NonDominant	0.0121981426623751	CTR-Adults
sub-S531	2H_Adult	Adult	2H	DN_2Ha	rh	Chin_InnerArm	Chin	InnerArm	cond_00	cond_03	0	3	0	GlasserOp4	S2	Deprived|NonDominant	0.015449731718065	CTR-Adults
sub-S531	2H_Adult	Adult	2H	DN_2Ha	rh	Chin_Thigh	Chin	Thigh	cond_00	cond_04	0	4	0	GlasserOp4	S2	Deprived|NonDominant	0.0293252376853194	CTR-Adults
sub-S531	2H_Adult	Adult	2H	DN_2Ha	rh	Chin_Torso	Chin	Torso	cond_00	cond_06	0	6	0	GlasserOp4	S2	Deprived|NonDominant	0.0257527575270094	CTR-Adults
sub-S531	2H_Adult	Adult	2H	DN_2Ha	rh	Foot_InnerArm	Foot	InnerArm	cond_01	cond_03	1	3	0	GlasserOp4	S2	Deprived|NonDominant	0.0105570155342672	CTR-Adults
sub-S531	2H_Adult	Adult	2H	DN_2Ha	rh	Foot_Thigh	Foot	Thigh	cond_01	cond_04	1	4	0	GlasserOp4	S2	Deprived|NonDominant	4.0405915873437e-4	CTR-Adults
sub-S531	2H_Adult	Adult	2H	DN_2Ha	rh	Foot_Torso	Foot	Torso	cond_01	cond_06	1	6	0	GlasserOp4	S2	Deprived|NonDominant	-3.5384384950007e-4	CTR-Adults
sub-S531	2H_Adult	Adult	2H	DN_2Ha	rh	InnerArm_Thigh	InnerArm	Thigh	cond_03	cond_04	3	4	0	GlasserOp4	S2	Deprived|NonDominant	0.00926547304242833	CTR-Adults
sub-S531	2H_Adult	Adult	2H	DN_2Ha	rh	InnerArm_Torso	InnerArm	Torso	cond_03	cond_06	3	6	0	GlasserOp4	S2	Deprived|NonDominant	0.0114714929689768	CTR-Adults
sub-S531	2H_Adult	Adult	2H	DN_2Ha	rh	Thigh_Torso	Thigh	Torso	cond_04	cond_06	4	6	0	GlasserOp4	S2	Deprived|NonDominant	0.00831715325215088	CTR-Adults
sub-S532	2H_Adult	Adult	2H	DN_2Ha	rh	Chin_Foot	Chin	Foot	cond_00	cond_01	0	1	0	GlasserOp4	S2	Deprived|NonDominant	0.0431179530368797	CTR-Adults
sub-S532	2H_Adult	Adult	2H	DN_2Ha	rh	Chin_InnerArm	Chin	InnerArm	cond_00	cond_03	0	3	0	GlasserOp4	S2	Deprived|NonDominant	0.0163103414015329	CTR-Adults
sub-S532	2H_Adult	Adult	2H	DN_2Ha	rh	Chin_Thigh	Chin	Thigh	cond_00	cond_04	0	4	0	GlasserOp4	S2	Deprived|NonDominant	0.0468801060401782	CTR-Adults
sub-S532	2H_Adult	Adult	2H	DN_2Ha	rh	Chin_Torso	Chin	Torso	cond_00	cond_06	0	6	0	GlasserOp4	S2	Deprived|NonDominant	0.0299220393638895	CTR-Adults
sub-S532	2H_Adult	Adult	2H	DN_2Ha	rh	Foot_InnerArm	Foot	InnerArm	cond_01	cond_03	1	3	0	GlasserOp4	S2	Deprived|NonDominant	3.6730187032076e-4	CTR-Adults
sub-S532	2H_Adult	Adult	2H	DN_2Ha	rh	Foot_Thigh	Foot	Thigh	cond_01	cond_04	1	4	0	GlasserOp4	S2	Deprived|NonDominant	0.00779612859522865	CTR-Adults
sub-S532	2H_Adult	Adult	2H	DN_2Ha	rh	Foot_Torso	Foot	Torso	cond_01	cond_06	1	6	0	GlasserOp4	S2	Deprived|NonDominant	-0.0013119146404532	CTR-Adults
sub-S532	2H_Adult	Adult	2H	DN_2Ha	rh	InnerArm_Thigh	InnerArm	Thigh	cond_03	cond_04	3	4	0	GlasserOp4	S2	Deprived|NonDominant	0.00998888682615275	CTR-Adults
sub-S532	2H_Adult	Adult	2H	DN_2Ha	rh	InnerArm_Torso	InnerArm	Torso	cond_03	cond_06	3	6	0	GlasserOp4	S2	Deprived|NonDominant	0.00620111527059224	CTR-Adults
sub-S532	2H_Adult	Adult	2H	DN_2Ha	rh	Thigh_Torso	Thigh	Torso	cond_04	cond_06	4	6	0	GlasserOp4	S2	Deprived|NonDominant	-0.00777065014817526	CTR-Adults
sub-S533	2H_Adult	Adult	2H	DN_2Ha	rh	Chin_Foot	Chin	Foot	cond_00	cond_01	0	1	0	GlasserOp4	S2	Deprived|NonDominant	0.0044486067735487	CTR-Adults
sub-S533	2H_Adult	Adult	2H	DN_2Ha	rh	Chin_InnerArm	Chin	InnerArm	cond_00	cond_03	0	3	0	GlasserOp4	S2	Deprived|NonDominant	0.00810047873877359	CTR-Adults
sub-S533	2H_Adult	Adult	2H	DN_2Ha	rh	Chin_Thigh	Chin	Thigh	cond_00	cond_04	0	4	0	GlasserOp4	S2	Deprived|NonDominant	0.0195129077825107	CTR-Adults
sub-S533	2H_Adult	Adult	2H	DN_2Ha	rh	Chin_Torso	Chin	Torso	cond_00	cond_06	0	6	0	GlasserOp4	S2	Deprived|NonDominant	0.0224812212310838	CTR-Adults
sub-S533	2H_Adult	Adult	2H	DN_2Ha	rh	Foot_InnerArm	Foot	InnerArm	cond_01	cond_03	1	3	0	GlasserOp4	S2	Deprived|NonDominant	-0.00336278390258602	CTR-Adults
sub-S533	2H_Adult	Adult	2H	DN_2Ha	rh	Foot_Thigh	Foot	Thigh	cond_01	cond_04	1	4	0	GlasserOp4	S2	Deprived|NonDominant	0.00848690365109206	CTR-Adults
sub-S533	2H_Adult	Adult	2H	DN_2Ha	rh	Foot_Torso	Foot	Torso	cond_01	cond_06	1	6	0	GlasserOp4	S2	Deprived|NonDominant	0.015204210446248	CTR-Adults
sub-S533	2H_Adult	Adult	2H	DN_2Ha	rh	InnerArm_Thigh	InnerArm	Thigh	cond_03	cond_04	3	4	0	GlasserOp4	S2	Deprived|NonDominant	0.0286204743863712	CTR-Adults
sub-S533	2H_Adult	Adult	2H	DN_2Ha	rh	InnerArm_Torso	InnerArm	Torso	cond_03	cond_06	3	6	0	GlasserOp4	S2	Deprived|NonDominant	0.0167464152133196	CTR-Adults
sub-S533	2H_Adult	Adult	2H	DN_2Ha	rh	Thigh_Torso	Thigh	Torso	cond_04	cond_06	4	6	0	GlasserOp4	S2	Deprived|NonDominant	0.00538089614156147	CTR-Adults
sub-S535	2H_Adult	Adult	2H	DN_2Ha	rh	Chin_Foot	Chin	Foot	cond_00	cond_01	0	1	0	GlasserOp4	S2	Deprived|NonDominant	0.0290903396844152	CTR-Adults
sub-S535	2H_Adult	Adult	2H	DN_2Ha	rh	Chin_InnerArm	Chin	InnerArm	cond_00	cond_03	0	3	0	GlasserOp4	S2	Deprived|NonDominant	0.0621202745415826	CTR-Adults
sub-S535	2H_Adult	Adult	2H	DN_2Ha	rh	Chin_Thigh	Chin	Thigh	cond_00	cond_04	0	4	0	GlasserOp4	S2	Deprived|NonDominant	0.0498799898843493	CTR-Adults
sub-S535	2H_Adult	Adult	2H	DN_2Ha	rh	Chin_Torso	Chin	Torso	cond_00	cond_06	0	6	0	GlasserOp4	S2	Deprived|NonDominant	0.0208567371121991	CTR-Adults
sub-S535	2H_Adult	Adult	2H	DN_2Ha	rh	Foot_InnerArm	Foot	InnerArm	cond_01	cond_03	1	3	0	GlasserOp4	S2	Deprived|NonDominant	0.00302063931862534	CTR-Adults
sub-S535	2H_Adult	Adult	2H	DN_2Ha	rh	Foot_Thigh	Foot	Thigh	cond_01	cond_04	1	4	0	GlasserOp4	S2	Deprived|NonDominant	0.00831597941635857	CTR-Adults
sub-S535	2H_Adult	Adult	2H	DN_2Ha	rh	Foot_Torso	Foot	Torso	cond_01	cond_06	1	6	0	GlasserOp4	S2	Deprived|NonDominant	0.002110544413858	CTR-Adults
sub-S535	2H_Adult	Adult	2H	DN_2Ha	rh	InnerArm_Thigh	InnerArm	Thigh	cond_03	cond_04	3	4	0	GlasserOp4	S2	Deprived|NonDominant	0.017996119808526	CTR-Adults
sub-S535	2H_Adult	Adult	2H	DN_2Ha	rh	InnerArm_Torso	InnerArm	Torso	cond_03	cond_06	3	6	0	GlasserOp4	S2	Deprived|NonDominant	0.012006683779689	CTR-Adults
sub-S535	2H_Adult	Adult	2H	DN_2Ha	rh	Thigh_Torso	Thigh	Torso	cond_04	cond_06	4	6	0	GlasserOp4	S2	Deprived|NonDominant	0.0070314015727783	CTR-Adults
sub-S536	2H_Adult	Adult	2H	DN_2Ha	rh	Chin_Foot	Chin	Foot	cond_00	cond_01	0	1	0	GlasserOp4	S2	Deprived|NonDominant	0.0137113028822157	CTR-Adults
sub-S536	2H_Adult	Adult	2H	DN_2Ha	rh	Chin_InnerArm	Chin	InnerArm	cond_00	cond_03	0	3	0	GlasserOp4	S2	Deprived|NonDominant	0.0107594202935583	CTR-Adults
sub-S536	2H_Adult	Adult	2H	DN_2Ha	rh	Chin_Thigh	Chin	Thigh	cond_00	cond_04	0	4	0	GlasserOp4	S2	Deprived|NonDominant	0.0129578066776908	CTR-Adults
sub-S536	2H_Adult	Adult	2H	DN_2Ha	rh	Chin_Torso	Chin	Torso	cond_00	cond_06	0	6	0	GlasserOp4	S2	Deprived|NonDominant	0.014686483607465	CTR-Adults
sub-S536	2H_Adult	Adult	2H	DN_2Ha	rh	Foot_InnerArm	Foot	InnerArm	cond_01	cond_03	1	3	0	GlasserOp4	S2	Deprived|NonDominant	0.0144994706645961	CTR-Adults
sub-S536	2H_Adult	Adult	2H	DN_2Ha	rh	Foot_Thigh	Foot	Thigh	cond_01	cond_04	1	4	0	GlasserOp4	S2	Deprived|NonDominant	-0.0082031337429176	CTR-Adults
sub-S536	2H_Adult	Adult	2H	DN_2Ha	rh	Foot_Torso	Foot	Torso	cond_01	cond_06	1	6	0	GlasserOp4	S2	Deprived|NonDominant	0.0102176452051758	CTR-Adults
sub-S536	2H_Adult	Adult	2H	DN_2Ha	rh	InnerArm_Thigh	InnerArm	Thigh	cond_03	cond_04	3	4	0	GlasserOp4	S2	Deprived|NonDominant	0.0109670509980664	CTR-Adults
sub-S536	2H_Adult	Adult	2H	DN_2Ha	rh	InnerArm_Torso	InnerArm	Torso	cond_03	cond_06	3	6	0	GlasserOp4	S2	Deprived|NonDominant	0.0167213726998227	CTR-Adults
sub-S536	2H_Adult	Adult	2H	DN_2Ha	rh	Thigh_Torso	Thigh	Torso	cond_04	cond_06	4	6	0	GlasserOp4	S2	Deprived|NonDominant	-0.0146714081293428	CTR-Adults
